# Supplementary material for: Convergent somatic evolution commences in utero in a germline ribosomopathy
Source: Nat Commun. 2023 Aug 22;14:5092. doi: 10.1038/s41467-023-40896-5 (PMC10444798; doi:10.1038/s41467-023-40896-5)
Supplement: Supplementary file 5 — Source Data [file 41467_2023_40896_MOESM5_ESM.zip]

Archive with 40 entries (38 files):
- Source Data 2/
- __MACOSX/._Source Data 2
- Source Data 2/Fig 3a sel_cv_subsetDF.txt
- __MACOSX/Source Data 2/._Fig 3a sel_cv_subsetDF.txt
- Source Data 2/Fig 1, .fcs files /
- __MACOSX/Source Data 2/._Fig 1, .fcs files 
- Source Data 2/.DS_Store
- __MACOSX/Source Data 2/._.DS_Store
- Source Data 2/Source Data Fig 5e, f Uncropped western blots.xlsx
- __MACOSX/Source Data 2/._Source Data Fig 5e, f Uncropped western blots.xlsx
- Source Data 2/Source data Supplementary Figure 2.xlsx
- __MACOSX/Source Data 2/._Source data Supplementary Figure 2.xlsx
- Source Data 2/Fig 3a SDS10_allSDS8_buccal_dndsout.txt
- __MACOSX/Source Data 2/._Fig 3a SDS10_allSDS8_buccal_dndsout.txt
- Source Data 2/Fig. 3b countsbygene_info.txt
- __MACOSX/Source Data 2/._Fig. 3b countsbygene_info.txt
- Source Data 2/Fig. 4a burden_by_sample.txt
- __MACOSX/Source Data 2/._Fig. 4a burden_by_sample.txt
- Source Data 2/Source data Fig 5 Raw Drosophila genetic data.xlsx
- __MACOSX/Source Data 2/._Source data Fig 5 Raw Drosophila genetic data.xlsx
- Source Data 2/Source Data Fig 3c.xlsx
- __MACOSX/Source Data 2/._Source Data Fig 3c.xlsx
- Source Data 2/Fig. 4c sig_prop_type2_stack2.txt
- __MACOSX/Source Data 2/._Fig. 4c sig_prop_type2_stack2.txt
- Source Data 2/Figure1_CD34pctlive.txt
- __MACOSX/Source Data 2/._Figure1_CD34pctlive.txt
- Source Data 2/Fig 1, .fcs files /Specimen_004_adult BM1 StemCellTech MNC_001.fcs
- __MACOSX/Source Data 2/Fig 1, .fcs files /._Specimen_004_adult BM1 StemCellTech MNC_001.fcs
- Source Data 2/Fig 1, .fcs files /Specimen_003_SDS7 BM.fcs
- __MACOSX/Source Data 2/Fig 1, .fcs files /._Specimen_003_SDS7 BM.fcs
- Source Data 2/Fig 1, .fcs files /Specimen_003_SDS10 BM.fcs
- __MACOSX/Source Data 2/Fig 1, .fcs files /._Specimen_003_SDS10 BM.fcs
- Source Data 2/Fig 1, .fcs files /Specimen_003_SDS9 BM.fcs
- __MACOSX/Source Data 2/Fig 1, .fcs files /._Specimen_003_SDS9 BM.fcs
- Source Data 2/Fig 1, .fcs files /Specimen_004_adult BM2 StemCellTech MNC_002.fcs
- __MACOSX/Source Data 2/Fig 1, .fcs files /._Specimen_004_adult BM2 StemCellTech MNC_002.fcs
- Source Data 2/Fig 1, .fcs files /Specimen_003_SDS2 BM.fcs
- __MACOSX/Source Data 2/Fig 1, .fcs files /._Specimen_003_SDS2 BM.fcs
- Source Data 2/Fig 1, .fcs files /Specimen_004_adult BM3 StemCellTech MNC_003.fcs
- __MACOSX/Source Data 2/Fig 1, .fcs files /._Specimen_004_adult BM3 StemCellTech MNC_003.fcs
