# Supplementary material for: Convergent somatic evolution commences in utero in a germline ribosomopathy
Source: Nat Commun. 2023 Aug 22;14:5092. doi: 10.1038/s41467-023-40896-5 (PMC10444798; doi:10.1038/s41467-023-40896-5)
Supplement: Supplementary file 5 — Source Data [file 41467_2023_40896_MOESM5_ESM.zip › Source Data 2/Fig 3a sel_cv_subsetDF.txt]

Gene	qglobal_cv	n_nonsyn_total	category	n_category
TP53	0	21	missense	21
RPL22	5.57637269693601e-12	6	missense	2
EIF6	1.18219101175043e-10	7	missense	4
RPL5	0.00539899014451259	4	missense	4
TP53	0	21	nonsense	0
RPL22	5.57637269693601e-12	6	nonsense	1
EIF6	1.18219101175043e-10	7	nonsense	2
RPL5	0.00539899014451259	4	nonsense	0
TP53	0	21	splicing	0
RPL22	5.57637269693601e-12	6	splicing	1
EIF6	1.18219101175043e-10	7	splicing	0
RPL5	0.00539899014451259	4	splicing	0
TP53	0	21	frameshift	0
RPL22	5.57637269693601e-12	6	frameshift	2
EIF6	1.18219101175043e-10	7	frameshift	1
RPL5	0.00539899014451259	4	frameshift	0
