# Supplementary material for: Convergent somatic evolution commences in utero in a germline ribosomopathy
Source: Nat Commun. 2023 Aug 22;14:5092. doi: 10.1038/s41467-023-40896-5 (PMC10444798; doi:10.1038/s41467-023-40896-5)
Supplement: Supplementary file 5 — Source Data [file 41467_2023_40896_MOESM5_ESM.zip › Source Data 2/Source Data Fig 5e, f Uncropped western blots.xlsx]

## Sheet: Figure 5e
Figure 5e

## Sheet: Figure 5f
Figure 5f
