# Supplementary material for: Convergent somatic evolution commences in utero in a germline ribosomopathy
Source: Nat Commun. 2023 Aug 22;14:5092. doi: 10.1038/s41467-023-40896-5 (PMC10444798; doi:10.1038/s41467-023-40896-5)
Supplement: Supplementary file 5 — Source Data [file 41467_2023_40896_MOESM5_ESM.zip › Source Data 2/Source data Supplementary Figure 2.xlsx]

## Sheet: Suppl Figure_2_clonal_comp
donor	#colonies in expansion	status	#colonies in donor	long label	col	proportionate expansion size (#colonies in expansion/#colonies in donor)
SDS2	1	driver_singleton	38	Singleton(Driver)	#A6CEE3	0.0263158
SDS2	2	driver_clonal_expansion	38	Clonal Expansion(Driver)	#1F78B4	0.0526316
SDS2	7	driver_clonal_expansion	38	Clonal Expansion(Driver)	#1F78B4	0.184211
SDS4	1	driver_singleton	18	Singleton(Driver)	#A6CEE3	0.0555556
SDS4	1	driver_singleton	18	Singleton(Driver)	#A6CEE3	0.0555556
SDS4	1	driver_singleton	18	Singleton(Driver)	#A6CEE3	0.0555556
SDS4	1	driver_singleton	18	Singleton(Driver)	#A6CEE3	0.0555556
SDS4	1	driver_singleton	18	Singleton(Driver)	#A6CEE3	0.0555556
SDS4	7	driver_clonal_expansion	18	Clonal Expansion(Driver)	#1F78B4	0.388889
SDS5	1	driver_singleton	100	Singleton(Driver)	#A6CEE3	0.01
SDS5	1	driver_singleton	100	Singleton(Driver)	#A6CEE3	0.01
SDS5	1	driver_singleton	100	Singleton(Driver)	#A6CEE3	0.01
SDS5	1	driver_singleton	100	Singleton(Driver)	#A6CEE3	0.01
SDS5	1	driver_singleton	100	Singleton(Driver)	#A6CEE3	0.01
SDS5	1	driver_singleton	100	Singleton(Driver)	#A6CEE3	0.01
SDS5	1	driver_singleton	100	Singleton(Driver)	#A6CEE3	0.01
SDS5	1	driver_singleton	100	Singleton(Driver)	#A6CEE3	0.01
SDS5	1	driver_singleton	100	Singleton(Driver)	#A6CEE3	0.01
SDS5	1	driver_singleton	100	Singleton(Driver)	#A6CEE3	0.01
SDS5	1	driver_singleton	100	Singleton(Driver)	#A6CEE3	0.01
SDS5	1	driver_singleton	100	Singleton(Driver)	#A6CEE3	0.01
SDS5	1	driver_singleton	100	Singleton(Driver)	#A6CEE3	0.01
SDS5	2	driver_clonal_expansion	100	Clonal Expansion(Driver)	#1F78B4	0.02
SDS5	2	driver_clonal_expansion	100	Clonal Expansion(Driver)	#1F78B4	0.02
SDS5	2	driver_clonal_expansion	100	Clonal Expansion(Driver)	#1F78B4	0.02
SDS5	3	driver_clonal_expansion	100	Clonal Expansion(Driver)	#1F78B4	0.03
SDS5	2	driver_clonal_expansion	100	Clonal Expansion(Driver)	#1F78B4	0.02
SDS5	3	driver_clonal_expansion	100	Clonal Expansion(Driver)	#1F78B4	0.03
SDS5	6	driver_clonal_expansion	100	Clonal Expansion(Driver)	#1F78B4	0.06
SDS5	18	nodriver_clonal_expansion	100	Clonal Expansion(No Driver)	grey50	0.18
SDS5	3	nodriver_clonal_expansion	100	Clonal Expansion(No Driver)	grey50	0.03
SDS5	2	nodriver_clonal_expansion	100	Clonal Expansion(No Driver)	grey50	0.02
SDS5	3	nodriver_clonal_expansion	100	Clonal Expansion(No Driver)	grey50	0.03
SDS6	1	driver_singleton	27	Singleton(Driver)	#A6CEE3	0.037037
SDS6	1	driver_singleton	27	Singleton(Driver)	#A6CEE3	0.037037
SDS6	1	driver_singleton	27	Singleton(Driver)	#A6CEE3	0.037037
SDS6	1	driver_singleton	27	Singleton(Driver)	#A6CEE3	0.037037
SDS6	1	driver_singleton	27	Singleton(Driver)	#A6CEE3	0.037037
SDS6	1	driver_singleton	27	Singleton(Driver)	#A6CEE3	0.037037
SDS6	1	driver_singleton	27	Singleton(Driver)	#A6CEE3	0.037037
SDS6	1	driver_singleton	27	Singleton(Driver)	#A6CEE3	0.037037
SDS6	4	driver_clonal_expansion	27	Clonal Expansion(Driver)	#1F78B4	0.148148
SDS6	2	driver_clonal_expansion	27	Clonal Expansion(Driver)	#1F78B4	0.0740741
SDS6	2	nodriver_clonal_expansion	27	Clonal Expansion(No Driver)	grey50	0.0740741
SDS7	1	driver_singleton	35	Singleton(Driver)	#A6CEE3	0.0285714
SDS7	1	driver_singleton	35	Singleton(Driver)	#A6CEE3	0.0285714
SDS7	1	driver_singleton	35	Singleton(Driver)	#A6CEE3	0.0285714
SDS7	1	driver_singleton	35	Singleton(Driver)	#A6CEE3	0.0285714
SDS7	1	driver_singleton	35	Singleton(Driver)	#A6CEE3	0.0285714
SDS7	1	driver_singleton	35	Singleton(Driver)	#A6CEE3	0.0285714
SDS7	1	driver_singleton	35	Singleton(Driver)	#A6CEE3	0.0285714
SDS7	1	driver_singleton	35	Singleton(Driver)	#A6CEE3	0.0285714
SDS7	1	driver_singleton	35	Singleton(Driver)	#A6CEE3	0.0285714
SDS7	1	driver_singleton	35	Singleton(Driver)	#A6CEE3	0.0285714
SDS7	1	driver_singleton	35	Singleton(Driver)	#A6CEE3	0.0285714
SDS7	1	driver_singleton	35	Singleton(Driver)	#A6CEE3	0.0285714
SDS7	2	nodriver_clonal_expansion	35	Clonal Expansion(No Driver)	grey50	0.0571429
SDS8	10	driver_clonal_expansion	10	Clonal Expansion(Driver)	#1F78B4	1
SDS9	1	driver_singleton	27	Singleton(Driver)	#A6CEE3	0.037037
SDS10	1	driver_singleton	27	Singleton(Driver)	#A6CEE3	0.037037
SDS10	1	driver_singleton	27	Singleton(Driver)	#A6CEE3	0.037037
SDS10	4	driver_clonal_expansion	27	Clonal Expansion(Driver)	#1F78B4	0.148148
SDS10	3	driver_clonal_expansion	27	Clonal Expansion(Driver)	#1F78B4	0.111111
SDS10	18	wild_type	27	Wild Type	grey95	0.666667
SDS2	28	wild_type	38	Wild Type	grey95	0.736842
SDS4	6	wild_type	18	Wild Type	grey95	0.333333
SDS5	41	wild_type	100	Wild Type	grey95	0.41
SDS6	11	wild_type	27	Wild Type	grey95	0.407407
SDS7	21	wild_type	35	Wild Type	grey95	0.6
SDS8	0	wild_type	10	Wild Type	grey95	0
SDS9	26	wild_type	27	Wild Type	grey95	0.962963
SDS1	18	wild_type	18	Wild Type	grey95	1
SDS3	23	wild_type	23	Wild Type	grey95	1
