# Supplementary material for: Convergent somatic evolution commences in utero in a germline ribosomopathy
Source: Nat Commun. 2023 Aug 22;14:5092. doi: 10.1038/s41467-023-40896-5 (PMC10444798; doi:10.1038/s41467-023-40896-5)
Supplement: Supplementary file 5 — Source Data [file 41467_2023_40896_MOESM5_ESM.zip › Source Data 2/Fig 3a SDS10_allSDS8_buccal_dndsout.txt]

gene_name n_syn n_mis n_non n_spl n_ind wmis_cv wnon_cv wspl_cv wind_cv pmis_cv ptrunc_cv pallsubs_cv pind_cv qmis_cv qtrunc_cv qallsubs_cv pglobal_cv qglobal_cv n_total
TP53 0 21 0 0 0 2243.83890108043 0 0 0 0 0.96612267496142 0 1 0 0.997900361923315 0 0 0 21
RPL22 0 2 1 1 2 899.127399303805 10114.6696414505 10114.6696414505 3797.0200845666 8.37221876648364e-06 5.54532796348539e-08 1.01719743739181e-10 1.41257708082318e-07 0.0336412494474846 0.00111411184114385 6.81217123821298e-07 5.55111512312578e-16 5.57637269693601e-12 4
EIF6 0 4 2 0 1 838.405501468518 4201.67497859577 4201.67497859577 995.560144124168 2.17597517782053e-09 3.40653477537423e-07 4.83502127224256e-13 0.0010039459552181 2.18587586487962e-05 0.00342203450860218 4.85702061903126e-09 1.765254609154e-14 1.18219101175043e-10 6
RPL5 0 4 0 0 0 603.912134008789 0 0 0 8.27113300072568e-09 0.964785146814883 6.1033186060655e-08 1 5.53917777058599e-05 0.997900361923315 0.000306554435286155 1.07490720113734e-06 0.00539899014451259 4
KRT34 0 3 0 0 0 259.87546496349 0 0 0 4.54206545141833e-06 0.965809873267029 2.71108692171396e-05 1 0.0228136592461114 0.997900361923315 0.10893689468831 0.000312197270351366 0.999999999999045 3
KRT35 0 3 0 0 0 166.4626226243 0 0 0 1.77386173266791e-05 0.959068780916319 9.94420484470293e-05 1 0.0593977601183851 0.997900361923315 0.332981699224878 0.00101589355403098 0.999999999999045 3
SEZ6 0 1 0 0 1 31.0086393314626 0 0 246.138487894016 0.0460858379761139 0.938424867625513 0.135836356453822 0.00405435836095419 0.988794221380785 0.997900361923315 0.999998617833789 0.00468354885518019 0.999999999999045 1
SMC1B 0 2 1 0 0 52.418594169402 186.560641827746 186.560641827746 0 0.0030801825304636 0.00638822217331469 0.000788857992818803 1 0.988794221380785 0.997900361923315 0.999998617833789 0.00642518858531671 0.999999999999045 3
SFTPC 0 0 0 0 1 0 0 0 1236.90805785124 0.911978276386736 0.974134820768007 0.993391117180976 0.000808134715371084 0.988794221380785 0.997900361923315 0.999998617833789 0.00652463683696258 0.999999999999045 0
NUDT14 0 0 0 0 1 0 0 0 1098.24123522218 0.919026412318457 0.978240780269052 0.994478795718836 0.00091012461421465 0.988794221380785 0.997900361923315 0.999998617833789 0.00724755409227384 0.999999999999045 0
B4GALT5 0 2 0 0 0 194.893435255576 0 0 0 0.000203522382226207 0.966733248269494 0.00100522715031803 1 0.508221552215941 0.997900361923315 0.999998617833789 0.00794384951637694 0.999999999999045 2
PEX11A 0 0 0 0 1 0 0 0 987.531433284457 0.92250924342809 0.972824657927639 0.994706817923874 0.00101210390854487 0.988794221380785 0.997900361923315 0.999998617833789 0.0079543368356213 0.999999999999045 0
SARS2 0 2 0 0 0 188.660882520364 0 0 0 0.000217800660491263 0.961547196501439 0.0010700975087341 1 0.508221552215941 0.997900361923315 0.999998617833789 0.00838957035936461 0.999999999999045 2
PNMT 0 0 0 0 1 0 0 0 865.398570510761 0.919535043345555 0.980993876068917 0.994630383269818 0.00115485710716257 0.988794221380785 0.997900361923315 0.999998617833789 0.00892409514580705 0.999999999999045 0
EIF5AL1 0 1 0 0 0 3724.63313633553 0 0 0 0.000251607121445119 0.996417309956077 0.00123080227212036 1 0.508221552215941 0.997900361923315 0.999998617833789 0.0094772871209976 0.999999999999045 1
ZNF527 0 2 0 0 0 170.7101362152 0 0 0 0.00026829597267175 0.964212663858351 0.0013021006734818 1 0.508221552215941 0.997900361923315 0.999998617833789 0.00995296641922094 0.999999999999045 2
HMGA1 0 0 0 0 1 0 0 0 744.400594086764 0.918531664302339 0.980155179959735 0.994477377408103 0.00134244399536361 0.988794221380785 0.997900361923315 0.999998617833789 0.0101713298039118 0.999999999999045 0
SH3BP5 0 2 0 0 0 167.751291491023 0 0 0 0.000278255789874837 0.96368344408529 0.00134719637641778 1 0.508221552215941 0.997900361923315 0.999998617833789 0.0102518001482885 0.999999999999045 2
TCP10L2 0 0 0 0 1 0 0 0 691.829930662558 0.878277320123339 0.959401591263467 0.98708288903583 0.00144437833902882 0.988794221380785 0.997900361923315 0.999998617833789 0.0107685823313072 0.999999999999045 0
SSTR5 0 0 1 0 0 0 2689.28174398327 2689.28174398327 0 0.859101943046639 0.000356151345064948 0.00163884423095606 1 0.988794221380785 0.997900361923315 0.999998617833789 0.0121500043984549 0.999999999999045 1
SCRN1 0 0 0 0 1 0 0 0 563.006426332288 0.879850698809841 0.965652046553258 0.987739751334626 0.00177457281838128 0.988794221380785 0.997900361923315 0.999998617833789 0.0128771189314253 0.999999999999045 0
EPHA7 0 2 0 0 0 146.344094565917 0 0 0 0.00036981007060144 0.956416474022702 0.00175506560182659 1 0.577099545705725 0.997900361923315 0.999998617833789 0.0128913939318763 0.999999999999045 2
KCNK2 0 2 0 0 0 145.663797050063 0 0 0 0.000373415663440069 0.962880962697505 0.00177388935769129 1 0.577099545705725 0.997900361923315 0.999998617833789 0.013010734763708 0.999999999999045 2
BPIFB2 0 0 0 0 1 0 0 0 533.568181818182 0.870917260671935 0.960708597314617 0.985711056663179 0.00187238685844039 0.988794221380785 0.997900361923315 0.999998617833789 0.0134637654276843 0.999999999999045 0
SHH 0 0 0 0 1 0 0 0 528.958521500098 0.885693059849022 0.979383705259834 0.98939491538278 0.0018886882492083 0.988794221380785 0.997900361923315 0.999998617833789 0.0136085702847072 0.999999999999045 0
CHRM2 0 0 0 0 1 0 0 0 524.427827525793 0.859157444120596 0.967396244746137 0.983576622408948 0.00190498936877649 0.988794221380785 0.997900361923315 0.999998617833789 0.0136402554667503 0.999999999999045 0
GMPPA 0 0 0 0 1 0 0 0 516.683112773303 0.889641048896164 0.96226567935018 0.989327142473207 0.00193351567546029 0.988794221380785 0.997900361923315 0.999998617833789 0.0138858710072622 0.999999999999045 0
CCDC124 0 0 1 0 0 0 2309.7767413682 2309.7767413682 0 0.916410160749626 0.000419042706244155 0.00195701453623853 1 0.988794221380785 0.997900361923315 0.999998617833789 0.0141616131026514 0.999999999999045 1
ZFP36L2 0 0 0 0 1 0 0 0 494.763223140496 0.835749929449387 0.974305936166258 0.978244295330479 0.00201908961254732 0.988794221380785 0.997900361923315 0.999998617833789 0.014274708461598 0.999999999999045 0
PODNL1 0 0 0 0 1 0 0 0 477.403110047847 0.874446008482095 0.969383503535577 0.986879623534223 0.0020924327528161 0.988794221380785 0.997900361923315 0.999998617833789 0.0148319924277198 0.999999999999045 0
MFSD4 0 0 0 0 1 0 0 0 475.549117387467 0.865380920556086 0.960539257693086 0.98455243600604 0.0021005816516882 0.988794221380785 0.997900361923315 0.999998617833789 0.0148514871761154 0.999999999999045 0
FAM198B 0 0 0 0 1 0 0 0 463.840521694215 0.815490589380559 0.94702045971446 0.971080224997861 0.00215354784212313 0.988794221380785 0.997900361923315 0.999998617833789 0.0149943578516324 0.999999999999045 0
LRRC57 0 0 0 1 0 0 2124.30123542952 2124.30123542952 0 0.919123656842614 0.000458309158502979 0.00212955207889098 1 0.988794221380785 0.997900361923315 0.999998617833789 0.0152302234339156 0.999999999999045 1
ANKRD53 0 0 0 0 1 0 0 0 461.219953775039 0.892485313580305 0.972118766633976 0.990310563793595 0.00216577040245321 0.988794221380785 0.997900361923315 0.999998617833789 0.0153238815248266 0.999999999999045 0
SLC29A3 0 2 0 0 0 129.270366517392 0 0 0 0.00047874467976261 0.9673845617924 0.00223930872735623 1 0.687032811507901 0.997900361923315 0.999998617833789 0.0159026481311521 0.999999999999045 2
PGBD4 0 0 0 0 1 0 0 0 417.931391560658 0.866577354235588 0.96682523461999 0.985151132447275 0.0023898236497176 0.988794221380785 0.997900361923315 0.999998617833789 0.016601601093897 0.999999999999045 0
RUNX2 0 0 0 0 1 0 0 0 415.097958397535 0.884073058690396 0.965600468869946 0.988521021597215 0.00240611643213656 0.988794221380785 0.997900361923315 0.999998617833789 0.016747676852446 0.999999999999045 0
SLC6A11 0 0 0 0 1 0 0 0 386.90015079707 0.791519139464321 0.937281158335899 0.962831306160318 0.00258124672533539 0.988794221380785 0.997900361923315 0.999998617833789 0.017390574458823 0.999999999999045 0
LTF 1 0 0 0 1 0 0 0 344.455408515535 0.657282818843932 0.878618511429438 0.896355328402503 0.00289884500615211 0.988794221380785 0.997900361923315 0.999998617833789 0.0180662811184072 0.999999999999045 1
CAPN9 0 0 0 0 1 0 0 0 354.425174319168 0.804056181244198 0.926893603568763 0.965799586576441 0.00281741937156082 0.988794221380785 0.997900361923315 0.999998617833789 0.0187936515444407 0.999999999999045 0
GPR119 0 0 1 0 0 0 1551.50765934841 1551.50765934841 0 0.881416307046924 0.000641848137116874 0.00287160837129008 1 0.988794221380785 0.997900361923315 0.999998617833789 0.0196787961847166 0.999999999999045 1
MCCC1 0 0 0 0 1 0 0 0 337.338561232156 0.866152797471634 0.957231136935657 0.984509134126386 0.00295990978736462 0.988794221380785 0.997900361923315 0.999998617833789 0.0199269379683932 0.999999999999045 0
HSF1 0 0 0 1 0 0 1535.11525189676 1535.11525189676 0 0.898181577132682 0.000649208302202497 0.00292348456503189 1 0.988794221380785 0.997900361923315 0.999998617833789 0.0199819556964694 0.999999999999045 1
MAGEE1 0 0 1 0 0 0 1408.12054693731 1408.12054693731 0 0.849826045838292 0.000712291428054068 0.0031105656213305 1 0.988794221380785 0.997900361923315 0.999998617833789 0.0210677075946635 0.999999999999045 1
SCYL1 0 0 0 0 1 0 0 0 302.729042589055 0.874376855137362 0.960012961751748 0.986362036407379 0.00329773272451274 0.988794221380785 0.997900361923315 0.999998617833789 0.021885377701945 0.999999999999045 0
PEX3 0 0 0 1 0 0 1351.9054322827 1351.9054322827 0 0.927525950259371 0.000744167122218919 0.00335249469026855 1 0.988794221380785 0.997900361923315 0.999998617833789 0.0224551788256514 0.999999999999045 1
MAP7D1 0 0 0 0 1 0 0 0 290.864365147916 0.858486159308992 0.958912163691851 0.98295506007847 0.00343201547115005 0.988794221380785 0.997900361923315 0.999998617833789 0.0225748990842215 0.999999999999045 0
COIL 0 0 1 0 0 0 1324.81581244085 1324.81581244085 0 0.899169271015964 0.000760535366651216 0.00338803174140445 1 0.988794221380785 0.997900361923315 0.999998617833789 0.0226574830510088 0.999999999999045 1
HSF5 0 0 1 0 0 0 1298.23774426849 1298.23774426849 0 0.869939229926113 0.000777286965231494 0.00341142080130841 1 0.988794221380785 0.997900361923315 0.999998617833789 0.0227904279253692 0.999999999999045 1
PRICKLE2 0 0 0 0 1 0 0 0 271.817753001715 0.774969120077832 0.932260533341983 0.956700961656848 0.00367205081865498 0.988794221380785 0.997900361923315 0.999998617833789 0.0233662721478353 0.999999999999045 0
DBT 0 0 1 0 0 0 1238.08053610883 1238.08053610883 0 0.900960958376971 0.000817976021731504 0.00362747274811637 1 0.988794221380785 0.997900361923315 0.999998617833789 0.0240110368476022 0.999999999999045 1
COL9A1 0 0 0 0 1 0 0 0 265.626676197989 0.808767563769644 0.926960989845161 0.967239412533118 0.00375747291642333 0.988794221380785 0.997900361923315 0.999998617833789 0.0240498205853269 0.999999999999045 0
SNRPA1 0 0 0 1 0 0 1225.1794446821 1225.1794446821 0 0.907794236784909 0.000827245014300648 0.00367503511151668 1 0.988794221380785 0.997900361923315 0.999998617833789 0.0242779897298087 0.999999999999045 1
ZNF839 0 0 0 0 1 0 0 0 263.90926234326 0.82267787984532 0.957593291838569 0.973874434799899 0.00378187785976019 0.988794221380785 0.997900361923315 0.999998617833789 0.0243230494153459 0.999999999999045 0
MORC1 0 0 0 0 1 0 0 0 248.637355791417 0.789762755432408 0.918856926034043 0.960341788032434 0.00401369444982967 0.988794221380785 0.997900361923315 0.999998617833789 0.0252798950017098 0.999999999999045 0
NCS1 0 0 1 0 0 0 1166.49097820287 1166.49097820287 0 0.908305701521407 0.000872113138590813 0.00386025794990064 1 0.988794221380785 0.997900361923315 0.999998617833789 0.0253117934903542 0.999999999999045 1
GUCY2C 0 0 0 0 1 0 0 0 228.033329101067 0.737028304942695 0.903903095241634 0.938865090707271 0.00437554381107262 0.988794221380785 0.997900361923315 0.999998617833789 0.0266809655170278 0.999999999999045 0
ARHGAP30 0 2 0 0 0 93.9429594391032 0 0 0 0.000928595568499668 0.955432362559411 0.00413443372650646 1 0.988794221380785 0.997900361923315 0.999998617833789 0.0268258800759021 0.999999999999045 2
DMXL2 0 1 0 0 1 10.3722314412159 0 0 80.6148108803639 0.14929112734733 0.883305112516119 0.345355278485122 0.0123266304926671 0.988794221380785 0.997900361923315 0.999998617833789 0.0274971396059601 0.999999999999045 1
LMF2 0 0 0 1 0 0 1043.10016156474 1043.10016156474 0 0.896033749627679 0.000983691686574972 0.00429546494124677 1 0.988794221380785 0.997900361923315 0.999998617833789 0.0277065885384737 0.999999999999045 1
GRK7 0 0 0 1 0 0 947.462389628472 947.462389628472 0 0.847440873668693 0.00109113218858248 0.00461241738069529 1 0.988794221380785 0.997900361923315 0.999998617833789 0.0294226251473385 0.999999999999045 1
PTPN14 0 0 0 0 1 0 0 0 206.151342975207 0.768741711399139 0.925272078757386 0.953753257314613 0.00483884063683524 0.988794221380785 0.997900361923315 0.999998617833789 0.0294368391503386 0.999999999999045 0
TNRC6B 0 1 1 0 0 28.4110107951834 254.442303953206 254.442303953206 0 0.0507218911409664 0.00454792181890729 0.00474501875410982 1 0.988794221380785 0.997900361923315 0.999998617833789 0.0301340003005369 0.999999999999045 2
GRID2IP 0 0 0 0 1 0 0 0 202.069138163816 0.812941202268161 0.950636364612823 0.970604683745666 0.00493634882400759 0.988794221380785 0.997900361923315 0.999998617833789 0.0303811076413775 0.999999999999045 0
ISLR2 0 2 0 0 0 86.4414325204409 0 0 0 0.00110302747096624 0.96988424064996 0.00486450654767678 1 0.988794221380785 0.997900361923315 0.999998617833789 0.030771846862249 0.999999999999045 2
CCDC85C 0 0 1 0 0 0 831.817842332301 831.817842332301 0 0.832575894161405 0.00125569547003046 0.00520202255025959 1 0.988794221380785 0.997900361923315 0.999998617833789 0.0325579389916678 0.999999999999045 1
GIGYF2 0 0 0 0 1 0 0 0 185.255518498143 0.811628054974394 0.920674945923878 0.967389510966199 0.00538313683793427 0.988794221380785 0.997900361923315 0.999998617833789 0.0325872141994139 0.999999999999045 0
RNF217 0 0 1 0 0 0 823.308075979389 823.308075979389 0 0.869007250391591 0.00126971694385003 0.00537091236302889 1 0.988794221380785 0.997900361923315 0.999998617833789 0.0334433687571641 0.999999999999045 1
ATG14 0 0 0 1 0 0 816.451629540295 816.451629540295 0 0.885881175647907 0.00128123653286594 0.00546041051999901 1 0.988794221380785 0.997900361923315 0.999998617833789 0.0339104123507527 0.999999999999045 1
CCDC37 0 2 0 0 0 77.9551527353251 0 0 0 0.00136530784461775 0.9335837406834 0.00586166500908603 1 0.988794221380785 0.997900361923315 0.999998617833789 0.0359866465114342 0.999999999999045 2
GALNT9 0 2 0 0 0 78.060767802398 0 0 0 0.00136150163240734 0.953895223250968 0.00588701145198123 1 0.988794221380785 0.997900361923315 0.999998617833789 0.036116855310999 0.999999999999045 2
PCF11 0 0 0 0 1 0 0 0 157.395755433513 0.814766462543155 0.937312500358089 0.970044425050171 0.00633289718823169 0.988794221380785 0.997900361923315 0.999998617833789 0.0374268473242308 0.999999999999045 0
SPATA31A6 0 0 1 0 0 0 705.123864992572 705.123864992572 0 0.838493908152542 0.00150120548580401 0.00615750462889619 1 0.988794221380785 0.997900361923315 0.999998617833789 0.0374997184266934 0.999999999999045 1
REG3G 0 0 1 0 0 0 708.905949563352 708.905949563352 0 0.886361916536754 0.00149254474098093 0.00628729595975774 1 0.988794221380785 0.997900361923315 0.999998617833789 0.038159008765188 0.999999999999045 1
THEG 0 0 1 0 0 0 695.444607944366 695.444607944366 0 0.85861898513432 0.00152381937057988 0.00631933047775479 1 0.988794221380785 0.997900361923315 0.999998617833789 0.0383213174473389 0.999999999999045 1
SOGA1 0 0 0 0 1 0 0 0 147.357277650148 0.753093780266601 0.93542708808677 0.948830765635856 0.00676282642627732 0.988794221380785 0.997900361923315 0.999998617833789 0.0388140568930302 0.999999999999045 0
FAM71E2 0 0 0 1 0 0 630.368333669849 630.368333669849 0 0.839066607075717 0.00169478452427096 0.00688748536297445 1 0.988794221380785 0.997900361923315 0.999998617833789 0.041173726568447 0.999999999999045 1
KCNC2 0 0 1 0 0 0 599.966078935031 599.966078935031 0 0.798818351894243 0.00178799915988948 0.00702546479159272 1 0.988794221380785 0.997900361923315 0.999998617833789 0.0418592219994428 0.999999999999045 1
SLC5A7 0 2 0 0 0 70.1225512150741 0 0 0 0.00169795106747772 0.93885779137784 0.00718036013644729 1 0.988794221380785 0.997900361923315 0.999998617833789 0.0426255311213768 0.999999999999045 2
GNAL 0 0 1 0 0 0 605.337208585686 605.337208585686 0 0.844251830130736 0.00177081786368316 0.00719474372669693 1 0.988794221380785 0.997900361923315 0.999998617833789 0.0426965199619445 0.999999999999045 1
RLF 0 0 0 0 1 0 0 0 127.889188226917 0.813458849590706 0.946375836061414 0.970435417907378 0.00778821258659193 0.988794221380785 0.997900361923315 0.999998617833789 0.0444797452594818 0.999999999999045 0
HPN 0 0 0 1 0 0 578.498046524391 578.498046524391 0 0.852966982575218 0.00186001157835414 0.00756688033978214 1 0.988794221380785 0.997900361923315 0.999998617833789 0.0445233302436431 0.999999999999045 1
DENND6A 0 0 0 1 0 0 586.013931319415 586.013931319415 0 0.882145798206837 0.00183417170053302 0.00758566672062477 1 0.988794221380785 0.997900361923315 0.999998617833789 0.0446150591455314 0.999999999999045 1
CROCC 0 0 0 0 1 0 0 0 121.361642940805 0.7277331533202 0.917388028998812 0.936580668263759 0.00820535336693532 0.988794221380785 0.997900361923315 0.999998617833789 0.0450991864136845 0.999999999999045 0
KLHL4 0 2 0 0 0 67.3186843819634 0 0 0 0.00184648135638388 0.941298857107015 0.00776275722384678 1 0.988794221380785 0.997900361923315 0.999998617833789 0.0454774742863968 0.999999999999045 2
IQCB1 0 0 0 1 0 0 561.938969892193 561.938969892193 0 0.885664266271882 0.00191949923731971 0.0079220166154379 1 0.988794221380785 0.997900361923315 0.999998617833789 0.0462496003223614 0.999999999999045 1
PPP2R2C 0 0 1 0 0 0 545.957161727792 545.957161727792 0 0.83428914895028 0.00198050197842081 0.00792288015701037 1 0.988794221380785 0.997900361923315 0.999998617833789 0.0462537781839679 0.999999999999045 1
COG7 0 0 0 1 0 0 553.132402203379 553.132402203379 0 0.858908410312792 0.0019526572684796 0.00793936948763441 1 0.988794221380785 0.997900361923315 0.999998617833789 0.046333536426345 0.999999999999045 1
PHF3 0 0 0 0 1 0 0 0 120.052840909091 0.824516496746099 0.947189929036474 0.97365394757969 0.00829442824179441 0.988794221380785 0.997900361923315 0.999998617833789 0.0469926334891823 0.999999999999045 0
CXCR1 0 2 0 0 0 64.9790380196669 0 0 0 0.00198554561864839 0.959870857741825 0.00834383972385655 1 0.988794221380785 0.997900361923315 0.999998617833789 0.0482793904941204 0.999999999999045 2
SRGAP3 0 1 1 0 0 18.4197485227403 206.162539178087 206.162539178087 0 0.0812501404397594 0.0057255912167673 0.00838795886367316 1 0.988794221380785 0.997900361923315 0.999998617833789 0.0484904384849725 0.999999999999045 2
TTC13 0 0 0 1 0 0 518.200621660586 518.200621660586 0 0.863921371511674 0.00209583650174761 0.00849547590527766 1 0.988794221380785 0.997900361923315 0.999998617833789 0.0490037868002844 0.999999999999045 1
MAP3K1 0 0 1 0 0 0 494.904554133441 494.904554133441 0 0.823782873127484 0.00220312393576783 0.00867343050867031 1 0.988794221380785 0.997900361923315 0.999998617833789 0.0498504628397729 0.999999999999045 1
ARID1A 0 0 0 0 1 0 0 0 107.133768790265 0.759057243385876 0.932796779323098 0.950892339310931 0.00928989245248542 0.988794221380785 0.997900361923315 0.999998617833789 0.0506098102780225 0.999999999999045 0
MMP26 0 0 1 0 0 0 496.455598955717 496.455598955717 0 0.862798191182737 0.00219565268043376 0.00886036490907227 1 0.988794221380785 0.997900361923315 0.999998617833789 0.050735932066125 0.999999999999045 1
AC008443.1 0 1 0 0 0 502.277431023596 0 0 0 0.00216804062995957 0.986376654446644 0.00908502468323125 1 0.988794221380785 0.997900361923315 0.999998617833789 0.0517948873323221 0.999999999999045 1
NUGGC 0 2 0 0 0 61.738409090569 0 0 0 0.00220508824104637 0.929571904682909 0.00909496771246265 1 0.988794221380785 0.997900361923315 0.999998617833789 0.051841625345008 0.999999999999045 2
P2RX7 0 0 1 0 0 0 479.178715486156 479.178715486156 0 0.849892125049829 0.002281739779745 0.00911076492254725 1 0.988794221380785 0.997900361923315 0.999998617833789 0.0519158590584897 0.999999999999045 1
EXOC4 0 0 0 1 0 0 468.477686875228 468.477686875228 0 0.838459804466708 0.0023384031225242 0.00925174928890804 1 0.988794221380785 0.997900361923315 0.999998617833789 0.0525771604639748 0.999999999999045 1
TANGO6 0 0 1 0 0 0 466.93225969639 466.93225969639 0 0.834384623624678 0.00234681147238125 0.00925747038147129 1 0.988794221380785 0.997900361923315 0.999998617833789 0.0526039502437079 0.999999999999045 1
CCDC181 0 0 1 0 0 0 471.036008818315 471.036008818315 0 0.85625102649409 0.00232461092870395 0.0093019964824006 1 0.988794221380785 0.997900361923315 0.999998617833789 0.0528123289861098 0.999999999999045 1
EP300 0 0 0 0 1 0 0 0 101.411095426313 0.774746778280688 0.924044437213791 0.955782756705216 0.00981149728083773 0.988794221380785 0.997900361923315 0.999998617833789 0.0531659397965054 0.999999999999045 0
ATP5L 0 1 0 0 0 485.197719627497 0 0 0 0.00225101881838286 0.982810374526914 0.0094011878405762 1 0.988794221380785 0.997900361923315 0.999998617833789 0.0532757721743123 0.999999999999045 1
CLEC4D 0 0 0 1 0 0 466.371114084565 466.371114084565 0 0.858544050543781 0.00234987900925698 0.00940678092799674 1 0.988794221380785 0.997900361923315 0.999998617833789 0.0533018729981303 0.999999999999045 1
GLRX 0 1 0 0 0 480.135938287631 0 0 0 0.00227680012191012 0.98521071420246 0.00950120706059709 1 0.988794221380785 0.997900361923315 0.999998617833789 0.0537420236204769 0.999999999999045 1
PARVA 0 0 1 0 0 0 457.861311148044 457.861311148044 0 0.851056226555062 0.00239736524867007 0.00953932925525924 1 0.988794221380785 0.997900361923315 0.999998617833789 0.0539194570064886 0.999999999999045 1
TENM3 0 0 0 0 1 0 0 0 90.7065909090909 0.636083953647056 0.891456021265989 0.88705958387291 0.0109628885276005 0.988794221380785 0.997900361923315 0.999998617833789 0.0547802374530317 0.999999999999045 0
ACOT12 0 0 1 0 0 0 445.405540544382 445.405540544382 0 0.846097023026752 0.00247030535270121 0.0097753405240415 1 0.988794221380785 0.997900361923315 0.999998617833789 0.0550145640316907 0.999999999999045 1
IGF2BP1 0 0 1 0 0 0 434.979601402217 434.979601402217 0 0.843179706587186 0.00253473109238522 0.00999025507096973 1 0.988794221380785 0.997900361923315 0.999998617833789 0.056006820053521 0.999999999999045 1
TXNL4A 0 1 0 0 0 455.131972983087 0 0 0 0.00241298998674733 0.98326819206807 0.0100191487055299 1 0.988794221380785 0.997900361923315 0.999998617833789 0.0561398665857322 0.999999999999045 1
TPTE 0 2 0 0 0 57.9760166569107 0 0 0 0.00250783501674345 0.915916502746384 0.0101682045261261 1 0.988794221380785 0.997900361923315 0.999998617833789 0.0568249055561916 0.999999999999045 2
HTN1 0 1 0 0 0 446.586699140468 0 0 0 0.0024632053902266 0.977405362321576 0.0102052179285909 1 0.988794221380785 0.997900361923315 0.999998617833789 0.0569946738847231 0.999999999999045 1
UNC13C 0 3 0 0 0 30.4380533288545 0 0 0 0.00265145601377315 0.879826576139294 0.0103479872385728 1 0.988794221380785 0.997900361923315 0.999998617833789 0.0576482565956776 0.999999999999045 3
R3HDM1 0 0 0 1 0 0 393.36297924731 393.36297924731 0 0.838907110685012 0.00282772085118788 0.0110108143240809 1 0.988794221380785 0.997900361923315 0.999998617833789 0.0606572258415379 0.999999999999045 1
KRTAP4-9 0 1 0 0 0 401.855634019139 0 0 0 0.00276275516933755 0.988539784942862 0.011342543225744 1 0.988794221380785 0.997900361923315 0.999998617833789 0.062148003129446 0.999999999999045 1
EYS 0 0 0 0 1 0 0 0 77.3555892149543 0.680233810420464 0.89982276386896 0.912177465699308 0.0128425769720926 0.988794221380785 0.997900361923315 0.999998617833789 0.063808967555843 0.999999999999045 0
BPTF 0 0 0 0 1 0 0 0 80.3766969000806 0.775154173749276 0.929729626492264 0.956518353298485 0.0123629169560383 0.988794221380785 0.997900361923315 0.999998617833789 0.0643004868074541 0.999999999999045 0
NLGN3 1 0 1 0 0 0 266.010167066489 266.010167066489 0 0.73554560120491 0.00322765630619137 0.0119386473047286 1 0.988794221380785 0.997900361923315 0.999998617833789 0.0648026727584556 0.999999999999045 2
XCL2 0 1 0 0 0 380.92771615435 0 0 0 0.00292833839689177 0.982241821230895 0.0119573660789778 1 0.988794221380785 0.997900361923315 0.999998617833789 0.0648855443458605 0.999999999999045 1
RPS14 0 1 0 0 0 371.538180185791 0 0 0 0.00300900261469739 0.982365700306798 0.0122576453587178 1 0.988794221380785 0.997900361923315 0.999998617833789 0.0662109636765923 0.999999999999045 1
DYNC1H1 0 3 0 0 0 28.1970200758984 0 0 0 0.00327358637009922 0.884941633877896 0.0126063688004175 1 0.988794221380785 0.997900361923315 0.999998617833789 0.0677409925553728 0.999999999999045 3
PSMB3 0 1 0 0 0 349.237094447154 0 0 0 0.00321888534816961 0.980887469813861 0.0130334558788675 1 0.988794221380785 0.997900361923315 0.999998617833789 0.0696017263556662 0.999999999999045 1
SLC47A1 0 0 0 1 0 0 324.335992896848 324.335992896848 0 0.82061106681556 0.00348918275385457 0.0131713784390809 1 0.988794221380785 0.997900361923315 0.999998617833789 0.0701996155740684 0.999999999999045 1
NES 0 0 1 0 0 0 301.259201153997 301.259201153997 0 0.752329043634492 0.00378174673321574 0.0133527037707852 1 0.988794221380785 0.997900361923315 0.999998617833789 0.0709834590835596 0.999999999999045 1
PRPF8 0 2 0 0 0 50.1936221433293 0 0 0 0.00336429808620153 0.926086265471755 0.0133610472995809 1 0.988794221380785 0.997900361923315 0.999998617833789 0.071019467451208 0.999999999999045 2
MRPL10 0 1 0 0 0 333.505411771826 0 0 0 0.00338471744180258 0.982345836080444 0.0136451163683885 1 0.988794221380785 0.997900361923315 0.999998617833789 0.0722423438230252 0.999999999999045 1
EFR3B 0 0 1 0 0 0 301.004806199295 301.004806199295 0 0.795995456764668 0.00378523493086691 0.0139162842725337 1 0.988794221380785 0.997900361923315 0.999998617833789 0.0734041633393226 0.999999999999045 1
AGRN 0 0 1 0 0 0 285.746509196664 285.746509196664 0 0.746351989522578 0.00400641176646832 0.0139843771002935 1 0.988794221380785 0.997900361923315 0.999998617833789 0.0736950731309878 0.999999999999045 1
EHBP1 0 0 1 0 0 0 301.479036467947 301.479036467947 0 0.82593587296967 0.00377873739117929 0.0142157276063561 1 0.988794221380785 0.997900361923315 0.999998617833789 0.0746809936682085 0.999999999999045 1
TAGLN 0 1 0 0 0 319.53573524603 0 0 0 0.00354638518260286 0.980362061302849 0.0142349993180051 1 0.988794221380785 0.997900361923315 0.999998617833789 0.0747629510318416 0.999999999999045 1
NDFIP1 0 1 0 0 0 318.713428797507 0 0 0 0.00355636589793928 0.978345646253828 0.0142691322925186 1 0.988794221380785 0.997900361923315 0.999998617833789 0.0749080453112392 0.999999999999045 1
CDH5 0 0 1 0 0 0 283.687814417753 283.687814417753 0 0.760711636315685 0.00403817050406552 0.0142933797282724 1 0.988794221380785 0.997900361923315 0.999998617833789 0.0750110679978866 0.999999999999045 1
FN1 0 1 1 0 0 15.6415486944432 135.848535067838 135.848535067838 0 0.096842210742036 0.00905058148667648 0.0143452507052089 1 0.988794221380785 0.997900361923315 0.999998617833789 0.0752313197643003 0.999999999999045 2
RIPK4 0 2 0 0 0 48.4224316998651 0 0 0 0.00361891602601849 0.944045230907165 0.0143773450644601 1 0.988794221380785 0.997900361923315 0.999998617833789 0.0753675031446839 0.999999999999045 2
RSPH10B 0 1 0 0 0 314.212918058926 0 0 0 0.00361196340298953 0.980248202059497 0.014474118855203 1 0.988794221380785 0.997900361923315 0.999998617833789 0.0757777024308962 0.999999999999045 1
DCT 0 0 1 0 0 0 292.285991361111 292.285991361111 0 0.821057159274484 0.00390864626129783 0.0146085898016761 1 0.988794221380785 0.997900361923315 0.999998617833789 0.0763466170321855 0.999999999999045 1
C1orf127 0 0 1 0 0 0 286.242792764591 286.242792764591 0 0.80267624866915 0.00399882760222703 0.0147078173553921 1 0.988794221380785 0.997900361923315 0.999998617833789 0.0767656308830424 0.999999999999045 1
C3orf18 0 1 0 0 0 306.186303936509 0 0 0 0.00371538836171215 0.983488917513749 0.0148538832279544 1 0.988794221380785 0.997900361923315 0.999998617833789 0.0773812148261638 0.999999999999045 1
RPS21 0 1 0 0 0 305.63473796364 0 0 0 0.00372270513618833 0.984028950904579 0.0148809797355889 1 0.988794221380785 0.997900361923315 0.999998617833789 0.0774952527113872 0.999999999999045 1
LILRB4 0 0 1 0 0 0 282.334149077957 282.334149077957 0 0.80086121567907 0.00405931840375229 0.0148880151859305 1 0.988794221380785 0.997900361923315 0.999998617833789 0.0775248539117884 0.999999999999045 1
TNXB 0 0 0 0 1 0 0 0 57.6932380340507 0.614055935163129 0.900607617455358 0.874923517739947 0.0171809473842854 0.988794221380785 0.997900361923315 0.999998617833789 0.0781299952643613 0.999999999999045 0
SBDS 0 1 0 0 0 293.218628975324 0 0 0 0.00389507657802146 0.979218327431856 0.0155004656998206 1 0.988794221380785 0.997900361923315 0.999998617833789 0.0800891269780731 0.999999999999045 1
FIBIN 0 1 0 0 0 290.250599627041 0 0 0 0.00393857917966689 0.986318906927363 0.0156650649615163 1 0.988794221380785 0.997900361923315 0.999998617833789 0.0807741223455917 0.999999999999045 1
SSUH2 1 0 0 1 0 0 206.298389513943 206.298389513943 0 0.771468505828365 0.00426091520802296 0.0157365699085077 1 0.988794221380785 0.997900361923315 0.999998617833789 0.0810711569962963 0.999999999999045 2
SSU72 0 1 0 0 0 288.733121412533 0 0 0 0.0039611842713525 0.981266856924856 0.0157416818315987 1 0.988794221380785 0.997900361923315 0.999998617833789 0.0810923796847129 0.999999999999045 1
ARPP21 0 0 1 0 0 0 259.752569940679 259.752569940679 0 0.804848331521776 0.0044463846038012 0.0162220833624988 1 0.988794221380785 0.997900361923315 0.999998617833789 0.0830794824014428 0.999999999999045 1
PTTG1 0 1 0 0 0 279.945753423436 0 0 0 0.00409715610895511 0.981056499708327 0.0162311945371331 1 0.988794221380785 0.997900361923315 0.999998617833789 0.0831170304725287 0.999999999999045 1
EPHB2 0 0 1 0 0 0 241.666376298237 241.666376298237 0 0.731246757772455 0.00481148095933115 0.0162409220441375 1 0.988794221380785 0.997900361923315 0.999998617833789 0.0831571128665463 0.999999999999045 1
TMEM147 0 1 0 0 0 274.14456282892 0 0 0 0.0041919492411161 0.975704302807866 0.0165641207527154 1 0.988794221380785 0.997900361923315 0.999998617833789 0.0844855682796024 0.999999999999045 1
KRT6A 0 2 0 0 0 44.5156665195127 0 0 0 0.00429109494680091 0.940819858093682 0.0167655796875036 1 0.988794221380785 0.997900361923315 0.999998617833789 0.0853104337580569 0.999999999999045 2
CALM2 0 1 0 0 0 268.504721635544 0 0 0 0.00428823898799546 0.978174120087694 0.0169125850555696 1 0.988794221380785 0.997900361923315 0.999998617833789 0.0859108119044567 0.999999999999045 1
DDX60 0 0 1 0 0 0 246.323710119148 246.323710119148 0 0.805323659234292 0.00471207142293995 0.0171043912590447 1 0.988794221380785 0.997900361923315 0.999998617833789 0.0866922395946765 0.999999999999045 1
RAC1 0 1 0 0 0 259.218405811351 0 0 0 0.00445640045577145 0.974088021916779 0.0175060614298327 1 0.988794221380785 0.997900361923315 0.999998617833789 0.0883217227604201 0.999999999999045 1
AP5S1 0 1 0 0 0 243.853645115405 0 0 0 0.00476429680593415 0.984165564301963 0.0186131153545246 1 0.988794221380785 0.997900361923315 0.999998617833789 0.0927656975237745 0.999999999999045 1
GBF1 0 0 1 0 0 0 220.823644726282 220.823644726282 0 0.779677782029497 0.00531060757423418 0.0186508199728649 1 0.988794221380785 0.997900361923315 0.999998617833789 0.0929158703678558 0.999999999999045 1
IFI27L1 0 1 0 0 0 242.931805826518 0 0 0 0.00478407391810887 0.969392798897496 0.0186581607331399 1 0.988794221380785 0.997900361923315 0.999998617833789 0.0929450988410652 0.999999999999045 1
VKORC1 0 1 0 0 0 239.689169494467 0 0 0 0.00485491357676793 0.981942147058825 0.0189304087556549 1 0.988794221380785 0.997900361923315 0.999998617833789 0.0940270699817534 0.999999999999045 1
PYCARD 0 1 0 0 0 237.964611314483 0 0 0 0.00489341657087472 0.983280652365989 0.0190678986089217 1 0.988794221380785 0.997900361923315 0.999998617833789 0.0945719921826256 0.999999999999045 1
CCL22 0 1 0 0 0 235.906747825579 0 0 0 0.00494013639426527 0.981517642034575 0.0192301752168179 1 0.988794221380785 0.997900361923315 0.999998617833789 0.095213878254267 0.999999999999045 1
TYROBP 0 1 0 0 0 233.23140523618 0 0 0 0.00500217249092372 0.977062018091344 0.0194414616944918 1 0.988794221380785 0.997900361923315 0.999998617833789 0.0960475726491082 0.999999999999045 1
PCGF5 0 1 0 0 0 232.566855738501 0 0 0 0.00501781503889254 0.963827908001131 0.0194668380613355 1 0.988794221380785 0.997900361923315 0.999998617833789 0.0961475477931895 0.999999999999045 1
CLASP1 0 0 0 1 0 0 212.305591306388 212.305591306388 0 0.790535379035057 0.00554436737054653 0.0195761656107224 1 0.988794221380785 0.997900361923315 0.999998617833789 0.0965778872737837 0.999999999999045 1
AHNAK2 0 0 0 0 1 0 0 0 42.254623094297 0.572687858063428 0.909204324153004 0.848536378021821 0.0233831047940677 0.988794221380785 0.997900361923315 0.999998617833789 0.0976194417333273 0.999999999999045 0
PTMA 0 1 0 0 0 227.608929175939 0 0 0 0.00513755337457167 0.976476538715937 0.0199154538537053 1 0.988794221380785 0.997900361923315 0.999998617833789 0.0979095346856245 0.999999999999045 1
NEUROG3 0 1 0 0 0 222.671082235684 0 0 0 0.00526239006762586 0.982566601628184 0.0203620463267593 1 0.988794221380785 0.997900361923315 0.999998617833789 0.0996535363256495 0.999999999999045 1
PAGE1 0 1 0 0 0 218.700148498475 0 0 0 0.00536708969558886 0.972127773035393 0.0207085804721489 1 0.988794221380785 0.997900361923315 0.999998617833789 0.10100003672515 0.999999999999045 1
CCDC71 0 1 0 0 0 218.007469724158 0 0 0 0.00538576456788387 0.979409325951577 0.0207878600195559 1 0.988794221380785 0.997900361923315 0.999998617833789 0.101307268391768 0.999999999999045 1
C16orf98 0 1 0 0 0 217.651248939528 0 0 0 0.00539541712686409 0.97960537926686 0.0208218214861695 1 0.988794221380785 0.997900361923315 0.999998617833789 0.101438786538407 0.999999999999045 1
TIMMDC1 0 1 0 0 0 209.204723266268 0 0 0 0.0056344446305997 0.972669361508306 0.0216386842577013 1 0.988794221380785 0.997900361923315 0.999998617833789 0.104585660334145 0.999999999999045 1
RALGAPA2 0 0 1 0 0 0 186.410959731368 186.410959731368 0 0.775399598356376 0.00639384763531359 0.0219653204838923 1 0.988794221380785 0.997900361923315 0.999998617833789 0.105835293062053 0.999999999999045 1
HOXB5 0 1 0 0 0 205.01605585147 0 0 0 0.00576068000735941 0.983562834496734 0.0220958839163599 1 0.988794221380785 0.997900361923315 0.999998617833789 0.106333434891658 0.999999999999045 1
RESP18 0 1 0 0 0 204.050668698773 0 0 0 0.00579054824941494 0.970245943532799 0.0221726964730694 1 0.988794221380785 0.997900361923315 0.999998617833789 0.106626138954278 0.999999999999045 1
OTOR 0 1 0 0 0 202.350808869377 0 0 0 0.00584386997319719 0.977288030714268 0.0223727142651029 1 0.988794221380785 0.997900361923315 0.999998617833789 0.107387085979231 0.999999999999045 1
GRIN2D 0 2 0 0 0 37.9016088023133 0 0 0 0.00593149995411091 0.944588841243723 0.022496567855722 1 0.988794221380785 0.997900361923315 0.999998617833789 0.10785737667908 0.999999999999045 2
MARCH5 0 1 0 0 0 199.704696818745 0 0 0 0.00592877688126225 0.970039912968752 0.0226487239523394 1 0.988794221380785 0.997900361923315 0.999998617833789 0.108434203234523 0.999999999999045 1
GRK1 0 1 0 0 0 199.710803818586 0 0 0 0.00592857819555348 0.978577529944698 0.0226673119716995 1 0.988794221380785 0.997900361923315 0.999998617833789 0.108504600553289 0.999999999999045 1
SRCAP 0 0 1 0 0 0 162.366179258731 162.366179258731 0 0.690735822312253 0.00744006753729565 0.022896304624432 1 0.988794221380785 0.997900361923315 0.999998617833789 0.109370604315437 0.999999999999045 1
CEP350 0 0 1 0 0 0 173.689444344323 173.689444344323 0 0.752449530979752 0.00690936678932674 0.0230335600365404 1 0.988794221380785 0.997900361923315 0.999998617833789 0.109888577196973 0.999999999999045 1
NRBF2 0 1 0 0 0 194.563582667414 0 0 0 0.00610070156630305 0.973751923973693 0.0232490142952964 1 0.988794221380785 0.997900361923315 0.999998617833789 0.110700008216561 0.999999999999045 1
DEFA5 0 1 0 0 0 194.13633001382 0 0 0 0.00611542110633378 0.977085161759002 0.0233069330068887 1 0.988794221380785 0.997900361923315 0.999998617833789 0.110917796933692 0.999999999999045 1
ZSWIM1 0 1 0 0 0 190.908997816388 0 0 0 0.00622885048423905 0.979124777218423 0.0236999539020017 1 0.988794221380785 0.997900361923315 0.999998617833789 0.112391868959261 0.999999999999045 1
FRA10AC1 0 1 0 0 0 190.417084326754 0 0 0 0.00624649523576537 0.963454159607109 0.0237189741220154 1 0.988794221380785 0.997900361923315 0.999998617833789 0.112463040359373 0.999999999999045 1
CSNK1A1 0 1 0 0 0 184.874610578031 0 0 0 0.00645214254707649 0.970689598088226 0.0244431618308585 1 0.988794221380785 0.997900361923315 0.999998617833789 0.115161629534623 0.999999999999045 1
ACRV1 0 1 0 0 0 182.194440767504 0 0 0 0.00655631858221717 0.974594341855831 0.0248081408774591 1 0.988794221380785 0.997900361923315 0.999998617833789 0.11651350308862 0.999999999999045 1
CNTN5 0 2 0 0 0 35.5147575076605 0 0 0 0.00675544717120657 0.909584954111288 0.0249203869802063 1 0.988794221380785 0.997900361923315 0.999998617833789 0.116928176620417 0.999999999999045 2
PCDHAC2 0 2 0 0 0 35.7280925317822 0 0 0 0.00667517124033756 0.938377721980694 0.0249686147439454 1 0.988794221380785 0.997900361923315 0.999998617833789 0.117106190217691 0.999999999999045 2
PSMD14 0 1 0 0 0 179.910042551119 0 0 0 0.00664769360741546 0.971137220096952 0.0251096996001362 1 0.988794221380785 0.997900361923315 0.999998617833789 0.117626414625133 0.999999999999045 1
PMP22 0 1 0 0 0 179.080303648741 0 0 0 0.00668149092548798 0.978097603274872 0.0252417137934777 1 0.988794221380785 0.997900361923315 0.999998617833789 0.118112474636061 0.999999999999045 1
FBXO25 0 1 0 0 0 175.73046975473 0 0 0 0.00682135857649036 0.968950071477462 0.0256920184804084 1 0.988794221380785 0.997900361923315 0.999998617833789 0.119765268485825 0.999999999999045 1
GET4 0 1 0 0 0 175.517697028736 0 0 0 0.00683043260874727 0.975616828615561 0.0257411483698056 1 0.988794221380785 0.997900361923315 0.999998617833789 0.119945114310981 0.999999999999045 1
IRAK1BP1 0 1 0 0 0 175.163212372625 0 0 0 0.00684560174372051 0.974053386354752 0.0257885787424749 1 0.988794221380785 0.997900361923315 0.999998617833789 0.120118649889792 0.999999999999045 1
PNLDC1 0 1 0 0 0 174.465490698806 0 0 0 0.00687564840371502 0.966236123760684 0.0258668550281997 1 0.988794221380785 0.997900361923315 0.999998617833789 0.120404852056331 0.999999999999045 1
IGBP1 0 1 0 0 0 174.341213515102 0 0 0 0.00688102685286152 0.972782806056235 0.0259050621088146 1 0.988794221380785 0.997900361923315 0.999998617833789 0.120544462818377 0.999999999999045 1
EFCAB11 0 1 0 0 0 173.569330834928 0 0 0 0.00691461397814364 0.967071637775021 0.0260013224580127 1 0.988794221380785 0.997900361923315 0.999998617833789 0.120895953751791 0.999999999999045 1
NDUFA13 0 1 0 0 0 172.933614306312 0 0 0 0.00694251328478235 0.976501497112233 0.0261224547544369 1 0.988794221380785 0.997900361923315 0.999998617833789 0.121337757412942 0.999999999999045 1
SEC13 0 1 0 0 0 172.392581970515 0 0 0 0.00696642799463176 0.967923860259957 0.026179083098587 1 0.988794221380785 0.997900361923315 0.999998617833789 0.121544104126934 0.999999999999045 1
FAM21C 0 1 0 0 0 172.082904157513 0 0 0 0.00698018766105502 0.971971952063855 0.0262378840691324 1 0.988794221380785 0.997900361923315 0.999998617833789 0.121758237994314 0.999999999999045 1
MS4A5 0 1 0 0 0 171.215543037814 0 0 0 0.00701900555816548 0.970583762202057 0.0263648191953445 1 0.988794221380785 0.997900361923315 0.999998617833789 0.122220045236339 0.999999999999045 1
CDNF 0 1 0 0 0 168.484259945067 0 0 0 0.00714399348703765 0.973352720906845 0.0267940275782955 1 0.988794221380785 0.997900361923315 0.999998617833789 0.123777053920988 0.999999999999045 1
SEC62 0 1 0 0 0 168.173068696643 0 0 0 0.00715850558765163 0.969370341786636 0.0268310276800009 1 0.988794221380785 0.997900361923315 0.999998617833789 0.123910953075902 0.999999999999045 1
NEO1 0 0 0 1 0 0 142.758791329715 142.758791329715 0 0.723588758576305 0.00857007280891353 0.0270775619282217 1 0.988794221380785 0.997900361923315 0.999998617833789 0.124801833208934 0.999999999999045 1
SCN3A 0 2 0 0 0 33.8830345794942 0 0 0 0.00741919472299468 0.917526861052142 0.027218400863271 1 0.988794221380785 0.997900361923315 0.999998617833789 0.125309762308309 0.999999999999045 2
HOXA1 0 1 0 0 0 164.651590963847 0 0 0 0.00732675639169256 0.977811098802157 0.0274199565424378 1 0.988794221380785 0.997900361923315 0.999998617833789 0.12603539673053 0.999999999999045 1
GCG 0 1 0 0 0 164.329579688582 0 0 0 0.00734252084902576 0.968247280672005 0.0274454573089464 1 0.988794221380785 0.997900361923315 0.999998617833789 0.126127097979826 0.999999999999045 1
STRC 0 1 0 0 0 164.295896231796 0 0 0 0.00734417362518569 0.970105559678956 0.0274570899615393 1 0.988794221380785 0.997900361923315 0.999998617833789 0.126168921352655 0.999999999999045 1
ADAMTS17 0 0 0 1 0 0 139.760315437965 139.760315437965 0 0.720329177767012 0.00877242431696246 0.0275439693080491 1 0.988794221380785 0.997900361923315 0.999998617833789 0.126481126665742 0.999999999999045 1
LDOC1L 0 1 0 0 0 163.866197625327 0 0 0 0.00736532084742314 0.981284340462053 0.0275569790035586 1 0.988794221380785 0.997900361923315 0.999998617833789 0.126527854051494 0.999999999999045 1
SPCS1 0 1 0 0 0 163.478147690308 0 0 0 0.00738451902188209 0.976712909787863 0.0276111440718946 1 0.988794221380785 0.997900361923315 0.999998617833789 0.126722334667182 0.999999999999045 1
MBD3 0 1 0 0 0 163.317984685508 0 0 0 0.00739247086384698 0.978699820727301 0.0276425528216944 1 0.988794221380785 0.997900361923315 0.999998617833789 0.12683505964199 0.999999999999045 1
MYO9B 1 0 0 1 0 0 102.177922796517 102.177922796517 0 0.623512199585718 0.00922036731873122 0.0278416448061162 1 0.988794221380785 0.997900361923315 0.999998617833789 0.127548765852518 0.999999999999045 2
ZNF773 0 1 0 0 0 161.5575189276 0 0 0 0.00748097036093709 0.974363954303727 0.0279281785374068 1 0.988794221380785 0.997900361923315 0.999998617833789 0.127858528049041 0.999999999999045 1
NFS1 0 1 0 0 0 160.884753214198 0 0 0 0.00751532969727253 0.971130326976208 0.0280336131449151 1 0.988794221380785 0.997900361923315 0.999998617833789 0.128235586865029 0.999999999999045 1
ZDHHC21 0 1 0 0 0 160.664768612643 0 0 0 0.00752663047982582 0.968060059038711 0.0280612649328966 1 0.988794221380785 0.997900361923315 0.999998617833789 0.128334410428487 0.999999999999045 1
IMPA1 0 1 0 0 0 159.938602248997 0 0 0 0.00756416675900207 0.968994650730257 0.0281899222033656 1 0.988794221380785 0.997900361923315 0.999998617833789 0.128793855343203 0.999999999999045 1
C5orf64 0 1 0 0 0 159.914863993256 0 0 0 0.00756539987649496 0.976426433315893 0.0282161859456685 1 0.988794221380785 0.997900361923315 0.999998617833789 0.128887572912573 0.999999999999045 1
GRAMD3 0 1 0 0 0 158.327108261939 0 0 0 0.0076487628859343 0.966158007807952 0.0284622518209726 1 0.988794221380785 0.997900361923315 0.999998617833789 0.129764431550199 0.999999999999045 1
FAM210A 0 1 0 0 0 158.25684652405 0 0 0 0.00765249261285794 0.972322639752937 0.0284956035283483 1 0.988794221380785 0.997900361923315 0.999998617833789 0.129883116632638 0.999999999999045 1
NSUN5 0 1 0 0 0 156.813482179055 0 0 0 0.0077298906514226 0.972732172700132 0.0287550247321379 1 0.988794221380785 0.997900361923315 0.999998617833789 0.130804961388243 0.999999999999045 1
CLIC4 0 1 0 0 0 156.778933962764 0 0 0 0.00773176164592093 0.974034755907964 0.0287651212648783 1 0.988794221380785 0.997900361923315 0.999998617833789 0.130840791632598 0.999999999999045 1
C1QL1 0 1 0 0 0 156.373740016886 0 0 0 0.00775377036778147 0.986554303554468 0.0288660232714963 1 0.988794221380785 0.997900361923315 0.999998617833789 0.131198674890123 0.999999999999045 1
TCEA3 0 1 0 0 0 154.089710085186 0 0 0 0.00788011348511863 0.970416166544557 0.0292477489636189 1 0.988794221380785 0.997900361923315 0.999998617833789 0.132549413912823 0.999999999999045 1
ERP27 0 1 0 0 0 153.504117062912 0 0 0 0.00791314436960022 0.972853777593802 0.029365393196473 1 0.988794221380785 0.997900361923315 0.999998617833789 0.132964691489143 0.999999999999045 1
ABCC8 0 0 1 0 0 0 126.101346686704 126.101346686704 0 0.694481791306312 0.00982306105946995 0.0295121430313098 1 0.988794221380785 0.997900361923315 0.999998617833789 0.133482049794109 0.999999999999045 1
AP4M1 0 1 0 0 0 152.367932121716 0 0 0 0.00797799519113118 0.969482557431093 0.0295697085635751 1 0.988794221380785 0.997900361923315 0.999998617833789 0.133684794379517 0.999999999999045 1
RPP25 0 1 0 0 0 152.236072032433 0 0 0 0.00798558752733014 0.983840311286828 0.0296332965111239 1 0.988794221380785 0.997900361923315 0.999998617833789 0.133908619525976 0.999999999999045 1
STC2 0 1 0 0 0 151.706238064941 0 0 0 0.00801623491923953 0.975631164736917 0.0297159864157626 1 0.988794221380785 0.997900361923315 0.999998617833789 0.134199478184864 0.999999999999045 1
C9orf57 0 1 0 0 0 151.311502548017 0 0 0 0.00803921479022052 0.968960634180876 0.0297709538729928 1 0.988794221380785 0.997900361923315 0.999998617833789 0.134392696811522 0.999999999999045 1
PPM1M 0 1 0 0 0 150.941401645114 0 0 0 0.00806087558851076 0.972248561182831 0.0298539245109252 1 0.988794221380785 0.997900361923315 0.999998617833789 0.134684158547012 0.999999999999045 1
MAP1A 0 2 0 0 0 31.8069626229621 0 0 0 0.00841146117696612 0.933120774092341 0.03066469174006 1 0.988794221380785 0.997900361923315 0.999998617833789 0.137520207193748 0.999999999999045 2
TMEM38A 0 1 0 0 0 145.278029745023 0 0 0 0.0084068603005335 0.971984174915661 0.0309971482602958 1 0.988794221380785 0.997900361923315 0.999998617833789 0.138676903895893 0.999999999999045 1
SIRT5 0 1 0 0 0 144.782481578889 0 0 0 0.00843849231127813 0.966042376581283 0.0310792987544325 1 0.988794221380785 0.997900361923315 0.999998617833789 0.138962174453201 0.999999999999045 1
SPATA2 0 1 0 0 0 144.706360714403 0 0 0 0.00844337151574015 0.97902374004301 0.0311382796517669 1 0.988794221380785 0.997900361923315 0.999998617833789 0.139166853799158 0.999999999999045 1
POPDC3 0 1 0 0 0 144.174504721956 0 0 0 0.00847761400107416 0.969098223036308 0.031220091671104 1 0.988794221380785 0.997900361923315 0.999998617833789 0.139450578276545 0.999999999999045 1
ZNF277 0 1 0 0 0 143.776195445941 0 0 0 0.00850343320961255 0.964292324610796 0.031285725931715 1 0.988794221380785 0.997900361923315 0.999998617833789 0.139678043193 0.999999999999045 1
ABCC9 0 2 0 0 0 31.1070204806122 0 0 0 0.00879019031827655 0.901186677334124 0.0314160935786671 1 0.988794221380785 0.997900361923315 0.999998617833789 0.140129442828002 0.999999999999045 2
HOXA6 0 1 0 0 0 140.963268601445 0 0 0 0.00869015348296465 0.977113133354814 0.0319455238249003 1 0.988794221380785 0.997900361923315 0.999998617833789 0.14195706559168 0.999999999999045 1
DDX39B 0 1 0 0 0 137.789546549598 0 0 0 0.00891048046114506 0.969205191969445 0.032641416736371 1 0.988794221380785 0.997900361923315 0.999998617833789 0.144346003031838 0.999999999999045 1
RBM41 0 1 0 0 0 136.255117113479 0 0 0 0.00902088629310738 0.966972514912883 0.0329932923259061 1 0.988794221380785 0.997900361923315 0.999998617833789 0.145548292458317 0.999999999999045 1
PLCG2 1 1 1 0 0 7.09063304556337 54.5785245286379 54.5785245286379 0 0.174340491048652 0.0184539761214397 0.0332312062362355 1 0.988794221380785 0.997900361923315 0.999998617833789 0.146359068364311 0.999999999999045 3
MARCH9 0 1 0 0 0 132.934231353621 0 0 0 0.00926903968035719 0.973275754739152 0.0338269010767734 1 0.988794221380785 0.997900361923315 0.999998617833789 0.148381664471927 0.999999999999045 1
NEBL 0 0 0 1 0 0 112.824739891184 112.824739891184 0 0.728600032717441 0.0111028175661243 0.034315845264098 1 0.988794221380785 0.997900361923315 0.999998617833789 0.150033956656566 0.999999999999045 1
CCNB1 0 1 0 0 0 130.594353381534 0 0 0 0.0094518835676296 0.97015839785748 0.0344098657485256 1 0.988794221380785 0.997900361923315 0.999998617833789 0.150350878967872 0.999999999999045 1
HSP90AB1 0 1 0 0 0 130.175236195794 0 0 0 0.00948536632727481 0.971283876251339 0.0345229587441166 1 0.988794221380785 0.997900361923315 0.999998617833789 0.150731750214925 0.999999999999045 1
ORC6 0 1 0 0 0 129.62013704849 0 0 0 0.00953006387961264 0.968402551049881 0.0346563676990416 1 0.988794221380785 0.997900361923315 0.999998617833789 0.15118056475612 0.999999999999045 1
MFSD8 0 1 0 0 0 128.922927829601 0 0 0 0.00958677929075735 0.963970452296742 0.0348200500934184 1 0.988794221380785 0.997900361923315 0.999998617833789 0.151730523852227 0.999999999999045 1
UCP1 0 1 0 0 0 128.854660966231 0 0 0 0.00959236732350743 0.972333665111627 0.0348740161762444 1 0.988794221380785 0.997900361923315 0.999998617833789 0.151911676517885 0.999999999999045 1
RBM11 0 1 0 0 0 128.585299002164 0 0 0 0.00961447716233599 0.962188328799862 0.0349008570716423 1 0.988794221380785 0.997900361923315 0.999998617833789 0.152001744592021 0.999999999999045 1
CENPP 0 1 0 0 0 128.399276227607 0 0 0 0.00962980341373931 0.960147697541528 0.0349397511410937 1 0.988794221380785 0.997900361923315 0.999998617833789 0.15213222201695 0.999999999999045 1
FBXW9 0 1 0 0 0 127.810309694861 0 0 0 0.00967863801451407 0.970541686954549 0.0351465541934988 1 0.988794221380785 0.997900361923315 0.999998617833789 0.152825255545198 0.999999999999045 1
TRMT10A 0 1 0 0 0 127.068671370019 0 0 0 0.00974081039488239 0.960177337952574 0.0352987252347634 1 0.988794221380785 0.997900361923315 0.999998617833789 0.153334430045813 0.999999999999045 1
AP002884.3 0 1 0 0 0 125.444469605408 0 0 0 0.00987967712509774 0.965635137409982 0.0357747998619879 1 0.988794221380785 0.997900361923315 0.999998617833789 0.15492318392648 0.999999999999045 1
KITLG 0 1 0 0 0 125.300360097831 0 0 0 0.00989218158408056 0.965819981568263 0.035816015952767 1 0.988794221380785 0.997900361923315 0.999998617833789 0.155060430859395 0.999999999999045 1
MAVS 0 1 0 0 0 124.406460374212 0 0 0 0.00997042804185388 0.975009833017856 0.0361061789374049 1 0.988794221380785 0.997900361923315 0.999998617833789 0.156025315712101 0.999999999999045 1
PCED1B 0 1 0 0 0 121.840859941263 0 0 0 0.0102017316337881 0.980571012378362 0.036868725070991 1 0.988794221380785 0.997900361923315 0.999998617833789 0.158549957307552 0.999999999999045 1
HEXIM1 0 1 0 0 0 118.292347588445 0 0 0 0.0105391041590254 0.976454620707476 0.0379388245776294 1 0.988794221380785 0.997900361923315 0.999998617833789 0.162066323285649 0.999999999999045 1
METAP1 0 1 0 0 0 117.389894700912 0 0 0 0.0106283359776445 0.963012505248469 0.0381644250488207 1 0.988794221380785 0.997900361923315 0.999998617833789 0.162803769029242 0.999999999999045 1
UBR4 0 0 1 0 0 0 90.3630079364213 90.3630079364213 0 0.648505446226103 0.0141801483702976 0.0383069829331216 1 0.988794221380785 0.997900361923315 0.999998617833789 0.163269075984847 0.999999999999045 1
HRH3 0 1 0 0 0 115.657026692012 0 0 0 0.0108037945084923 0.975668150847035 0.0387821424256879 1 0.988794221380785 0.997900361923315 0.999998617833789 0.164816169903412 0.999999999999045 1
C1QTNF1 0 1 0 0 0 115.24534559153 0 0 0 0.0108462964627321 0.972138178386321 0.0389039075231956 1 0.988794221380785 0.997900361923315 0.999998617833789 0.165211690600895 0.999999999999045 1
CLEC18B 0 1 0 0 0 114.406924147206 0 0 0 0.0109338523101739 0.964019201544738 0.0391437438862636 1 0.988794221380785 0.997900361923315 0.999998617833789 0.165989620105335 0.999999999999045 1
CYP51A1 0 1 0 0 0 113.614858702274 0 0 0 0.0110178188641988 0.9662844220545 0.0394227566488708 1 0.988794221380785 0.997900361923315 0.999998617833789 0.16689277302155 0.999999999999045 1
CLK4 0 1 0 0 0 112.019882473853 0 0 0 0.0111907017028908 0.962334938225691 0.0399500656638146 1 0.988794221380785 0.997900361923315 0.999998617833789 0.168594269386198 0.999999999999045 1
PCLO 0 0 0 1 0 0 78.4309916743755 78.4309916743755 0 0.594162308564212 0.0165774361127198 0.0400695975002798 1 0.988794221380785 0.997900361923315 0.999998617833789 0.168978998193285 0.999999999999045 1
USP45 0 1 0 0 0 111.486919826632 0 0 0 0.011249633325596 0.963313621578113 0.0401424868779239 1 0.988794221380785 0.997900361923315 0.999998617833789 0.16921342708086 0.999999999999045 1
ASB7 0 1 0 0 0 111.128720758581 0 0 0 0.0112895755418309 0.965635036582088 0.0402818392819112 1 0.988794221380785 0.997900361923315 0.999998617833789 0.169661248052354 0.999999999999045 1
PTBP1 0 1 0 0 0 110.412992323081 0 0 0 0.0113702037223459 0.967896163046295 0.0405489160502477 1 0.988794221380785 0.997900361923315 0.999998617833789 0.170518176349591 0.999999999999045 1
FOXF1 0 1 0 0 0 109.888707750374 0 0 0 0.0114299680440202 0.978435468597129 0.0407825026042261 1 0.988794221380785 0.997900361923315 0.999998617833789 0.171266207258608 0.999999999999045 1
CCDC91 0 1 0 0 0 109.608561260384 0 0 0 0.0114621496134224 0.959563059195649 0.0407922766757128 1 0.988794221380785 0.997900361923315 0.999998617833789 0.171297478250167 0.999999999999045 1
ZNF524 0 1 0 0 0 109.07554414712 0 0 0 0.0115238606879562 0.982895831962638 0.041093359710229 1 0.988794221380785 0.997900361923315 0.999998617833789 0.172259613509979 0.999999999999045 1
CCDC144NL 0 1 0 0 0 108.806932057826 0 0 0 0.0115552013002137 0.969122137189242 0.0411400969744651 1 0.988794221380785 0.997900361923315 0.999998617833789 0.172408768023842 0.999999999999045 1
hsa-mir-1199 0 1 0 0 0 108.218620317681 0 0 0 0.0116244162434951 0.980790957578779 0.0414052900476035 1 0.988794221380785 0.997900361923315 0.999998617833789 0.17325408576664 0.999999999999045 1
TTC31 0 1 0 0 0 107.949326285643 0 0 0 0.0116563640578061 0.96134781314395 0.0414163363956283 1 0.988794221380785 0.997900361923315 0.999998617833789 0.173289259694344 0.999999999999045 1
KCNK15 0 1 0 0 0 107.864489980869 0 0 0 0.011666463479137 0.981406647130724 0.0415400019140694 1 0.988794221380785 0.997900361923315 0.999998617833789 0.173682836139432 0.999999999999045 1
C4orf47 0 1 0 0 0 107.583365230767 0 0 0 0.0117000502524353 0.961629941504357 0.0415557569699698 1 0.988794221380785 0.997900361923315 0.999998617833789 0.173732951535411 0.999999999999045 1
PSMD3 0 1 0 0 0 105.556566131787 0 0 0 0.0119477819812953 0.966809031777278 0.0423654328684311 1 0.988794221380785 0.997900361923315 0.999998617833789 0.176300466060352 0.999999999999045 1
ADAP1 0 1 0 0 0 104.773887189165 0 0 0 0.0120461526450389 0.960666463093663 0.0426378920631947 1 0.988794221380785 0.997900361923315 0.999998617833789 0.177160950448995 0.999999999999045 1
HIST1H2BK 0 1 0 0 0 104.876395795918 0 0 0 0.0120331808209015 0.985000874384538 0.0427058277263049 1 0.988794221380785 0.997900361923315 0.999998617833789 0.177375234184199 0.999999999999045 1
TPRG1 0 1 0 0 0 104.56687552605 0 0 0 0.0120724304104124 0.967372690760205 0.0427600797242791 1 0.988794221380785 0.997900361923315 0.999998617833789 0.177546279068196 0.999999999999045 1
PTGER4 0 1 0 0 0 104.394404275388 0 0 0 0.0120944075509228 0.975021819409535 0.042865436085226 1 0.988794221380785 0.997900361923315 0.999998617833789 0.177878248468896 0.999999999999045 1
ZNF66 0 1 0 0 0 103.771912432234 0 0 0 0.0121743691362294 0.972450558826738 0.0431052908300086 1 0.988794221380785 0.997900361923315 0.999998617833789 0.178633046622483 0.999999999999045 1
MYH4 0 2 0 0 0 25.8870051845348 0 0 0 0.0126075617041692 0.893271162136337 0.0431203708382994 1 0.988794221380785 0.997900361923315 0.999998617833789 0.178680457182801 0.999999999999045 2
TAB2 0 1 0 0 0 102.988858614455 0 0 0 0.0122764029172882 0.964714100990978 0.0433845992550528 1 0.988794221380785 0.997900361923315 0.999998617833789 0.17951031993794 0.999999999999045 1
MANSC4 0 1 0 0 0 102.934403343438 0 0 0 0.0122835594251751 0.972724856217631 0.0434489284252412 1 0.988794221380785 0.997900361923315 0.999998617833789 0.179712114738491 0.999999999999045 1
CD200R1 0 1 0 0 0 102.273819400961 0 0 0 0.0123710131620196 0.963827222100722 0.0436753314988111 1 0.988794221380785 0.997900361923315 0.999998617833789 0.180421564212564 0.999999999999045 1
SASS6 0 1 0 0 0 101.901434564457 0 0 0 0.0124208394694691 0.956958222001444 0.0437851686900002 1 0.988794221380785 0.997900361923315 0.999998617833789 0.180765323367623 0.999999999999045 1
STK38L 0 1 0 0 0 100.69898578005 0 0 0 0.0125843842082225 0.960907250680028 0.0443230147194953 1 0.988794221380785 0.997900361923315 0.999998617833789 0.182444663289416 0.999999999999045 1
GATSL3 0 1 0 0 0 99.9557002899998 0 0 0 0.0126875532419474 0.970020970517001 0.0446987032531202 1 0.988794221380785 0.997900361923315 0.999998617833789 0.183613815422977 0.999999999999045 1
FST 0 1 0 0 0 99.7279222998395 0 0 0 0.0127194936449317 0.967388693257719 0.0447840826221914 1 0.988794221380785 0.997900361923315 0.999998617833789 0.183879076857173 0.999999999999045 1
PLA2G12B 0 1 0 0 0 99.4048732260314 0 0 0 0.0127650581199424 0.96276754237086 0.0448981278453515 1 0.988794221380785 0.997900361923315 0.999998617833789 0.184233145112818 0.999999999999045 1
DNAH7 0 1 1 0 0 7.67531813085712 68.2061833133616 68.2061833133616 0 0.20289970808835 0.0193399739312556 0.0452484988179199 1 0.988794221380785 0.997900361923315 0.999998617833789 0.185319108536832 0.999999999999045 2
HECW1 1 0 1 0 0 0 56.916097924626 56.916097924626 0 0.55352879026275 0.0176151068253039 0.0452905152068821 1 0.988794221380785 0.997900361923315 0.999998617833789 0.185449154371688 0.999999999999045 2
GULP1 0 1 0 0 0 98.0881011947883 0 0 0 0.0129540562589842 0.960792790310895 0.0454726177164573 1 0.988794221380785 0.997900361923315 0.999998617833789 0.186012333689251 0.999999999999045 1
GAS1 0 1 0 0 0 98.2043121217904 0 0 0 0.0129371614006198 0.983500319714223 0.0455308655333471 1 0.988794221380785 0.997900361923315 0.999998617833789 0.186192319719801 0.999999999999045 1
C2orf78 0 1 0 0 0 97.4338340958342 0 0 0 0.0130499671306662 0.970218011966451 0.0458276384428562 1 0.988794221380785 0.997900361923315 0.999998617833789 0.187108194408641 0.999999999999045 1
APPL1 0 1 0 0 0 97.2190252028037 0 0 0 0.0130817532888585 0.956891056429405 0.0458405314035804 1 0.988794221380785 0.997900361923315 0.999998617833789 0.187147939890072 0.999999999999045 1
MSTN 0 1 0 0 0 97.121078217024 0 0 0 0.0130962960984879 0.967080154024628 0.045954095901945 1 0.988794221380785 0.997900361923315 0.999998617833789 0.187497871737275 0.999999999999045 1
WNT10A 0 1 0 0 0 96.9783352116279 0 0 0 0.0131175454940531 0.97242833039078 0.0460486907847204 1 0.988794221380785 0.997900361923315 0.999998617833789 0.187789137305466 0.999999999999045 1
PABPC1L 0 1 0 0 0 96.6655489962947 0 0 0 0.0131643395914521 0.968111818703081 0.0461711154384299 1 0.988794221380785 0.997900361923315 0.999998617833789 0.188165804644334 0.999999999999045 1
ACSL4 0 1 0 0 0 96.4271367515048 0 0 0 0.0132002219278752 0.9601098770167 0.0462312333109645 1 0.988794221380785 0.997900361923315 0.999998617833789 0.18835065208087 0.999999999999045 1
VEGFC 0 1 0 0 0 95.9212345023585 0 0 0 0.0132769857331314 0.966699917218336 0.0465120178845689 1 0.988794221380785 0.997900361923315 0.999998617833789 0.189212960895081 0.999999999999045 1
UBAP1L 0 1 0 0 0 95.4323525062696 0 0 0 0.0133519820465481 0.972801524681327 0.0467773972831845 1 0.988794221380785 0.997900361923315 0.999998617833789 0.190026401073051 0.999999999999045 1
PIP5KL1 0 1 0 0 0 94.6383951995335 0 0 0 0.0134755185125428 0.966167032976461 0.0471229731567614 1 0.988794221380785 0.997900361923315 0.999998617833789 0.191083403763558 0.999999999999045 1
NXF5 0 1 0 0 0 94.1178651787377 0 0 0 0.0135577032507551 0.950859656444562 0.0472611178707776 1 0.988794221380785 0.997900361923315 0.999998617833789 0.191505232831503 0.999999999999045 1
MAN1A2 0 1 0 0 0 94.1437012104577 0 0 0 0.0135536014971289 0.960530208253297 0.0473265155004338 1 0.988794221380785 0.997900361923315 0.999998617833789 0.191704785575828 0.999999999999045 1
PIAS3 0 1 0 0 0 93.4160840746638 0 0 0 0.0136700334244885 0.962391447406236 0.0476986723404965 1 0.988794221380785 0.997900361923315 0.999998617833789 0.19283865927537 0.999999999999045 1
EIF4A1 0 1 0 0 0 92.7516598034062 0 0 0 0.0137780354596788 0.958236411700392 0.0480008903572621 1 0.988794221380785 0.997900361923315 0.999998617833789 0.19375730847745 0.999999999999045 1
RNF145 0 1 0 0 0 92.3186994881128 0 0 0 0.0138492948599199 0.962421064640169 0.0482508723555424 1 0.988794221380785 0.997900361923315 0.999998617833789 0.194515737935594 0.999999999999045 1
SETD9 0 1 0 0 0 91.2927234970069 0 0 0 0.0140210014886867 0.956839320588922 0.0487363512865184 1 0.988794221380785 0.997900361923315 0.999998617833789 0.195984956117197 0.999999999999045 1
TAAR8 0 1 0 0 0 91.2952615312633 0 0 0 0.0140205717066583 0.974096270222672 0.0488468740580462 1 0.988794221380785 0.997900361923315 0.999998617833789 0.196318756667509 0.999999999999045 1
CSAD 0 1 0 0 0 90.9152165051704 0 0 0 0.0140852088406493 0.960581830877358 0.0489623940287147 1 0.988794221380785 0.997900361923315 0.999998617833789 0.196667382464017 0.999999999999045 1
TRAIP 0 1 0 0 0 90.7461484795172 0 0 0 0.0141141468823391 0.95544488623708 0.0490104656327558 1 0.988794221380785 0.997900361923315 0.999998617833789 0.196812376613061 0.999999999999045 1
TMEM174 0 1 0 0 0 90.5479624785498 0 0 0 0.0141482138030059 0.972239865605228 0.0492297067131473 1 0.988794221380785 0.997900361923315 0.999998617833789 0.197473056993468 0.999999999999045 1
GABRD 0 1 0 0 0 90.3427575936274 0 0 0 0.0141836531974937 0.969111589353463 0.0493211073142535 1 0.988794221380785 0.997900361923315 0.999998617833789 0.197748202993265 0.999999999999045 1
ARSJ 0 1 0 0 0 89.7856534741529 0 0 0 0.014280727402024 0.966363414803063 0.0496019013707049 1 0.988794221380785 0.997900361923315 0.999998617833789 0.19859242771774 0.999999999999045 1
RUNX1 0 1 0 0 0 89.5834661266672 0 0 0 0.0143162728030201 0.968893346015158 0.0497264546299668 1 0.988794221380785 0.997900361923315 0.999998617833789 0.198966395345397 0.999999999999045 1
ITFG2 0 1 0 0 0 89.4634004814071 0 0 0 0.0143374609748282 0.960946953954164 0.0497380267098447 1 0.988794221380785 0.997900361923315 0.999998617833789 0.19900112433576 0.999999999999045 1
POTEF 0 1 0 0 0 88.9983288048422 0 0 0 0.0144201015528695 0.968230048739129 0.0500404103811001 1 0.988794221380785 0.997900361923315 0.999998617833789 0.199907656034956 0.999999999999045 1
FAT1 0 3 0 0 0 15.7245384366119 0 0 0 0.0151459939692929 0.884303297015236 0.0500471166127692 1 0.988794221380785 0.997900361923315 0.999998617833789 0.199927740242411 0.999999999999045 3
PCBP3 0 1 0 0 0 88.153287379482 0 0 0 0.0145726128650563 0.956487185708081 0.0504210466917143 1 0.988794221380785 0.997900361923315 0.999998617833789 0.201046188992948 0.999999999999045 1
AVL9 0 1 0 0 0 87.9153287240609 0 0 0 0.0146161166867697 0.957635898095027 0.0505633271504642 1 0.988794221380785 0.997900361923315 0.999998617833789 0.201471029479099 0.999999999999045 1
ZBTB34 0 1 0 0 0 87.8085814709581 0 0 0 0.0146357130417183 0.972685821181258 0.0507252272184723 1 0.988794221380785 0.997900361923315 0.999998617833789 0.201953965962826 0.999999999999045 1
C1orf56 0 1 0 0 0 87.284252313726 0 0 0 0.0147327012700919 0.974037283441452 0.0510284740592594 1 0.988794221380785 0.997900361923315 0.999998617833789 0.202857140808981 0.999999999999045 1
LINS 0 1 0 0 0 86.6013323445342 0 0 0 0.0148608809710462 0.968667956138968 0.0513891559531779 1 0.988794221380785 0.997900361923315 0.999998617833789 0.203929031730319 0.999999999999045 1
KLK8 0 1 0 0 0 85.9021673012341 0 0 0 0.014994335070909 0.957241381947028 0.0517113391369504 1 0.988794221380785 0.997900361923315 0.999998617833789 0.204884369272703 0.999999999999045 1
GPR75 0 1 0 0 0 85.9013851942429 0 0 0 0.014994485638352 0.97313954388814 0.0518218845833244 1 0.988794221380785 0.997900361923315 0.999998617833789 0.205211695454403 0.999999999999045 1
FAM160B2 0 1 0 0 0 85.4869968202164 0 0 0 0.0150746699044724 0.963341832334002 0.0520037139105615 1 0.988794221380785 0.997900361923315 0.999998617833789 0.205749581227723 0.999999999999045 1
MOGAT1 0 1 0 0 0 85.2066963239904 0 0 0 0.0151293740732351 0.960094534175665 0.0521449739287227 1 0.988794221380785 0.997900361923315 0.999998617833789 0.206167016333839 0.999999999999045 1
DDX50 0 1 0 0 0 85.0227879622219 0 0 0 0.015165472572382 0.95453673250957 0.0522068969656952 1 0.988794221380785 0.997900361923315 0.999998617833789 0.206349883356971 0.999999999999045 1
OR51B5 0 1 0 0 0 85.1882419180312 0 0 0 0.0151329889897631 0.975635156564512 0.0522561004058967 1 0.988794221380785 0.997900361923315 0.999998617833789 0.206495135336019 0.999999999999045 1
PATZ1 0 1 0 0 0 85.1090268067446 0 0 0 0.0151485246950217 0.973305126386434 0.0522913980282538 1 0.988794221380785 0.997900361923315 0.999998617833789 0.206599307831566 0.999999999999045 1
TNFSF11 0 1 0 0 0 84.3632544518302 0 0 0 0.0152962931508364 0.965040573976281 0.0526887079850774 1 0.988794221380785 0.997900361923315 0.999998617833789 0.207770233506355 0.999999999999045 1
BRAP 0 1 0 0 0 83.9229765631021 0 0 0 0.0153848296783861 0.959727707259073 0.0529164484302777 1 0.988794221380785 0.997900361923315 0.999998617833789 0.208440062800758 0.999999999999045 1
DGKQ 0 1 0 0 0 83.4897594444483 0 0 0 0.0154729067171693 0.965913299149718 0.0532300132447761 1 0.988794221380785 0.997900361923315 0.999998617833789 0.209360715454269 0.999999999999045 1
FNBP1 0 1 0 0 0 82.906337662693 0 0 0 0.0155930544281262 0.957314942949197 0.053525677885466 1 0.988794221380785 0.997900361923315 0.999998617833789 0.210227119519771 0.999999999999045 1
YBX2 0 1 0 0 0 82.5503642731567 0 0 0 0.0156672412344657 0.959662983314926 0.0537698110691617 1 0.988794221380785 0.997900361923315 0.999998617833789 0.210941286402741 0.999999999999045 1
HPD 0 1 0 0 0 82.4733814662384 0 0 0 0.0156833735988774 0.957803760927534 0.0538026571617597 1 0.988794221380785 0.997900361923315 0.999998617833789 0.211037286916911 0.999999999999045 1
CCR9 0 1 0 0 0 82.6179171275539 0 0 0 0.0156531110773865 0.971075722675341 0.0538087454080881 1 0.988794221380785 0.997900361923315 0.999998617833789 0.211055079060927 0.999999999999045 1
NBPF3 0 1 0 0 0 81.6896833296546 0 0 0 0.0158494270555785 0.950789978608719 0.054236577034617 1 0.988794221380785 0.997900361923315 0.999998617833789 0.212303643319957 0.999999999999045 1
CCNT1 0 1 0 0 0 81.5513300446686 0 0 0 0.0158790911579451 0.963071437634933 0.0544363543746521 1 0.988794221380785 0.997900361923315 0.999998617833789 0.212885506865536 0.999999999999045 1
PIGS 0 1 0 0 0 81.3645916326964 0 0 0 0.0159192979508677 0.964084811043013 0.0545652800946805 1 0.988794221380785 0.997900361923315 0.999998617833789 0.213260621381195 0.999999999999045 1
NFE2L3 0 1 0 0 0 80.8714606355519 0 0 0 0.0160264147560597 0.970128004793858 0.0549298690724428 1 0.988794221380785 0.997900361923315 0.999998617833789 0.214319761133228 0.999999999999045 1
ANGPTL5 0 1 0 0 0 80.4795993194805 0 0 0 0.0161125201126234 0.957607274458262 0.0550934659512732 1 0.988794221380785 0.997900361923315 0.999998617833789 0.214794226494138 0.999999999999045 1
PPP1R3B 0 1 0 0 0 80.1747861580211 0 0 0 0.0161801111170324 0.97215738470069 0.055405114151738 1 0.988794221380785 0.997900361923315 0.999998617833789 0.215696728865095 0.999999999999045 1
GFPT1 0 1 0 0 0 79.6867729780606 0 0 0 0.0162894601917769 0.953643156052263 0.0555872930189091 1 0.988794221380785 0.997900361923315 0.999998617833789 0.216223488331636 0.999999999999045 1
SLC43A3 0 1 0 0 0 79.4347937167362 0 0 0 0.0163464752305977 0.956902677287686 0.0557894496466455 1 0.988794221380785 0.997900361923315 0.999998617833789 0.216807313534284 0.999999999999045 1
CABP2 0 1 0 0 0 79.4590297330557 0 0 0 0.0163409748228966 0.959741385251581 0.0557982947886319 1 0.988794221380785 0.997900361923315 0.999998617833789 0.216832841421031 0.999999999999045 1
GPM6A 0 1 0 0 0 79.3929954678996 0 0 0 0.0163559697283294 0.962264650316659 0.0558643770144946 1 0.988794221380785 0.997900361923315 0.999998617833789 0.217023516400503 0.999999999999045 1
PI4K2A 0 1 0 0 0 79.16129329445 0 0 0 0.016408792544407 0.963443749800605 0.0560322766059907 1 0.988794221380785 0.997900361923315 0.999998617833789 0.217507625846941 0.999999999999045 1
OR2J1 0 1 0 0 0 79.1231733484278 0 0 0 0.0164175142364277 0.970856259961832 0.0561108336634474 1 0.988794221380785 0.997900361923315 0.999998617833789 0.217733958683865 0.999999999999045 1
NOTUM 0 1 0 0 0 78.8098447873482 0 0 0 0.0164895392906129 0.958285127749003 0.0562308412858782 1 0.988794221380785 0.997900361923315 0.999998617833789 0.218079503561941 0.999999999999045 1
CASC3 0 1 0 0 0 78.5020840792896 0 0 0 0.016560874030064 0.960355994747335 0.0564627071908796 1 0.988794221380785 0.997900361923315 0.999998617833789 0.218746403463613 0.999999999999045 1
CD44 0 1 0 0 0 78.3267567246316 0 0 0 0.0166017765122589 0.955729642726315 0.056543020493955 1 0.988794221380785 0.997900361923315 0.999998617833789 0.218977180851838 0.999999999999045 1
LIPJ 0 1 0 0 0 78.2556238107424 0 0 0 0.0166184262996522 0.956850101339526 0.056603460192414 1 0.988794221380785 0.997900361923315 0.999998617833789 0.219150776916527 0.999999999999045 1
ZNF77 0 1 0 0 0 78.325158159754 0 0 0 0.0166021503319361 0.963943279320986 0.056615773758636 1 0.988794221380785 0.997900361923315 0.999998617833789 0.219186136262677 0.999999999999045 1
SLC27A1 0 1 0 0 0 78.3023477682784 0 0 0 0.0166074862257223 0.966688434136037 0.0566524423255254 1 0.988794221380785 0.997900361923315 0.999998617833789 0.219291416993985 0.999999999999045 1
C1orf170 0 1 0 0 0 77.6479318360498 0 0 0 0.01676197613467 0.970065240613495 0.0571383257346925 1 0.988794221380785 0.997900361923315 0.999998617833789 0.220684223215855 0.999999999999045 1
PHLDB3 0 1 0 0 0 77.3689266377207 0 0 0 0.0168286787421157 0.961484166827288 0.0572733414137221 1 0.988794221380785 0.997900361923315 0.999998617833789 0.221070516525486 0.999999999999045 1
PFKFB1 0 1 0 0 0 76.1968279443752 0 0 0 0.0171145186155053 0.947717512729395 0.0579869555166681 1 0.988794221380785 0.997900361923315 0.999998617833789 0.223106968384851 0.999999999999045 1
NTN3 0 1 0 0 0 76.2048969434514 0 0 0 0.0171125191691638 0.973149797537636 0.058205271719906 1 0.988794221380785 0.997900361923315 0.999998617833789 0.223728221437987 0.999999999999045 1
MUTYH 0 1 0 0 0 76.0025421116096 0 0 0 0.0171627963779413 0.954813613609144 0.0582076721810612 1 0.988794221380785 0.997900361923315 0.999998617833789 0.223735047770349 0.999999999999045 1
PAX8 0 1 0 0 0 75.8046784738902 0 0 0 0.0172122310282659 0.960318342009063 0.058407046196293 1 0.988794221380785 0.997900361923315 0.999998617833789 0.224301674194676 0.999999999999045 1
PRPH 0 1 0 0 0 75.8339517918552 0 0 0 0.017204900203088 0.965435802859553 0.0584277709637205 1 0.988794221380785 0.997900361923315 0.999998617833789 0.224360535463547 0.999999999999045 1
MOBP 0 1 0 0 0 75.8537176087024 0 0 0 0.0171999536809359 0.970596492401863 0.0584500037163167 1 0.988794221380785 0.997900361923315 0.999998617833789 0.224423671450486 0.999999999999045 1
MAP3K8 0 1 0 0 0 75.2048116219541 0 0 0 0.0173637773724902 0.958821247270254 0.0588441961502805 1 0.988794221380785 0.997900361923315 0.999998617833789 0.225541687534956 0.999999999999045 1
SERAC1 0 1 0 0 0 75.0628125432815 0 0 0 0.0174000244419379 0.95219464074017 0.0588852661241476 1 0.988794221380785 0.997900361923315 0.999998617833789 0.225658018777245 0.999999999999045 1
FYB 0 1 0 0 0 74.3715783979839 0 0 0 0.0175785527858892 0.955145138986426 0.0594458477509769 1 0.988794221380785 0.997900361923315 0.999998617833789 0.227243018175288 0.999999999999045 1
POC1A 0 1 0 0 0 73.6859828180661 0 0 0 0.0177591098321214 0.958373516862388 0.0600128205688615 1 0.988794221380785 0.997900361923315 0.999998617833789 0.228840711161805 0.999999999999045 1
MAGED1 0 1 0 0 0 73.4393319598449 0 0 0 0.0178249356162226 0.956087826796067 0.0601851434540477 1 0.988794221380785 0.997900361923315 0.999998617833789 0.229325242225897 0.999999999999045 1
TIGD5 0 1 0 0 0 73.6220833703705 0 0 0 0.0177761186514641 0.975895237473524 0.0601958561061327 1 0.988794221380785 0.997900361923315 0.999998617833789 0.229355347357342 0.999999999999045 1
HDGFL1 0 1 0 0 0 73.1519716817596 0 0 0 0.0179022153358883 0.973157631429194 0.0605536622129844 1 0.988794221380785 0.997900361923315 0.999998617833789 0.230359775515077 0.999999999999045 1
CAPN12 0 1 0 0 0 73.0158193609433 0 0 0 0.0179390543439936 0.962632326229306 0.0605843447810431 1 0.988794221380785 0.997900361923315 0.999998617833789 0.230445808577443 0.999999999999045 1
TNFAIP3 0 1 0 0 0 72.8278332391406 0 0 0 0.0179901564659877 0.963729832450662 0.0607449100050097 1 0.988794221380785 0.997900361923315 0.999998617833789 0.230895775724129 0.999999999999045 1
CSMD3 0 0 0 1 0 0 48.9627528686657 48.9627528686657 0 0.57671360227777 0.0278799669404968 0.0611325800119237 1 0.988794221380785 0.997900361923315 0.999998617833789 0.231980432901394 0.999999999999045 1
CRHR2 0 1 0 0 0 72.0652259834003 0 0 0 0.0182003432257236 0.952522560477887 0.0612557694172443 1 0.988794221380785 0.997900361923315 0.999998617833789 0.232324587567703 0.999999999999045 1
RASAL3 0 1 0 0 0 71.7267307228464 0 0 0 0.0182951460151777 0.962850785853219 0.0616382029717423 1 0.988794221380785 0.997900361923315 0.999998617833789 0.233391417366919 0.999999999999045 1
ZNF487 0 1 0 0 0 71.7118455685074 0 0 0 0.0182993365444551 0.962332174765447 0.0616459822385832 1 0.988794221380785 0.997900361923315 0.999998617833789 0.233413093596334 0.999999999999045 1
CHML 0 1 0 0 0 71.390278591 0 0 0 0.0183903145356136 0.967752485067941 0.0619591443073071 1 0.988794221380785 0.997900361923315 0.999998617833789 0.23428487776721 0.999999999999045 1
ARHGAP33 0 1 0 0 0 71.1411643294501 0 0 0 0.0184613893444443 0.962384372291417 0.0621240684060714 1 0.988794221380785 0.997900361923315 0.999998617833789 0.234743358572167 0.999999999999045 1
NCR3LG1 0 1 0 0 0 70.7472198539445 0 0 0 0.0185748612228055 0.956521451149523 0.0624012665954026 1 0.988794221380785 0.997900361923315 0.999998617833789 0.235512969988511 0.999999999999045 1
SLC36A4 0 1 0 0 0 70.6737905321462 0 0 0 0.0185961590578665 0.958514066812158 0.0624841325015731 1 0.988794221380785 0.997900361923315 0.999998617833789 0.235742799078407 0.999999999999045 1
GCM2 0 1 0 0 0 70.5573405665741 0 0 0 0.0186300305031103 0.961982127955184 0.0626167604014102 1 0.988794221380785 0.997900361923315 0.999998617833789 0.236110414716063 0.999999999999045 1
SDK2 0 2 0 0 0 20.715580157782 0 0 0 0.0193722304993976 0.896972929749111 0.063106349937907 1 0.988794221380785 0.997900361923315 0.999998617833789 0.237465022323421 0.999999999999045 2
RP11-683L23.1 0 1 0 0 0 69.6925901734155 0 0 0 0.0188852864505763 0.970108362117432 0.063433583888009 1 0.988794221380785 0.997900361923315 0.999998617833789 0.23836830112867 0.999999999999045 1
MTA3 0 1 0 0 0 69.2616154357924 0 0 0 0.0190150066872546 0.949874468886115 0.0636169487868072 1 0.988794221380785 0.997900361923315 0.999998617833789 0.238873713082248 0.999999999999045 1
FMNL1 0 1 0 0 0 69.2155100856552 0 0 0 0.0190289847315739 0.960633895172235 0.0637753337494389 1 0.988794221380785 0.997900361923315 0.999998617833789 0.239309846912793 0.999999999999045 1
SLC35G5 0 1 0 0 0 68.9895294705071 0 0 0 0.0190977810471035 0.971865316815887 0.0640697442835727 1 0.988794221380785 0.997900361923315 0.999998617833789 0.24011950065348 0.999999999999045 1
WBP11 0 1 0 0 0 68.807768249919 0 0 0 0.019153460551216 0.955181791651007 0.0640835848739367 1 0.988794221380785 0.997900361923315 0.999998617833789 0.24015753009803 0.999999999999045 1
ABHD2 0 1 0 0 0 68.7115053542352 0 0 0 0.019183074644283 0.959546610616571 0.0642159319591542 1 0.988794221380785 0.997900361923315 0.999998617833789 0.24052102601709 0.999999999999045 1
WDR3 0 1 0 0 0 68.3668653118655 0 0 0 0.0192898185391405 0.949278966307392 0.0644125886492261 1 0.988794221380785 0.997900361923315 0.999998617833789 0.24106064691747 0.999999999999045 1
ZNF649 0 1 0 0 0 68.3499273544279 0 0 0 0.0192950938658614 0.960857493502915 0.0645564632330952 1 0.988794221380785 0.997900361923315 0.999998617833789 0.241455054659138 0.999999999999045 1
KLK12 0 1 0 0 0 67.9538920706217 0 0 0 0.0194192279560379 0.963540229354937 0.0649444516056025 1 0.988794221380785 0.997900361923315 0.999998617833789 0.242517062644086 0.999999999999045 1
CC2D1B 0 1 0 0 0 67.7302058078922 0 0 0 0.0194900157733149 0.952200776693238 0.0650322273141931 1 0.988794221380785 0.997900361923315 0.999998617833789 0.242757001712348 0.999999999999045 1
TRIM7 0 1 0 0 0 67.7450904458879 0 0 0 0.019485290100229 0.968907965323281 0.0651826312205157 1 0.988794221380785 0.997900361923315 0.999998617833789 0.243167862595717 0.999999999999045 1
DDX42 0 1 0 0 0 67.5724069271077 0 0 0 0.0195402495216905 0.956071056528332 0.0652229533947428 1 0.988794221380785 0.997900361923315 0.999998617833789 0.243277952332872 0.999999999999045 1
LATS1 0 1 0 0 0 67.5069539403232 0 0 0 0.0195611583536417 0.956985839367354 0.065293856648847 1 0.988794221380785 0.997900361923315 0.999998617833789 0.243471475708492 0.999999999999045 1
ZNF226 0 1 0 0 0 67.1434255831246 0 0 0 0.0196780675752553 0.959205932166253 0.0656579661977649 1 0.988794221380785 0.997900361923315 0.999998617833789 0.244464065376536 0.999999999999045 1
RGL3 0 1 0 0 0 67.0179273610799 0 0 0 0.0197187371824078 0.953327287436516 0.0657117781431352 1 0.988794221380785 0.997900361923315 0.999998617833789 0.244610589204956 0.999999999999045 1
SPATC1L 0 1 0 0 0 66.6579454653053 0 0 0 0.019836288860408 0.970325469176223 0.0662178905615086 1 0.988794221380785 0.997900361923315 0.999998617833789 0.245986524617544 0.999999999999045 1
ALOX12B 0 1 0 0 0 66.3176079822429 0 0 0 0.0199486606964416 0.958104664339132 0.0664340880643428 1 0.988794221380785 0.997900361923315 0.999998617833789 0.246573106040699 0.999999999999045 1
PLTP 0 1 0 0 0 66.3059927261595 0 0 0 0.0199525172120459 0.958415383982892 0.0664485967036834 1 0.988794221380785 0.997900361923315 0.999998617833789 0.2466124452847 0.999999999999045 1
NCDN 0 1 0 0 0 66.1067780863014 0 0 0 0.020018882707314 0.966605121979622 0.0667197808741556 1 0.988794221380785 0.997900361923315 0.999998617833789 0.247347161527643 0.999999999999045 1
TRIML1 0 1 0 0 0 66.055400156824 0 0 0 0.0200360668383768 0.962628048545276 0.0667338554153709 1 0.988794221380785 0.997900361923315 0.999998617833789 0.247385263398497 0.999999999999045 1
MSL1 0 1 0 0 0 66.0169984539195 0 0 0 0.0200489292482755 0.959876446094857 0.0667440283995648 1 0.988794221380785 0.997900361923315 0.999998617833789 0.247412801327549 0.999999999999045 1
DDX11 0 1 0 0 0 65.9272839302352 0 0 0 0.0200790399982548 0.953833155849345 0.0667648828900158 1 0.988794221380785 0.997900361923315 0.999998617833789 0.247469248890843 0.999999999999045 1
TBC1D17 0 1 0 0 0 65.82947871143 0 0 0 0.0201119645883748 0.954501270865661 0.0668682589555781 1 0.988794221380785 0.997900361923315 0.999998617833789 0.247748964289551 0.999999999999045 1
GAD1 0 1 0 0 0 65.5726392407473 0 0 0 0.0201989175393271 0.952344401212244 0.0670946934653425 1 0.988794221380785 0.997900361923315 0.999998617833789 0.248361093677577 0.999999999999045 1
MYF5 0 1 0 0 0 65.6226452441327 0 0 0 0.0201819318850553 0.963234167839795 0.0671634359259673 1 0.988794221380785 0.997900361923315 0.999998617833789 0.24854677656514 0.999999999999045 1
SPRED2 0 1 0 0 0 65.0135574914684 0 0 0 0.0203906941502502 0.963304649437257 0.0677698570994025 1 0.988794221380785 0.997900361923315 0.999998617833789 0.250181764030463 0.999999999999045 1
MARK4 0 1 0 0 0 64.8705479207116 0 0 0 0.0204403079677268 0.959852552319424 0.0678792475167467 1 0.988794221380785 0.997900361923315 0.999998617833789 0.250476115170726 0.999999999999045 1
FAM90A1 0 1 0 0 0 64.7673272189635 0 0 0 0.0204762611783952 0.970433595480417 0.0680792633816198 1 0.988794221380785 0.997900361923315 0.999998617833789 0.251013868433877 0.999999999999045 1
ZNF132 0 1 0 0 0 64.4323841580313 0 0 0 0.020593761145283 0.962019640930743 0.068345591063073 1 0.988794221380785 0.997900361923315 0.999998617833789 0.251728992654419 0.999999999999045 1
AMZ1 0 1 0 0 0 64.4280427515832 0 0 0 0.0205952925720005 0.963129042577355 0.0683608694403111 1 0.988794221380785 0.997900361923315 0.999998617833789 0.251769985555927 0.999999999999045 1
ABCD4 0 1 0 0 0 64.1474189935941 0 0 0 0.0206947448870638 0.950059131041651 0.0684998759284101 1 0.988794221380785 0.997900361923315 0.999998617833789 0.252142792433097 0.999999999999045 1
SMARCAD1 0 1 0 0 0 64.0965114514165 0 0 0 0.0207128845391514 0.950728447240899 0.0685609328142185 1 0.988794221380785 0.997900361923315 0.999998617833789 0.252306454060399 0.999999999999045 1
TSPYL6 0 1 0 0 0 63.8978148428787 0 0 0 0.0207839760969635 0.969820634511889 0.068965678217022 1 0.988794221380785 0.997900361923315 0.999998617833789 0.253389992502026 0.999999999999045 1
FAM161B 0 1 0 0 0 63.5759771863108 0 0 0 0.0209001179735921 0.957908004317807 0.0691876045061919 1 0.988794221380785 0.997900361923315 0.999998617833789 0.253983099181937 0.999999999999045 1
TBX10 0 1 0 0 0 63.3564038873044 0 0 0 0.0209800678460715 0.954905926153756 0.0693834995270657 1 0.988794221380785 0.997900361923315 0.999998617833789 0.254506044703736 0.999999999999045 1
ASPDH 0 1 0 0 0 63.2843768021882 0 0 0 0.0210064210622387 0.955425041063474 0.069465625226276 1 0.988794221380785 0.997900361923315 0.999998617833789 0.254725116206043 0.999999999999045 1
JADE2 0 1 0 0 0 63.2591989545593 0 0 0 0.0210156480005548 0.959107001106566 0.0695340158440479 1 0.988794221380785 0.997900361923315 0.999998617833789 0.254907475079569 0.999999999999045 1
CYLC1 0 1 0 0 0 63.217558659983 0 0 0 0.0210309249016298 0.958750343485189 0.0695741663125262 1 0.988794221380785 0.997900361923315 0.999998617833789 0.255014502198116 0.999999999999045 1
ZNF287 0 1 0 0 0 62.8121365134926 0 0 0 0.0211807788032893 0.957617825470649 0.0699932446092228 1 0.988794221380785 0.997900361923315 0.999998617833789 0.25613023791859 0.999999999999045 1
CPN2 0 1 0 0 0 62.8678045947514 0 0 0 0.0211600821414248 0.9677708101494 0.0700349038590995 1 0.988794221380785 0.997900361923315 0.999998617833789 0.256241012322383 0.999999999999045 1
KLF5 0 1 0 0 0 62.6953079665447 0 0 0 0.0212243397962691 0.962161416354117 0.0701674662116589 1 0.988794221380785 0.997900361923315 0.999998617833789 0.256593338628109 0.999999999999045 1
TEAD2 0 1 0 0 0 61.8708002628398 0 0 0 0.0215366883989104 0.951553192970086 0.0709417817161643 1 0.988794221380785 0.997900361923315 0.999998617833789 0.258646337911962 0.999999999999045 1
SLC2A12 0 1 0 0 0 61.9594095201415 0 0 0 0.0215027012480681 0.962715562149328 0.0709739034799691 1 0.988794221380785 0.997900361923315 0.999998617833789 0.258731321478026 0.999999999999045 1
SLC39A5 0 1 0 0 0 61.7938893924709 0 0 0 0.0215662715765388 0.959675677913615 0.071124514888097 1 0.988794221380785 0.997900361923315 0.999998617833789 0.259129595686451 0.999999999999045 1
C15orf59 0 1 0 0 0 61.7086027865634 0 0 0 0.0215991670781266 0.966688536651069 0.0712891940378277 1 0.988794221380785 0.997900361923315 0.999998617833789 0.259564705405533 0.999999999999045 1
SCN5A 0 2 0 0 0 19.2401596189096 0 0 0 0.0222871620670738 0.897484950106172 0.0713481369820321 1 0.988794221380785 0.997900361923315 0.999998617833789 0.259720349980487 0.999999999999045 2
ST8SIA5 0 1 0 0 0 61.478761781956 0 0 0 0.0216882958003644 0.959786441296558 0.0714759390817872 1 0.988794221380785 0.997900361923315 0.999998617833789 0.260057656651104 0.999999999999045 1
EPC1 0 1 0 0 0 61.3150991439611 0 0 0 0.021752189872438 0.947164006223233 0.0714985873603763 1 0.988794221380785 0.997900361923315 0.999998617833789 0.260117408154701 0.999999999999045 1
CACNA1C 0 2 0 0 0 19.1108689035483 0 0 0 0.0225727036966087 0.890292474463868 0.0718433396065918 1 0.988794221380785 0.997900361923315 0.999998617833789 0.261026061497038 0.999999999999045 2
SAFB 0 1 0 0 0 61.0230149337022 0 0 0 0.0218671153601689 0.958082321600327 0.0719693371827858 1 0.988794221380785 0.997900361923315 0.999998617833789 0.26135773638142 0.999999999999045 1
SNRK 0 1 0 0 0 60.8895804771257 0 0 0 0.0219200031819321 0.965123400999411 0.0721952448589638 1 0.988794221380785 0.997900361923315 0.999998617833789 0.261951861662405 0.999999999999045 1
BARD1 0 1 0 0 0 60.6296028000548 0 0 0 0.0220237504380268 0.957412048444931 0.0724098539753926 1 0.988794221380785 0.997900361923315 0.999998617833789 0.262515617546831 0.999999999999045 1
ABCD3 0 1 0 0 0 60.3895941047156 0 0 0 0.0221203625765583 0.940987243288995 0.0724547291576498 1 0.988794221380785 0.997900361923315 0.999998617833789 0.262633419525941 0.999999999999045 1
SRRM1 0 1 0 0 0 60.422372140857 0 0 0 0.0221071206670178 0.94571035109701 0.0724911185815621 1 0.988794221380785 0.997900361923315 0.999998617833789 0.262728925106862 0.999999999999045 1
PFKFB4 0 1 0 0 0 60.0988193938853 0 0 0 0.0222384967300086 0.956262616984605 0.0730097848124104 1 0.988794221380785 0.997900361923315 0.999998617833789 0.264088205254918 0.999999999999045 1
RYR2 0 0 0 1 0 0 35.1510900914237 35.1510900914237 0 0.514514427138312 0.0401589121143863 0.0731611885270443 1 0.988794221380785 0.997900361923315 0.999998617833789 0.264484296396507 0.999999999999045 1
ZNF474 0 1 0 0 0 59.7990470703443 0 0 0 0.0223615508923338 0.961224297202506 0.0734183049076711 1 0.988794221380785 0.997900361923315 0.999998617833789 0.265156227652038 0.999999999999045 1
OR5R1 0 1 0 0 0 59.8659768488367 0 0 0 0.0223339644286331 0.974032277707517 0.0734556052198636 1 0.988794221380785 0.997900361923315 0.999998617833789 0.265253631001892 0.999999999999045 1
CPA1 0 1 0 0 0 59.6872497986245 0 0 0 0.0224077754374341 0.954596309821653 0.0734719791422616 1 0.988794221380785 0.997900361923315 0.999998617833789 0.26529638270121 0.999999999999045 1
OR1L4 0 1 0 0 0 59.7863833273134 0 0 0 0.0223667778143049 0.974089078337951 0.073549846139594 1 0.988794221380785 0.997900361923315 0.999998617833789 0.265499640595313 0.999999999999045 1
AKR1C4 0 1 0 0 0 58.441306475032 0 0 0 0.0229355204036534 0.944499213310611 0.074827903996225 1 0.988794221380785 0.997900361923315 0.999998617833789 0.268824065182462 0.999999999999045 1
FAM214A 0 1 0 0 0 58.2971407933837 0 0 0 0.0229981155942192 0.949727646630081 0.0750845194704031 1 0.988794221380785 0.997900361923315 0.999998617833789 0.269488917811737 0.999999999999045 1
RFX1 0 1 0 0 0 58.0232220766996 0 0 0 0.0231179488152392 0.958900537110327 0.0755449063394678 1 0.988794221380785 0.997900361923315 0.999998617833789 0.27067951569827 0.999999999999045 1
VPS11 0 1 0 0 0 57.7344466614256 0 0 0 0.0232455755562659 0.952422766257174 0.0758238319619299 1 0.988794221380785 0.997900361923315 0.999998617833789 0.271399474105132 0.999999999999045 1
MCOLN2 0 1 0 0 0 57.5648388847939 0 0 0 0.0233211624131452 0.952263611096434 0.0760356591935446 1 0.988794221380785 0.997900361923315 0.999998617833789 0.271945553500625 0.999999999999045 1
PRKCSH 1 1 0 0 0 44.1793194029795 0 0 0 0.0233351966806089 0.937912415927682 0.0760418603755278 1 0.988794221380785 0.997900361923315 0.999998617833789 0.271961530920864 0.999999999999045 2
RSBN1 0 1 0 0 0 57.4373497449675 0 0 0 0.023378287620918 0.955413539562998 0.0762396010886193 1 0.988794221380785 0.997900361923315 0.999998617833789 0.272470747310375 0.999999999999045 1
BACH2 0 1 0 0 0 57.2354953888444 0 0 0 0.0234692811948538 0.9671205993747 0.0766294476728726 1 0.988794221380785 0.997900361923315 0.999998617833789 0.27347316836192 0.999999999999045 1
FBXW12 0 1 0 0 0 56.7998807760886 0 0 0 0.0236679671907555 0.945110245804986 0.0769083499730263 1 0.988794221380785 0.997900361923315 0.999998617833789 0.274189098359988 0.999999999999045 1
CTSE 0 1 0 0 0 56.3415668347845 0 0 0 0.0238804919900593 0.954130230356246 0.0776416262139443 1 0.988794221380785 0.997900361923315 0.999998617833789 0.276066570558958 0.999999999999045 1
OSBPL7 0 1 0 0 0 56.1546776447134 0 0 0 0.0239682005838727 0.94853210463684 0.077808036478614 1 0.988794221380785 0.997900361923315 0.999998617833789 0.276491679006688 0.999999999999045 1
CYP3A7 0 1 0 0 0 55.7793531053815 0 0 0 0.024146208692853 0.950361742028266 0.0783365575364909 1 0.988794221380785 0.997900361923315 0.999998617833789 0.277839472134362 0.999999999999045 1
DUOXA1 0 1 0 0 0 55.6660265196376 0 0 0 0.0242004526188333 0.951697682713993 0.0785086998430563 1 0.988794221380785 0.997900361923315 0.999998617833789 0.278277684985668 0.999999999999045 1
KIF2C 0 1 0 0 0 54.7658867370359 0 0 0 0.0246396840153992 0.946162636166023 0.0796563573207383 1 0.988794221380785 0.997900361923315 0.999998617833789 0.281189604262855 0.999999999999045 1
SLC22A1 0 1 0 0 0 54.84433437102 0 0 0 0.0246008023825623 0.956124337489864 0.0796951050034905 1 0.988794221380785 0.997900361923315 0.999998617833789 0.28128762777296 0.999999999999045 1
PXN 0 1 0 0 0 54.8099697854256 0 0 0 0.0246178203941466 0.957798444280856 0.0797647558869496 1 0.988794221380785 0.997900361923315 0.999998617833789 0.281463782536701 0.999999999999045 1
INA 0 1 0 0 0 54.6342817831759 0 0 0 0.0247051758037216 0.97056892364341 0.0801493251637214 1 0.988794221380785 0.997900361923315 0.999998617833789 0.282435307112088 0.999999999999045 1
FBXO39 0 1 0 0 0 54.5236089438496 0 0 0 0.0247605079513221 0.960789034900649 0.0802022964653429 1 0.988794221380785 0.997900361923315 0.999998617833789 0.282568981963015 0.999999999999045 1
C14orf39 0 1 0 0 0 53.9862880317568 0 0 0 0.0250325345031938 0.941857215075288 0.0806811099583422 1 0.988794221380785 0.997900361923315 0.999998617833789 0.283775699227669 0.999999999999045 1
DLL1 0 1 0 0 0 54.0864546857954 0 0 0 0.0249813932924868 0.960437534287244 0.0808173359642181 1 0.988794221380785 0.997900361923315 0.999998617833789 0.284118499310377 0.999999999999045 1
WDR24 0 1 0 0 0 54.0911120817222 0 0 0 0.0249790202445849 0.961706122670036 0.0808258772776158 1 0.988794221380785 0.997900361923315 0.999998617833789 0.284139985077679 0.999999999999045 1
LARP6 0 1 0 0 0 54.0810684559077 0 0 0 0.0249841382327862 0.968549063746003 0.0809136444437498 1 0.988794221380785 0.997900361923315 0.999998617833789 0.284360712071721 0.999999999999045 1
CFHR5 0 1 0 0 0 53.8324885769242 0 0 0 0.0251114475231824 0.94471922549701 0.0809513748853172 1 0.988794221380785 0.997900361923315 0.999998617833789 0.284455571672564 0.999999999999045 1
CCDC79 0 1 0 0 0 53.7690793588149 0 0 0 0.0251441201757154 0.945018842073312 0.0810476632968695 1 0.988794221380785 0.997900361923315 0.999998617833789 0.284697574504368 0.999999999999045 1
C12orf50 0 1 0 0 0 53.4809887124175 0 0 0 0.0252935881018495 0.937226715203083 0.0813222056029383 1 0.988794221380785 0.997900361923315 0.999998617833789 0.285386957389988 0.999999999999045 1
SEMA4C 0 1 0 0 0 53.5431427542719 0 0 0 0.0252611983277912 0.955980150645159 0.0815426078831383 1 0.988794221380785 0.997900361923315 0.999998617833789 0.285939722401701 0.999999999999045 1
CYLC2 0 1 0 0 0 53.3832026318767 0 0 0 0.0253447067632654 0.956699976700584 0.0817856564842632 1 0.988794221380785 0.997900361923315 0.999998617833789 0.286548593359319 0.999999999999045 1
RASGEF1C 0 1 0 0 0 53.3098807843918 0 0 0 0.0253831656553969 0.952186820392125 0.0818289836858109 1 0.988794221380785 0.997900361923315 0.999998617833789 0.286657058180161 0.999999999999045 1
CAND1 0 1 0 0 0 53.1621164553214 0 0 0 0.0254610096235487 0.955651105821634 0.0820959825177866 1 0.988794221380785 0.997900361923315 0.999998617833789 0.287324954183514 0.999999999999045 1
POU2F3 0 1 0 0 0 52.9051649440643 0 0 0 0.0255974618562315 0.941698587430695 0.0822519089745813 1 0.988794221380785 0.997900361923315 0.999998617833789 0.287714601478808 0.999999999999045 1
FLII 0 1 0 0 0 52.476033017272 0 0 0 0.0258284775982329 0.950932637628759 0.0830503235258307 1 0.988794221380785 0.997900361923315 0.999998617833789 0.289705153417462 0.999999999999045 1
ASXL1 0 1 0 0 0 52.5386244389707 0 0 0 0.0257945358409694 0.958095978802496 0.0830588353335735 1 0.988794221380785 0.997900361923315 0.999998617833789 0.28972633298525 0.999999999999045 1
DHTKD1 0 1 0 0 0 52.3982519380311 0 0 0 0.025870774923386 0.950111723729972 0.0831550777015706 1 0.988794221380785 0.997900361923315 0.999998617833789 0.289965748091099 0.999999999999045 1
WDR60 0 1 0 0 0 52.254957997967 0 0 0 0.0259490441451394 0.945213047579497 0.0832912482094671 1 0.988794221380785 0.997900361923315 0.999998617833789 0.290304299249446 0.999999999999045 1
USP13 0 1 0 0 0 52.2567887451078 0 0 0 0.025948041323514 0.945987111084469 0.0833018217056368 1 0.988794221380785 0.997900361923315 0.999998617833789 0.290330578070477 0.999999999999045 1
OR12D3 0 1 0 0 0 52.400933069119 0 0 0 0.0258693147321265 0.970847735914314 0.0834105748399334 1 0.988794221380785 0.997900361923315 0.999998617833789 0.290600789629277 0.999999999999045 1
BARX2 0 1 0 0 0 52.1497942682808 0 0 0 0.0260067733341354 0.955392161111693 0.0836122849386229 1 0.988794221380785 0.997900361923315 0.999998617833789 0.29110158981738 0.999999999999045 1
HYOU1 0 1 0 0 0 52.0381260507587 0 0 0 0.0260683412115155 0.949732275199566 0.0836978489179592 1 0.988794221380785 0.997900361923315 0.999998617833789 0.291313878612728 0.999999999999045 1
CYP4X1 0 1 0 0 0 51.9759524985999 0 0 0 0.0261027407055895 0.947213953027773 0.0837519505980475 1 0.988794221380785 0.997900361923315 0.999998617833789 0.291448062620851 0.999999999999045 1
DNMT3A 0 1 0 0 0 51.8249927013447 0 0 0 0.0261866245094818 0.952228186236577 0.0840651872879952 1 0.988794221380785 0.997900361923315 0.999998617833789 0.292224271946309 0.999999999999045 1
DNAH6 0 2 0 0 0 17.1982338509804 0 0 0 0.0275072588110812 0.869852173741299 0.0841750640342211 1 0.988794221380785 0.997900361923315 0.999998617833789 0.292496272876015 0.999999999999045 2
ZNF311 0 1 0 0 0 51.6875913965792 0 0 0 0.0262634212978536 0.94789206528559 0.0842088256204415 1 0.988794221380785 0.997900361923315 0.999998617833789 0.292579821189145 0.999999999999045 1
MFAP3L 0 1 0 0 0 51.344147368747 0 0 0 0.0264572669938634 0.965814441394562 0.0849952185359274 1 0.988794221380785 0.997900361923315 0.999998617833789 0.294522054970999 0.999999999999045 1
KDM4A 0 1 0 0 0 50.9952222170016 0 0 0 0.0266570127415363 0.946799872683847 0.0852795088165702 1 0.988794221380785 0.997900361923315 0.999998617833789 0.295222401162883 0.999999999999045 1
HAO2 0 1 0 0 0 50.9323360455161 0 0 0 0.026693317997045 0.942463001551373 0.0853018347092331 1 0.988794221380785 0.997900361923315 0.999998617833789 0.295277360593864 0.999999999999045 1
FCHSD2 0 1 0 0 0 50.8111504467868 0 0 0 0.0267635464240999 0.939625101513675 0.0854412054844256 1 0.988794221380785 0.997900361923315 0.999998617833789 0.295620316230073 0.999999999999045 1
CTNNAL1 0 1 0 0 0 50.8632950647552 0 0 0 0.0267332849956935 0.944403033897428 0.0854478303643281 1 0.988794221380785 0.997900361923315 0.999998617833789 0.295636612692827 0.999999999999045 1
SUSD5 0 1 0 0 0 50.9645418967106 0 0 0 0.0266747132692482 0.963061009854637 0.0855665107393737 1 0.988794221380785 0.997900361923315 0.999998617833789 0.295928466144849 0.999999999999045 1
DDX23 0 1 0 0 0 50.7654504996571 0 0 0 0.0267901214021691 0.945094176064853 0.0856171561088329 1 0.988794221380785 0.997900361923315 0.999998617833789 0.296052960840681 0.999999999999045 1
VPRBP 0 1 0 0 0 50.7374741677125 0 0 0 0.0268064147035292 0.953991687453499 0.0858085193702727 1 0.988794221380785 0.997900361923315 0.999998617833789 0.296523093083142 0.999999999999045 1
NYAP1 0 1 0 0 0 50.6132730187528 0 0 0 0.0268789771167308 0.960909164158212 0.0861053211467754 1 0.988794221380785 0.997900361923315 0.999998617833789 0.297251417791687 0.999999999999045 1
UBAP2L 0 1 0 0 0 50.4707844771265 0 0 0 0.0269626851284973 0.946811650196848 0.0861235988112345 1 0.988794221380785 0.997900361923315 0.999998617833789 0.297296236049493 0.999999999999045 1
SIDT1 0 1 0 0 0 50.418202190735 0 0 0 0.0269937011254174 0.947331408632523 0.0862181533828354 1 0.988794221380785 0.997900361923315 0.999998617833789 0.297528029307962 0.999999999999045 1
CCDC81 0 1 0 0 0 49.9727663257038 0 0 0 0.0272591917037852 0.940913430782844 0.0868311298500317 1 0.988794221380785 0.997900361923315 0.999998617833789 0.299028183854652 0.999999999999045 1
MYO15A 0 2 0 0 0 16.9729744272855 0 0 0 0.0281903167733861 0.887584252544487 0.0869870840297594 1 0.988794221380785 0.997900361923315 0.999998617833789 0.299409163164446 0.999999999999045 2
SMG5 0 1 0 0 0 49.8927382364843 0 0 0 0.0273074173955536 0.94760052979057 0.0870870916941233 1 0.988794221380785 0.997900361923315 0.999998617833789 0.299653323977277 0.999999999999045 1
OXGR1 0 1 0 0 0 49.9207077033342 0 0 0 0.0272905442926623 0.962260835064819 0.0872594442912898 1 0.988794221380785 0.997900361923315 0.999998617833789 0.300073839791632 0.999999999999045 1
AFM 0 1 0 0 0 49.7391529660371 0 0 0 0.0274004253154041 0.948228523878468 0.0873538568778083 1 0.988794221380785 0.997900361923315 0.999998617833789 0.300304048709749 0.999999999999045 1
ATP6V0A1 0 1 0 0 0 49.62459805146 0 0 0 0.0274701904679283 0.942831876463942 0.087447926894402 1 0.988794221380785 0.997900361923315 0.999998617833789 0.300533320842641 0.999999999999045 1
NCAPG 0 1 0 0 0 49.3498292725854 0 0 0 0.0276389122998415 0.947333530716664 0.0879937769728248 1 0.988794221380785 0.997900361923315 0.999998617833789 0.301861700096155 0.999999999999045 1
PPP4R1 0 1 0 0 0 49.2678902685421 0 0 0 0.0276896090348761 0.944481569662192 0.0880813053030149 1 0.988794221380785 0.997900361923315 0.999998617833789 0.302074393237662 0.999999999999045 1
GABRA1 0 1 0 0 0 49.237609594257 0 0 0 0.0277083888631339 0.950159682798566 0.0882330897136836 1 0.988794221380785 0.997900361923315 0.999998617833789 0.302443021994752 0.999999999999045 1
AIM1L 0 1 0 0 0 49.1990576053622 0 0 0 0.027732333572082 0.946992226504036 0.0882442063703684 1 0.988794221380785 0.997900361923315 0.999998617833789 0.302470010015867 0.999999999999045 1
GRIN3B 0 1 0 0 0 49.3262904496003 0 0 0 0.0276534579966004 0.966105296730042 0.0883057730619782 1 0.988794221380785 0.997900361923315 0.999998617833789 0.302619450752456 0.999999999999045 1
GABRA3 0 1 0 0 0 49.1872192513332 0 0 0 0.0277396942938148 0.951992123528105 0.0883491475143214 1 0.988794221380785 0.997900361923315 0.999998617833789 0.302724707719918 0.999999999999045 1
ZNF778 0 1 0 0 0 49.0508307122774 0 0 0 0.0278247652017456 0.956051357688578 0.0886455690856364 1 0.988794221380785 0.997900361923315 0.999998617833789 0.303443465720095 0.999999999999045 1
KDM1B 0 1 0 0 0 48.8998393566705 0 0 0 0.0279195249039208 0.943155781621889 0.0886865589214763 1 0.988794221380785 0.997900361923315 0.999998617833789 0.303542779094229 0.999999999999045 1
C12orf40 0 1 0 0 0 48.9009513743456 0 0 0 0.027918824776945 0.944089790581994 0.0887023972516998 1 0.988794221380785 0.997900361923315 0.999998617833789 0.303581148362224 0.999999999999045 1
SLC16A12 0 1 0 0 0 48.4618545732423 0 0 0 0.0281979007642491 0.955878541279827 0.0896668403531421 1 0.988794221380785 0.997900361923315 0.999998617833789 0.305912257066902 0.999999999999045 1
KCNJ16 0 1 0 0 0 48.033389163928 0 0 0 0.0284753784695517 0.949685244510377 0.0903263061168905 1 0.988794221380785 0.997900361923315 0.999998617833789 0.307500241341942 0.999999999999045 1
GAL3ST2 0 1 0 0 0 47.9297897933121 0 0 0 0.0285432511673946 0.964850102998719 0.0907345784075565 1 0.988794221380785 0.997900361923315 0.999998617833789 0.308480939944268 0.999999999999045 1
ZNF716 0 1 0 0 0 47.6583361475321 0 0 0 0.0287225601979979 0.952141250005615 0.0910429501656418 1 0.988794221380785 0.997900361923315 0.999998617833789 0.309220452230583 0.999999999999045 1
CHDC2 0 1 0 0 0 47.5051731425051 0 0 0 0.0288246802168828 0.944374899750714 0.0911824146178686 1 0.988794221380785 0.997900361923315 0.999998617833789 0.309554561412608 0.999999999999045 1
CAMKV 0 1 0 0 0 47.504183549871 0 0 0 0.0288253422627648 0.951573326414478 0.0913139635174818 1 0.988794221380785 0.997900361923315 0.999998617833789 0.309869512133522 0.999999999999045 1
ESR1 0 1 0 0 0 47.3798543102078 0 0 0 0.0289087501729701 0.954740153967572 0.0915929648714493 1 0.988794221380785 0.997900361923315 0.999998617833789 0.310536862562033 0.999999999999045 1
IL9R 0 1 0 0 0 47.1493953630493 0 0 0 0.0290645760659692 0.946617927445736 0.0918780588591251 1 0.988794221380785 0.997900361923315 0.999998617833789 0.311217908227123 0.999999999999045 1
DMP1 0 1 0 0 0 47.1528713043647 0 0 0 0.0290622139347697 0.956816945900619 0.0920434509537313 1 0.988794221380785 0.997900361923315 0.999998617833789 0.31161259884744 0.999999999999045 1
POM121L2 0 1 0 0 0 47.0065362649133 0 0 0 0.0291619749774248 0.964385638097266 0.0924197463020849 1 0.988794221380785 0.997900361923315 0.999998617833789 0.312509481192993 0.999999999999045 1
DUSP6 0 1 0 0 0 46.646850157053 0 0 0 0.0294099720797388 0.964148702984872 0.0930926525402757 1 0.988794221380785 0.997900361923315 0.999998617833789 0.314109506161323 0.999999999999045 1
OR4X1 0 1 0 0 0 46.5831335019146 0 0 0 0.0294543220249851 0.969795424557101 0.0932792820923294 1 0.988794221380785 0.997900361923315 0.999998617833789 0.314552407631997 0.999999999999045 1
UHRF1BP1 0 1 0 0 0 46.2547931473449 0 0 0 0.0296848932068241 0.946577430624988 0.0935620896028767 1 0.988794221380785 0.997900361923315 0.999998617833789 0.315222843238826 0.999999999999045 1
BCO2 0 1 0 0 0 46.2372118603165 0 0 0 0.0296973361349894 0.944878345969559 0.0935630754270129 1 0.988794221380785 0.997900361923315 0.999998617833789 0.315225178779172 0.999999999999045 1
OTUD7B 0 1 0 0 0 46.2762432581606 0 0 0 0.0296697255826234 0.949643312133748 0.0935774284541412 1 0.988794221380785 0.997900361923315 0.999998617833789 0.315259181714291 0.999999999999045 1
PRSS35 0 1 0 0 0 46.2674919762885 0 0 0 0.029675911937053 0.957750991941094 0.0937275171051575 1 0.988794221380785 0.997900361923315 0.999998617833789 0.315614616337431 0.999999999999045 1
IDO2 0 1 0 0 0 45.8006555743679 0 0 0 0.0300095134776612 0.946698000616292 0.0944435142017315 1 0.988794221380785 0.997900361923315 0.999998617833789 0.317306913839983 0.999999999999045 1
VCAM1 0 1 0 0 0 45.7821095143371 0 0 0 0.0300229137123738 0.95392363248675 0.0946084659508029 1 0.988794221380785 0.997900361923315 0.999998617833789 0.317696015317821 0.999999999999045 1
INTU 0 1 0 0 0 45.4008761571955 0 0 0 0.0303009105453619 0.949614388739813 0.0952858091044173 1 0.988794221380785 0.997900361923315 0.999998617833789 0.319290777174802 0.999999999999045 1
OR1N1 0 1 0 0 0 45.4858279211177 0 0 0 0.0302385407419731 0.967337982790633 0.0953827626584312 1 0.988794221380785 0.997900361923315 0.999998617833789 0.31951865349314 0.999999999999045 1
PCDHB8 0 1 0 0 0 45.449140902136 0 0 0 0.0302654456248466 0.969295292478608 0.09547808971289 1 0.988794221380785 0.997900361923315 0.999998617833789 0.319742610857822 0.999999999999045 1
DHX34 0 1 0 0 0 45.3207330327613 0 0 0 0.0303599744468318 0.955496035813091 0.0955463657524416 1 0.988794221380785 0.997900361923315 0.999998617833789 0.31990295720648 0.999999999999045 1
ZNF470 0 1 0 0 0 45.2403530822622 0 0 0 0.0304194330318621 0.954364636083225 0.0956886315903531 1 0.988794221380785 0.997900361923315 0.999998617833789 0.320236911967161 0.999999999999045 1
ATP4A 0 1 0 0 0 45.0265766544666 0 0 0 0.0305786496094235 0.95344544723827 0.0961032981222608 1 0.988794221380785 0.997900361923315 0.999998617833789 0.321209094397597 0.999999999999045 1
HEATR4 0 1 0 0 0 44.887572476728 0 0 0 0.0306830294260005 0.944996793245842 0.0962284219690629 1 0.988794221380785 0.997900361923315 0.999998617833789 0.321502094524795 0.999999999999045 1
OR4A5 0 1 0 0 0 44.7453538779586 0 0 0 0.0307905259055856 0.969405081129943 0.0969004385741365 1 0.988794221380785 0.997900361923315 0.999998617833789 0.323072964816546 0.999999999999045 1
HERC6 0 1 0 0 0 44.5429698887845 0 0 0 0.0309447380045068 0.945717949032187 0.0969473062756484 1 0.988794221380785 0.997900361923315 0.999998617833789 0.323182346038059 0.999999999999045 1
POLR1B 0 1 0 0 0 44.5605383783573 0 0 0 0.0309312930710705 0.951510935382436 0.0970205025572128 1 0.988794221380785 0.997900361923315 0.999998617833789 0.323353128354065 0.999999999999045 1
THNSL2 0 1 0 0 0 44.3957326989844 0 0 0 0.0310578546595829 0.950294162514555 0.0973391784916202 1 0.988794221380785 0.997900361923315 0.999998617833789 0.324096023282878 0.999999999999045 1
DBN1 0 1 0 0 0 44.3194549410183 0 0 0 0.0311167653624168 0.946957052716254 0.0974343444286592 1 0.988794221380785 0.997900361923315 0.999998617833789 0.324317670939516 0.999999999999045 1
GALNT12 0 1 0 0 0 44.3273171597243 0 0 0 0.0311106834160559 0.951803478536084 0.0975085659044015 1 0.988794221380785 0.997900361923315 0.999998617833789 0.324490473062824 0.999999999999045 1
MME 0 1 0 0 0 44.0570236215147 0 0 0 0.0313210774184238 0.930550614133281 0.0976104909932709 1 0.988794221380785 0.997900361923315 0.999998617833789 0.324727682566332 0.999999999999045 1
KIF20A 0 1 0 0 0 43.9874679425771 0 0 0 0.0313756568601953 0.940408266023616 0.0979926019481625 1 0.988794221380785 0.997900361923315 0.999998617833789 0.325616020046732 0.999999999999045 1
PRDM5 0 1 0 0 0 43.8205048668679 0 0 0 0.0315074109202933 0.939714007728172 0.0983300588206413 1 0.988794221380785 0.997900361923315 0.999998617833789 0.326399305845103 0.999999999999045 1
CCDC19 0 1 0 0 0 43.6949335210873 0 0 0 0.0316071963804759 0.939000260961977 0.098580985509243 1 0.988794221380785 0.997900361923315 0.999998617833789 0.326980991712656 0.999999999999045 1
CEACAM18 0 1 0 0 0 42.7920193031471 0 0 0 0.0323427580519753 0.94887467182487 0.100755760152701 1 0.988794221380785 0.997900361923315 0.999998617833789 0.331995862661289 0.999999999999045 1
SCG2 0 1 0 0 0 42.6739337574022 0 0 0 0.0324413660573221 0.954869300420848 0.101129212855782 1 0.988794221380785 0.997900361923315 0.999998617833789 0.332852266243057 0.999999999999045 1
KDM2A 0 1 0 0 0 42.5722969853588 0 0 0 0.0325266967445736 0.943231018914207 0.101129945809646 1 0.988794221380785 0.997900361923315 0.999998617833789 0.332853945698814 0.999999999999045 1
WIPF3 0 1 0 0 0 42.5781072781953 0 0 0 0.0325218071396612 0.95472838014288 0.101341566629492 1 0.988794221380785 0.997900361923315 0.999998617833789 0.333338621591388 0.999999999999045 1
FLYWCH1 0 1 0 0 0 42.3811450909904 0 0 0 0.0326883412468277 0.953533734894975 0.101764838113714 1 0.988794221380785 0.997900361923315 0.999998617833789 0.334306716778112 0.999999999999045 1
ATAD5 0 1 0 0 0 42.1468996907435 0 0 0 0.032888518952103 0.945799272287363 0.102147808256104 1 0.988794221380785 0.997900361923315 0.999998617833789 0.335181118553682 0.999999999999045 1
BBS10 0 1 0 0 0 42.214834842302 0 0 0 0.032830224770658 0.961049236280496 0.102266971513297 1 0.988794221380785 0.997900361923315 0.999998617833789 0.335452900313682 0.999999999999045 1
IL1RAPL2 0 1 0 0 0 41.7544329653492 0 0 0 0.0332291740262801 0.943512281429041 0.103003615729007 1 0.988794221380785 0.997900361923315 0.999998617833789 0.337129926531137 0.999999999999045 1
CR2 0 1 0 0 0 41.6120769885751 0 0 0 0.0333543980656836 0.941321188901632 0.103286436589741 1 0.988794221380785 0.997900361923315 0.999998617833789 0.337772387934144 0.999999999999045 1
GRM2 0 1 0 0 0 41.4969053900202 0 0 0 0.0334563668029838 0.960898981635063 0.103931862182433 1 0.988794221380785 0.997900361923315 0.999998617833789 0.33923565246839 0.999999999999045 1
SLC38A10 0 1 0 0 0 41.4259127224536 0 0 0 0.0335195165060987 0.953574124384404 0.103976610452731 1 0.988794221380785 0.997900361923315 0.999998617833789 0.339336953804945 0.999999999999045 1
RAI1 0 1 0 0 0 41.4548799791737 0 0 0 0.033493722113825 0.961151385967257 0.104035000328532 1 0.988794221380785 0.997900361923315 0.999998617833789 0.339469108111448 0.999999999999045 1
RAD54L 0 1 0 0 0 41.2362871235724 0 0 0 0.0336893079185256 0.940805570174874 0.104161182575793 1 0.988794221380785 0.997900361923315 0.999998617833789 0.339754585565624 0.999999999999045 1
CHSY1 0 1 0 0 0 41.0051674443506 0 0 0 0.0338984738487893 0.957572999352104 0.105051688103922 1 0.988794221380785 0.997900361923315 0.999998617833789 0.34176494919298 0.999999999999045 1
RECQL5 0 1 0 0 0 40.8847596290226 0 0 0 0.0340084239350334 0.947875224847648 0.105160735335932 1 0.988794221380785 0.997900361923315 0.999998617833789 0.342010609046471 0.999999999999045 1
TRIM64C 0 1 0 0 0 40.7701431642519 0 0 0 0.0341137164334218 0.938947365370848 0.105237875677817 1 0.988794221380785 0.997900361923315 0.999998617833789 0.342184321274579 0.999999999999045 1
OSBPL1A 0 1 0 0 0 40.4096132544754 0 0 0 0.0344489892686995 0.931569114628503 0.105929751872466 1 0.988794221380785 0.997900361923315 0.999998617833789 0.343739833304145 0.999999999999045 1
CYP19A1 0 1 0 0 0 40.508305455265 0 0 0 0.0343565909202328 0.948347408553107 0.106090182900111 1 0.988794221380785 0.997900361923315 0.999998617833789 0.344099876186423 0.999999999999045 1
PHKB 0 1 0 0 0 40.2296477165836 0 0 0 0.0346186978321819 0.936472514040703 0.10650580717474 1 0.988794221380785 0.997900361923315 0.999998617833789 0.34503150194318 0.999999999999045 1
DENND4B 0 1 0 0 0 40.2951417096637 0 0 0 0.0345567532514373 0.947141261657704 0.106592750923615 1 0.988794221380785 0.997900361923315 0.999998617833789 0.345226181839766 0.999999999999045 1
OGDH 0 1 0 0 0 40.0569655759073 0 0 0 0.0347830365049617 0.943304264128711 0.107103698895322 1 0.988794221380785 0.997900361923315 0.999998617833789 0.346368838733495 0.999999999999045 1
PAM 0 1 0 0 0 39.883320362223 0 0 0 0.0349497914492165 0.935449994797112 0.107348769808576 1 0.988794221380785 0.997900361923315 0.999998617833789 0.346916036635497 0.999999999999045 1
TTC30B 0 1 0 0 0 40.035422748553 0 0 0 0.0348036423887703 0.960383845852183 0.107491039806957 1 0.988794221380785 0.997900361923315 0.999998617833789 0.347233442403778 0.999999999999045 1
SYT16 0 1 0 0 0 39.85422012931 0 0 0 0.0349778855319614 0.946770232078 0.107693358323219 1 0.988794221380785 0.997900361923315 0.999998617833789 0.347684492776936 0.999999999999045 1
USP2 0 1 0 0 0 39.3531782425606 0 0 0 0.0354684141215058 0.939074598507664 0.108800761610539 1 0.988794221380785 0.997900361923315 0.999998617833789 0.350146630603461 0.999999999999045 1
SLC22A11 0 1 0 0 0 39.4365712873619 0 0 0 0.035385867562577 0.950461693398666 0.108842705324734 1 0.988794221380785 0.997900361923315 0.999998617833789 0.350239663616069 0.999999999999045 1
PTK7 0 1 0 0 0 39.1607875712558 0 0 0 0.0356602529877988 0.947837447299298 0.109507345930789 1 0.988794221380785 0.997900361923315 0.999998617833789 0.35171171261401 0.999999999999045 1
ZNF574 0 1 0 0 0 39.150297973943 0 0 0 0.035670769115613 0.961937451427609 0.109797865716364 1 0.988794221380785 0.997900361923315 0.999998617833789 0.352353888684238 0.999999999999045 1
EDNRB 0 1 0 0 0 38.9677542464537 0 0 0 0.0358547214548287 0.947154989499889 0.11000171787693 1 0.988794221380785 0.997900361923315 0.999998617833789 0.352804032264108 0.999999999999045 1
PHACTR1 0 1 0 0 0 38.8232521800994 0 0 0 0.0360016198505689 0.939688735003206 0.11021017900879 1 0.988794221380785 0.997900361923315 0.999998617833789 0.353263962635582 0.999999999999045 1
KCNS3 0 1 0 0 0 38.9004788274303 0 0 0 0.0359229707432863 0.958804284394449 0.110408020169539 1 0.988794221380785 0.997900361923315 0.999998617833789 0.353700097339719 0.999999999999045 1
UGT2B15 0 1 0 0 0 38.7337594876454 0 0 0 0.0360931706179571 0.938602271231025 0.110421581628759 1 0.988794221380785 0.997900361923315 0.999998617833789 0.353729980165486 0.999999999999045 1
KRT74 0 1 0 0 0 38.5972299680903 0 0 0 0.0362336940604362 0.952805069388496 0.111110752624921 1 0.988794221380785 0.997900361923315 0.999998617833789 0.355246387584333 0.999999999999045 1
SETD5 0 1 0 0 0 38.4870922034472 0 0 0 0.0363478123843648 0.940467136760064 0.111132753299351 1 0.988794221380785 0.997900361923315 0.999998617833789 0.355294725899895 0.999999999999045 1
THRAP3 0 1 0 0 0 38.3373024331277 0 0 0 0.0365041145858879 0.938681954549825 0.11149458581683 1 0.988794221380785 0.997900361923315 0.999998617833789 0.356089094329916 0.999999999999045 1
LNX1 0 1 0 0 0 38.285224882143 0 0 0 0.036558755475587 0.946655893266854 0.111829463764783 1 0.988794221380785 0.997900361923315 0.999998617833789 0.356823240216242 0.999999999999045 1
KIAA1377 0 1 0 0 0 37.6087343430526 0 0 0 0.0372829041149412 0.943493433355776 0.113639164775996 1 0.988794221380785 0.997900361923315 0.999998617833789 0.360773332826459 0.999999999999045 1
SEMA6C 0 1 0 0 0 37.6025480536499 0 0 0 0.0372896517273175 0.950447701350139 0.113814683760909 1 0.988794221380785 0.997900361923315 0.999998617833789 0.361154903237209 0.999999999999045 1
C1orf222 0 1 0 0 0 37.4143270724776 0 0 0 0.0374960645241578 0.941912692809573 0.114153085902148 1 0.988794221380785 0.997900361923315 0.999998617833789 0.361889810683071 0.999999999999045 1
ESYT3 0 1 0 0 0 37.2851653685947 0 0 0 0.0376389681550482 0.936049862952279 0.114368938958833 1 0.988794221380785 0.997900361923315 0.999998617833789 0.362358054246296 0.999999999999045 1
TMPRSS7 0 1 0 0 0 37.0912373489899 0 0 0 0.037855479064056 0.931594249781779 0.11480081857074 1 0.988794221380785 0.997900361923315 0.999998617833789 0.363293695522768 0.999999999999045 1
ZFP2 0 1 0 0 0 37.1015866972222 0 0 0 0.0378438648887595 0.937856343171354 0.114947902961645 1 0.988794221380785 0.997900361923315 0.999998617833789 0.363611973838316 0.999999999999045 1
ABCG5 0 1 0 0 0 37.0878782142223 0 0 0 0.0378592501829913 0.946474511945438 0.115203788720181 1 0.988794221380785 0.997900361923315 0.999998617833789 0.364165240825047 0.999999999999045 1
SYCP1 0 1 0 0 0 36.8609588975439 0 0 0 0.0381156606424033 0.925310697456251 0.115276026278979 1 0.988794221380785 0.997900361923315 0.999998617833789 0.364321327349172 0.999999999999045 1
HNF4G 0 1 0 0 0 36.9478300288568 0 0 0 0.0380171113506987 0.944323436418109 0.115561198667802 1 0.988794221380785 0.997900361923315 0.999998617833789 0.364937068692497 0.999999999999045 1
LRRC8E 0 1 0 0 0 36.9050738599439 0 0 0 0.0380655547915882 0.96140035533667 0.116037336006341 1 0.988794221380785 0.997900361923315 0.999998617833789 0.365963572107092 0.999999999999045 1
RBBP8NL 0 1 0 0 0 36.8060064297698 0 0 0 0.0381782509869765 0.95079405033016 0.116125904882222 1 0.988794221380785 0.997900361923315 0.999998617833789 0.366154301792216 0.999999999999045 1
ERCC6-PGBD3 0 1 0 0 0 36.770615522739 0 0 0 0.0382186642005347 0.948474827345778 0.116179357574672 1 0.988794221380785 0.997900361923315 0.999998617833789 0.366269377430519 0.999999999999045 1
USP40 0 1 0 0 0 36.4741600760219 0 0 0 0.0385604024046042 0.931913897178428 0.116626166832723 1 0.988794221380785 0.997900361923315 0.999998617833789 0.36723032993542 0.999999999999045 1
SH3RF3 0 1 0 0 0 36.6921351086875 0 0 0 0.0383085718241535 0.959526035901783 0.116634495271008 1 0.988794221380785 0.997900361923315 0.999998617833789 0.367248225633123 0.999999999999045 1
OR9Q2 0 1 0 0 0 36.6153746561404 0 0 0 0.0383968979210805 0.958923282618499 0.116852293301211 1 0.988794221380785 0.997900361923315 0.999998617833789 0.367716007256789 0.999999999999045 1
IGSF5 0 1 0 0 0 36.4036840708001 0 0 0 0.0386424975109426 0.94515952088729 0.117196042252645 1 0.988794221380785 0.997900361923315 0.999998617833789 0.368453477719446 0.999999999999045 1
CACNA1E 0 2 0 0 0 13.8828699500931 0 0 0 0.0407373587943605 0.867205413841908 0.117741964016103 1 0.988794221380785 0.997900361923315 0.999998617833789 0.369622613768544 0.999999999999045 2
GABRB2 0 1 0 0 0 36.0736600853552 0 0 0 0.0390313827370167 0.941542029779516 0.118106419101682 1 0.988794221380785 0.997900361923315 0.999998617833789 0.370401714399252 0.999999999999045 1
AMHR2 0 1 0 0 0 35.9747106607582 0 0 0 0.039149430042006 0.931368650217402 0.118121890144701 1 0.988794221380785 0.997900361923315 0.999998617833789 0.370434762151655 0.999999999999045 1
A1CF 0 1 0 0 0 35.8787650754258 0 0 0 0.0392645419787074 0.931482552709398 0.1184203531827 1 0.988794221380785 0.997900361923315 0.999998617833789 0.371071913856452 0.999999999999045 1
GAD2 0 1 0 0 0 35.7528853946499 0 0 0 0.0394165445793034 0.936342177639861 0.11895340498848 1 0.988794221380785 0.997900361923315 0.999998617833789 0.372207989772578 0.999999999999045 1
GAK 0 1 0 0 0 35.7082089455734 0 0 0 0.0394707610137462 0.943941140024472 0.119296341137693 1 0.988794221380785 0.997900361923315 0.999998617833789 0.372937615006177 0.999999999999045 1
COL9A3 0 1 0 0 0 35.3277818248011 0 0 0 0.039938213978514 0.92499616193838 0.119932755263589 1 0.988794221380785 0.997900361923315 0.999998617833789 0.374289028936817 0.999999999999045 1
IMPG1 0 1 0 0 0 35.4016861669499 0 0 0 0.0398465839659552 0.933987731228552 0.119985373969758 1 0.988794221380785 0.997900361923315 0.999998617833789 0.374400612414038 0.999999999999045 1
TDRD7 0 1 0 0 0 35.4426213077692 0 0 0 0.0397960020383094 0.940559264443197 0.120042139252307 1 0.988794221380785 0.997900361923315 0.999998617833789 0.374520963266168 0.999999999999045 1
OR10H3 0 1 0 0 0 35.4513480621313 0 0 0 0.0397852344751692 0.971006290657778 0.120622959558948 1 0.988794221380785 0.997900361923315 0.999998617833789 0.375750848578034 0.999999999999045 1
PPM1H 0 1 0 0 0 35.2669668885724 0 0 0 0.0400139152878832 0.9429730123246 0.120663521800733 1 0.988794221380785 0.997900361923315 0.999998617833789 0.375836634373732 0.999999999999045 1
ZNF214 0 1 0 0 0 35.2368528644689 0 0 0 0.0400515014619347 0.94787305430186 0.120881122226661 1 0.988794221380785 0.997900361923315 0.999998617833789 0.37629660865924 0.999999999999045 1
ATAD2 0 1 0 0 0 35.0464416724524 0 0 0 0.0402907174126353 0.928682867032281 0.120953291490058 1 0.988794221380785 0.997900361923315 0.999998617833789 0.376449076997499 0.999999999999045 1
CCDC80 0 1 0 0 0 35.1573392842857 0 0 0 0.0401510670837948 0.950356652583426 0.121193545758867 1 0.988794221380785 0.997900361923315 0.999998617833789 0.376956339845898 0.999999999999045 1
PCDH11X 0 1 0 0 0 35.1491540758098 0 0 0 0.0401613431141882 0.953958714546481 0.121298326531745 1 0.988794221380785 0.997900361923315 0.999998617833789 0.377177420392277 0.999999999999045 1
SLC24A1 0 1 0 0 0 34.799892238657 0 0 0 0.0406045132930818 0.947778578320945 0.122293060243663 1 0.988794221380785 0.997900361923315 0.999998617833789 0.379271745742293 0.999999999999045 1
DCAF8L2 0 1 0 0 0 34.6794902361245 0 0 0 0.0407594442811924 0.951217902338956 0.12276858083296 1 0.988794221380785 0.997900361923315 0.999998617833789 0.380270050487155 0.999999999999045 1
COL1A2 0 1 0 0 0 34.4402881215335 0 0 0 0.0410705929066838 0.937446803688643 0.123207219167148 1 0.988794221380785 0.997900361923315 0.999998617833789 0.381189291611461 0.999999999999045 1
GSE1 0 1 0 0 0 34.5266174159322 0 0 0 0.0409577799368929 0.952466942458016 0.123302576340692 1 0.988794221380785 0.997900361923315 0.999998617833789 0.381388921926121 0.999999999999045 1
POSTN 0 1 0 0 0 34.3267480250345 0 0 0 0.0412198639720158 0.929098203918719 0.12332796336984 1 0.988794221380785 0.997900361923315 0.999998617833789 0.381442057258276 0.999999999999045 1
CCDC18 0 1 0 0 0 34.2643700938427 0 0 0 0.0413023106298966 0.929737916747097 0.123557947787311 1 0.988794221380785 0.997900361923315 0.999998617833789 0.381923179202648 0.999999999999045 1
OR5L2 0 1 0 0 0 34.0872311572938 0 0 0 0.0415381532302377 0.970386148435374 0.125104834543448 1 0.988794221380785 0.997900361923315 0.999998617833789 0.385148146065786 0.999999999999045 1
MCM2 0 1 0 0 0 33.6277214696374 0 0 0 0.0421620063213858 0.951212539485099 0.126337328051208 1 0.988794221380785 0.997900361923315 0.999998617833789 0.387703959805535 0.999999999999045 1
CLCN1 0 1 0 0 0 33.4982497999282 0 0 0 0.0423410009525076 0.937390186431917 0.126425396175594 1 0.988794221380785 0.997900361923315 0.999998617833789 0.387886124430149 0.999999999999045 1
GABRG3 0 1 0 0 0 33.2616382959304 0 0 0 0.0426718635714688 0.933577483048056 0.127143238544472 1 0.988794221380785 0.997900361923315 0.999998617833789 0.389368662208462 0.999999999999045 1
ZBTB7C 0 1 0 0 0 33.2580666701036 0 0 0 0.0426768954379854 0.964831790127599 0.127914906600341 1 0.988794221380785 0.997900361923315 0.999998617833789 0.390957845006723 0.999999999999045 1
LEPREL1 0 1 0 0 0 33.073964865756 0 0 0 0.0429377976308952 0.941338140326318 0.128046060902811 1 0.988794221380785 0.997900361923315 0.999998617833789 0.391227482191595 0.999999999999045 1
OR4A16 0 1 0 0 0 32.9846820949978 0 0 0 0.0430654168814965 0.959740657040896 0.128806202213948 1 0.988794221380785 0.997900361923315 0.999998617833789 0.392787598386002 0.999999999999045 1
CYP11B1 0 1 0 0 0 32.6156041582611 0 0 0 0.0436006839611872 0.942618546864286 0.129751048718215 1 0.988794221380785 0.997900361923315 0.999998617833789 0.39472055359368 0.999999999999045 1
TRPV3 0 1 0 0 0 32.5600427137722 0 0 0 0.0436823567663489 0.936989312670279 0.129791389169021 1 0.988794221380785 0.997900361923315 0.999998617833789 0.394802928077666 0.999999999999045 1
PPP1R13B 0 1 0 0 0 32.5533161480368 0 0 0 0.0436922641855281 0.939241968993472 0.129884127437998 1 0.988794221380785 0.997900361923315 0.999998617833789 0.394992250438458 0.999999999999045 1
NPHS1 0 1 0 0 0 32.5131657908226 0 0 0 0.0437514894680244 0.940461742863842 0.130068607974095 1 0.988794221380785 0.997900361923315 0.999998617833789 0.395368665025333 0.999999999999045 1
MAGEE2 0 1 0 0 0 32.4952553884756 0 0 0 0.0437779579567626 0.943769132896556 0.130228462443291 1 0.988794221380785 0.997900361923315 0.999998617833789 0.395694620910949 0.999999999999045 1
NDST3 0 1 0 0 0 32.2924071289962 0 0 0 0.0440798636856033 0.932155560420451 0.130633282384064 1 0.988794221380785 0.997900361923315 0.999998617833789 0.39651920363053 0.999999999999045 1
FAM83F 0 1 0 0 0 32.3815587761051 0 0 0 0.0439466920171486 0.953427404637854 0.130895326909691 1 0.988794221380785 0.997900361923315 0.999998617833789 0.397052296255169 0.999999999999045 1
SPERT 0 1 0 0 0 32.3262984784163 0 0 0 0.0440291479853435 0.954971311223944 0.131137365068682 1 0.988794221380785 0.997900361923315 0.999998617833789 0.397544222675961 0.999999999999045 1
CDH13 0 1 0 0 0 32.0958210152958 0 0 0 0.0443762353346675 0.94526249303646 0.131770532328651 1 0.988794221380785 0.997900361923315 0.999998617833789 0.398828982144964 0.999999999999045 1
NLRP3 0 1 0 0 0 31.8975249411523 0 0 0 0.0446790323493567 0.943810875081307 0.132488997735977 1 0.988794221380785 0.997900361923315 0.999998617833789 0.400283136014396 0.999999999999045 1
UBR1 0 1 0 0 0 31.6594064460114 0 0 0 0.0450478478187957 0.927214367550016 0.132877180453508 1 0.988794221380785 0.997900361923315 0.999998617833789 0.401067184415963 0.999999999999045 1
KDM4B 0 1 0 0 0 31.7585315275382 0 0 0 0.0448936173995393 0.944799252759913 0.133053057455933 1 0.988794221380785 0.997900361923315 0.999998617833789 0.401422045907423 0.999999999999045 1
MKL2 0 1 0 0 0 31.6719434187409 0 0 0 0.0450282859184062 0.938466906866879 0.133205232111062 1 0.988794221380785 0.997900361923315 0.999998617833789 0.401728896309016 0.999999999999045 1
MMEL1 0 1 0 0 0 31.4161156959417 0 0 0 0.0454306754199786 0.926204373786236 0.133791795870126 1 0.988794221380785 0.997900361923315 0.999998617833789 0.402910039653064 0.999999999999045 1
SPI1 1 1 0 0 0 24.3620163620466 0 0 0 0.0452137222120932 0.939059683321447 0.134004462680502 1 0.988794221380785 0.997900361923315 0.999998617833789 0.403337643726492 0.999999999999045 2
AKAP11 0 1 0 0 0 31.3923468747507 0 0 0 0.0454684071526836 0.946106519837903 0.134524057660265 1 0.988794221380785 0.997900361923315 0.999998617833789 0.404380962363954 0.999999999999045 1
FAM160A2 0 1 0 0 0 31.339096207511 0 0 0 0.0455531555338161 0.944814515950284 0.13469988890498 1 0.988794221380785 0.997900361923315 0.999998617833789 0.404733567129907 0.999999999999045 1
DACT2 0 1 0 0 0 31.2643904058797 0 0 0 0.0456725551757868 0.952168974809416 0.13518869354002 1 0.988794221380785 0.997900361923315 0.999998617833789 0.405712590897963 0.999999999999045 1
KIAA1875 0 1 0 0 0 31.1228575708049 0 0 0 0.0459003945720775 0.944851779968215 0.135565732102698 1 0.988794221380785 0.997900361923315 0.999998617833789 0.406466551349161 0.999999999999045 1
CDH11 0 1 0 0 0 31.0979480289177 0 0 0 0.0459407168149063 0.947198094381351 0.135730302809001 1 0.988794221380785 0.997900361923315 0.999998617833789 0.406795312918829 0.999999999999045 1
ACSM4 0 1 0 0 0 30.8911733404211 0 0 0 0.0462780397710097 0.926046560882976 0.135885999243385 1 0.988794221380785 0.997900361923315 0.999998617833789 0.407106162733712 0.999999999999045 1
MROH1 0 1 0 0 0 30.9549914391922 0 0 0 0.0461734305640384 0.937431761756321 0.136022442843052 1 0.988794221380785 0.997900361923315 0.999998617833789 0.4073784273548 0.999999999999045 1
FBXL7 0 1 0 0 0 30.7618829250202 0 0 0 0.0464913510978453 0.956736416750028 0.137333931562848 1 0.988794221380785 0.997900361923315 0.999998617833789 0.409988460336838 0.999999999999045 1
GPR156 0 1 0 0 0 30.6600444187759 0 0 0 0.0466606855678079 0.941637082552254 0.137360772781444 1 0.988794221380785 0.997900361923315 0.999998617833789 0.41004174665525 0.999999999999045 1
PCSK9 0 1 0 0 0 30.6069005958863 0 0 0 0.0467495162453722 0.948096003164842 0.137764024353926 1 0.988794221380785 0.997900361923315 0.999998617833789 0.410841667934136 0.999999999999045 1
SUPT6H 0 1 0 0 0 30.3511833752249 0 0 0 0.0471814666106343 0.929622329075092 0.138249546936036 1 0.988794221380785 0.997900361923315 0.999998617833789 0.411803222559024 0.999999999999045 1
NEDD4L 0 1 0 0 0 30.2329532515789 0 0 0 0.0473837414275483 0.920778932862392 0.138404847506291 1 0.988794221380785 0.997900361923315 0.999998617833789 0.412110427813147 0.999999999999045 1
MYH14 0 2 0 0 0 12.4402042388978 0 0 0 0.0495624036612912 0.863721595131977 0.138704070995549 1 0.988794221380785 0.997900361923315 0.999998617833789 0.412701840651079 0.999999999999045 2
CLEC16A 0 1 0 0 0 30.1894375171448 0 0 0 0.0474586045039787 0.941208650707911 0.139321624811394 1 0.988794221380785 0.997900361923315 0.999998617833789 0.413920391505303 0.999999999999045 1
ZNF318 0 1 0 0 0 30.0587262091711 0 0 0 0.0476848284219699 0.943099701003917 0.139937067101798 1 0.988794221380785 0.997900361923315 0.999998617833789 0.415132052565012 0.999999999999045 1
TOX3 0 1 0 0 0 29.886373897948 0 0 0 0.0479862593391169 0.93659977774155 0.140475149585923 1 0.988794221380785 0.997900361923315 0.999998617833789 0.416189192201247 0.999999999999045 1
KIFC3 0 1 0 0 0 29.6918335333438 0 0 0 0.0483308567703827 0.935937983581667 0.141300247708021 1 0.988794221380785 0.997900361923315 0.999998617833789 0.417806214219085 0.999999999999045 1
SMG6 0 1 0 0 0 29.7073913085693 0 0 0 0.0483031264473922 0.940027781739908 0.141365934020468 1 0.988794221380785 0.997900361923315 0.999998617833789 0.41793473841202 0.999999999999045 1
SOX6 0 1 0 0 0 29.6373958736596 0 0 0 0.0484281245905364 0.932952543663098 0.141435724466308 1 0.988794221380785 0.997900361923315 0.999998617833789 0.418071259458235 0.999999999999045 1
LDB3 0 1 0 0 0 29.5514640357144 0 0 0 0.0485824216742167 0.941361720697846 0.142094300674009 1 0.988794221380785 0.997900361923315 0.999998617833789 0.419357844277875 0.999999999999045 1
KLHL1 0 1 0 0 0 29.4879552601393 0 0 0 0.0486970556819908 0.936415259635744 0.142215339398959 1 0.988794221380785 0.997900361923315 0.999998617833789 0.419593971290192 0.999999999999045 1
C6orf132 0 1 0 0 0 29.4251005411702 0 0 0 0.0488110142478472 0.955591715612873 0.143046030465518 1 0.988794221380785 0.997900361923315 0.999998617833789 0.42121174050222 0.999999999999045 1
IQUB 0 1 0 0 0 29.0331378595478 0 0 0 0.049533204146501 0.929689017413463 0.144020376745336 1 0.988794221380785 0.997900361923315 0.999998617833789 0.423103132543034 0.999999999999045 1
SLC4A8 0 1 0 0 0 29.0048060679137 0 0 0 0.0495861894189099 0.932970980586454 0.144270982766249 1 0.988794221380785 0.997900361923315 0.999998617833789 0.423588539101639 0.999999999999045 1
NUAK1 0 1 0 0 0 29.0045626250831 0 0 0 0.0495866451632031 0.94131909284114 0.144554745871119 1 0.988794221380785 0.997900361923315 0.999998617833789 0.424137643163536 0.999999999999045 1
TRPV6 0 1 0 0 0 28.9084321872328 0 0 0 0.0497672306423503 0.933992418390538 0.144749510495353 1 0.988794221380785 0.997900361923315 0.999998617833789 0.424514205686532 0.999999999999045 1
ARMC5 0 1 0 0 0 29.025875714078 0 0 0 0.0495467753793538 0.952921219495488 0.144787771916472 1 0.988794221380785 0.997900361923315 0.999998617833789 0.424588150412678 0.999999999999045 1
PIWIL2 0 1 0 0 0 28.8692991061172 0 0 0 0.0498411008312272 0.930895180336473 0.144816617406297 1 0.988794221380785 0.997900361923315 0.999998617833789 0.424643891051964 0.999999999999045 1
ZMIZ1 0 1 0 0 0 28.6600502514787 0 0 0 0.0502396396382 0.937099425485131 0.146010056130939 1 0.988794221380785 0.997900361923315 0.999998617833789 0.426945053106505 0.999999999999045 1
DZIP1L 0 1 0 0 0 28.5892930324365 0 0 0 0.0503757723544132 0.934448239096459 0.146248825832276 1 0.988794221380785 0.997900361923315 0.999998617833789 0.427404269938141 0.999999999999045 1
CDH10 0 1 0 0 0 28.5905000104647 0 0 0 0.050373444349155 0.939148199121005 0.146405177890762 1 0.988794221380785 0.997900361923315 0.999998617833789 0.42770476475279 0.999999999999045 1
BICC1 0 1 0 0 0 28.4419616115052 0 0 0 0.0506614806043157 0.930515129775925 0.146798359577867 1 0.988794221380785 0.997900361923315 0.999998617833789 0.42845968763816 0.999999999999045 1
UBR3 0 1 0 0 0 28.1256434776545 0 0 0 0.0512853650428416 0.929348160215229 0.148266334375096 1 0.988794221380785 0.997900361923315 0.999998617833789 0.431268968551388 0.999999999999045 1
TRIM42 0 1 0 0 0 28.0880885857704 0 0 0 0.0513604019696013 0.942231276700692 0.148906138229798 1 0.988794221380785 0.997900361923315 0.999998617833789 0.432488812532055 0.999999999999045 1
GRHL2 0 1 0 0 0 27.8692871628782 0 0 0 0.0518017431762896 0.922051436862408 0.149213374312825 1 0.988794221380785 0.997900361923315 0.999998617833789 0.433073608206185 0.999999999999045 1
IFT122 0 1 0 0 0 27.6036228359237 0 0 0 0.0523473456116132 0.928149259692605 0.150784090891703 1 0.988794221380785 0.997900361923315 0.999998617833789 0.436053466466573 0.999999999999045 1
BMP7 0 1 0 0 0 27.707700632041 0 0 0 0.0521323083824646 0.945618925126538 0.150883593114063 1 0.988794221380785 0.997900361923315 0.999998617833789 0.436241682527137 0.999999999999045 1
UNC79 0 2 0 0 0 11.6590156570236 0 0 0 0.0555533755134517 0.85109750932017 0.151283586585364 1 0.988794221380785 0.997900361923315 0.999998617833789 0.436997639113292 0.999999999999045 2
DENND4C 0 1 0 0 0 27.5348990571799 0 0 0 0.0524902590762899 0.93332332328507 0.151330207567919 1 0.988794221380785 0.997900361923315 0.999998617833789 0.437085680278319 0.999999999999045 1
PGBD3 0 1 0 0 0 27.1858460761856 0 0 0 0.0532276667965387 0.940107331627787 0.153350252050685 1 0.988794221380785 0.997900361923315 0.999998617833789 0.440886689367485 0.999999999999045 1
CUL9 0 1 0 0 0 27.0971112615251 0 0 0 0.0534182598350967 0.934793620819455 0.153619029067203 1 0.988794221380785 0.997900361923315 0.999998617833789 0.441390419131677 0.999999999999045 1
PLA2G4D 0 1 0 0 0 27.0581425314366 0 0 0 0.0535023689670289 0.931118859064286 0.153680212263529 1 0.988794221380785 0.997900361923315 0.999998617833789 0.441505020181552 0.999999999999045 1
PIWIL4 0 1 0 0 0 26.939234103625 0 0 0 0.0537605728369461 0.9268902480546 0.15412729892266 1 0.988794221380785 0.997900361923315 0.999998617833789 0.44234171075759 0.999999999999045 1
TRPC5 0 1 0 0 0 26.9298242940678 0 0 0 0.0537811064174969 0.93550489935481 0.15451673233022 1 0.988794221380785 0.997900361923315 0.999998617833789 0.443069450462942 0.999999999999045 1
XYLT1 0 1 0 0 0 26.745375370933 0 0 0 0.0541866163744229 0.942911162088561 0.155749192843125 1 0.988794221380785 0.997900361923315 0.999998617833789 0.445366110231926 0.999999999999045 1
NEURL1 0 1 0 0 0 26.5250261093024 0 0 0 0.054678693781391 0.958694163230531 0.157381033185182 1 0.988794221380785 0.997900361923315 0.999998617833789 0.448392011909534 0.999999999999045 1
PDE6A 0 1 0 0 0 26.2579440723369 0 0 0 0.0552865734054833 0.92577050855441 0.157721960902455 1 0.988794221380785 0.997900361923315 0.999998617833789 0.449022047389263 0.999999999999045 1
ZNF208 0 1 0 0 0 26.1664888151064 0 0 0 0.0554976716872745 0.938108678689254 0.158718141224827 1 0.988794221380785 0.997900361923315 0.999998617833789 0.450858774920109 0.999999999999045 1
DPP10 0 1 0 0 0 25.950666056235 0 0 0 0.0560019276952399 0.916648461667841 0.158995942364757 1 0.988794221380785 0.997900361923315 0.999998617833789 0.451369859766433 0.999999999999045 1
KAZN 0 1 0 0 0 26.1003534470357 0 0 0 0.0556512779522386 0.937332536453587 0.159055712901558 1 0.988794221380785 0.997900361923315 0.999998617833789 0.451479759174525 0.999999999999045 1
ERN2 0 1 0 0 0 25.9724551763792 0 0 0 0.0559506262041705 0.928418529848622 0.159413981952121 1 0.988794221380785 0.997900361923315 0.999998617833789 0.452138033896545 0.999999999999045 1
BNC2 0 1 0 0 0 25.9467311064694 0 0 0 0.056011201835536 0.942457200510908 0.16009520840696 1 0.988794221380785 0.997900361923315 0.999998617833789 0.453387483040132 0.999999999999045 1
MIA2 1 1 0 0 0 20.0486085733861 0 0 0 0.0561234140823761 0.929698260069589 0.160376157570889 1 0.988794221380785 0.997900361923315 0.999998617833789 0.453901931767325 0.999999999999045 2
ERCC6 0 1 0 0 0 25.6206773989576 0 0 0 0.05678988253544 0.925953742535815 0.161295784744698 1 0.988794221380785 0.997900361923315 0.999998617833789 0.455582432354914 0.999999999999045 1
ARMC3 0 1 0 0 0 25.3831111035976 0 0 0 0.0573702386669486 0.924618508841103 0.162606408380719 1 0.988794221380785 0.997900361923315 0.999998617833789 0.457968374966106 0.999999999999045 1
FAM47B 0 1 0 0 0 25.5673573650081 0 0 0 0.0569191711218437 0.961045989728712 0.162792600689187 1 0.988794221380785 0.997900361923315 0.999998617833789 0.458306472337324 0.999999999999045 1
COL5A3 0 1 0 0 0 25.3241254666888 0 0 0 0.057516076559505 0.923303595492404 0.162889808584852 1 0.988794221380785 0.997900361923315 0.999998617833789 0.458482902701687 0.999999999999045 1
SLC5A12 0 1 0 0 0 25.2263820969079 0 0 0 0.0577592885744623 0.914743165916307 0.163042319705545 1 0.988794221380785 0.997900361923315 0.999998617833789 0.458759590410092 0.999999999999045 1
ALPI 0 1 0 0 0 25.236838242945 0 0 0 0.0577331780626676 0.931022354242646 0.163742214773651 1 0.988794221380785 0.997900361923315 0.999998617833789 0.460027521845666 0.999999999999045 1
NR4A3 1 1 0 0 0 19.6074672125351 0 0 0 0.0575239178410616 0.934283754273702 0.163824880654359 1 0.988794221380785 0.997900361923315 0.999998617833789 0.460177081747704 0.999999999999045 2
PLEKHH2 0 1 0 0 0 25.0464520430121 0 0 0 0.0582121214001677 0.917256546761793 0.164233513339696 1 0.988794221380785 0.997900361923315 0.999998617833789 0.460915771586818 0.999999999999045 1
PCDHGA4 0 1 0 0 0 25.2763658298835 0 0 0 0.0576346731873869 0.955019391961476 0.164339383004809 1 0.988794221380785 0.997900361923315 0.999998617833789 0.461106987421502 0.999999999999045 1
KIAA0319 0 1 0 0 0 25.0169010726253 0 0 0 0.0582871347795682 0.928520700098181 0.164940084322583 1 0.988794221380785 0.997900361923315 0.999998617833789 0.462190650303643 0.999999999999045 1
TRPM4 0 1 0 0 0 25.0510227894037 0 0 0 0.0582005351208412 0.936847365824471 0.165078728975679 1 0.988794221380785 0.997900361923315 0.999998617833789 0.462440453699186 0.999999999999045 1
CHD3 0 1 0 0 0 24.962482372346 0 0 0 0.058425752347659 0.926286934892389 0.165166758364653 1 0.988794221380785 0.997900361923315 0.999998617833789 0.462599000455609 0.999999999999045 1
COL6A2 0 1 0 0 0 25.020705000196 0 0 0 0.0582774684947166 0.938647655771466 0.165328646178332 1 0.988794221380785 0.997900361923315 0.999998617833789 0.462890448664154 0.999999999999045 1
EGFR 0 1 0 0 0 24.6114929736118 0 0 0 0.0593349865222306 0.928630065443812 0.167404659575021 1 0.988794221380785 0.997900361923315 0.999998617833789 0.4666139191588 0.999999999999045 1
DIP2B 0 1 0 0 0 24.4956793314007 0 0 0 0.0596408912106212 0.921125644014769 0.167770161083077 1 0.988794221380785 0.997900361923315 0.999998617833789 0.467266796377171 0.999999999999045 1
EFCAB5 0 1 0 0 0 24.2751347313193 0 0 0 0.0602317406898913 0.9223008912694 0.169206021082942 1 0.988794221380785 0.997900361923315 0.999998617833789 0.469823909735626 0.999999999999045 1
HEATR5B 0 1 0 0 0 24.2328436641383 0 0 0 0.0603463057518595 0.922165232007209 0.169466351642676 1 0.988794221380785 0.997900361923315 0.999998617833789 0.470286222802756 0.999999999999045 1
ATP2C2 0 1 0 0 0 24.1946667550663 0 0 0 0.060450079761361 0.929439413494593 0.170047369382504 1 0.988794221380785 0.997900361923315 0.999998617833789 0.471316593030874 0.999999999999045 1
KCNB1 0 1 0 0 0 24.2593409666962 0 0 0 0.0602744773573587 0.947660671107627 0.170340761925311 1 0.988794221380785 0.997900361923315 0.999998617833789 0.47183613725585 0.999999999999045 1
KIAA1614 0 1 0 0 0 24.1546200586204 0 0 0 0.0605592991575646 0.942774446963265 0.17083906998502 1 0.988794221380785 0.997900361923315 0.999998617833789 0.47271739162635 0.999999999999045 1
DDB1 1 1 0 0 0 18.5204323697398 0 0 0 0.0612734848333828 0.920583157138262 0.172220461736914 1 0.988794221380785 0.997900361923315 0.999998617833789 0.475152786898321 0.999999999999045 2
PHACTR3 0 1 0 0 0 23.7074804186825 0 0 0 0.0618045787410638 0.921703054981599 0.172830844475654 1 0.988794221380785 0.997900361923315 0.999998617833789 0.476225357466092 0.999999999999045 1
PCDHGA6 0 1 0 0 0 23.8569271251779 0 0 0 0.0613830280138239 0.950716856926057 0.173032201585544 1 0.988794221380785 0.997900361923315 0.999998617833789 0.476578710931457 0.999999999999045 1
AC104809.3 0 1 0 0 0 23.6852857879573 0 0 0 0.0618676507159696 0.929544013993773 0.17335019896954 1 0.988794221380785 0.997900361923315 0.999998617833789 0.477136274580223 0.999999999999045 1
SIGLEC11 0 1 0 0 0 23.6700535609198 0 0 0 0.0619110075451006 0.931017845844847 0.173516632077778 1 0.988794221380785 0.997900361923315 0.999998617833789 0.477427858988805 0.999999999999045 1
C5 0 1 0 0 0 23.5104209428541 0 0 0 0.0623688592818062 0.91408587242997 0.173733964735348 1 0.988794221380785 0.997900361923315 0.999998617833789 0.477808377138167 0.999999999999045 1
PRRC2A 0 1 0 0 0 23.5652349017153 0 0 0 0.0622109251412065 0.925454114541522 0.173955534515613 1 0.988794221380785 0.997900361923315 0.999998617833789 0.478196034005882 0.999999999999045 1
PCDHB6 0 1 0 0 0 23.6680761289937 0 0 0 0.0619166402922787 0.956560921309779 0.174450774506726 1 0.988794221380785 0.997900361923315 0.999998617833789 0.479061482452622 0.999999999999045 1
PROX1 0 1 0 0 0 23.531768919897 0 0 0 0.0623072599384127 0.93850042151976 0.17475002233645 1 0.988794221380785 0.997900361923315 0.999998617833789 0.479583746366148 0.999999999999045 1
CCDC89 1 1 0 0 0 18.1615712054574 0 0 0 0.0626144784976355 0.94138857458902 0.175950527004123 1 0.988794221380785 0.997900361923315 0.999998617833789 0.481673791005077 0.999999999999045 2
SH3PXD2B 0 1 0 0 0 23.2454632117042 0 0 0 0.0631430726437305 0.932213934313641 0.17642249687058 1 0.988794221380785 0.997900361923315 0.999998617833789 0.482493230947738 0.999999999999045 1
TRPM5 0 1 0 0 0 23.2474736200517 0 0 0 0.0631371298878067 0.934205678499263 0.176495330543025 1 0.988794221380785 0.997900361923315 0.999998617833789 0.482619573131864 0.999999999999045 1
GRM8 0 1 0 0 0 23.1055396116657 0 0 0 0.0635592967405172 0.92797754490989 0.177189823952118 1 0.988794221380785 0.997900361923315 0.999998617833789 0.483822780170457 0.999999999999045 1
NIPBL 0 1 0 0 0 22.9293055082488 0 0 0 0.0640909584225423 0.916532467601082 0.177828811505133 1 0.988794221380785 0.997900361923315 0.999998617833789 0.484927418859187 0.999999999999045 1
NID1 0 1 0 0 0 22.9599147633719 0 0 0 0.0639980151212197 0.933702637714646 0.178460364269353 1 0.988794221380785 0.997900361923315 0.999998617833789 0.486016948609436 0.999999999999045 1
MAP3K15 0 1 0 0 0 22.8914720108007 0 0 0 0.0642061904567549 0.924864466655293 0.178527965034441 1 0.988794221380785 0.997900361923315 0.999998617833789 0.486133438205605 0.999999999999045 1
JAKMIP1 0 1 0 0 0 22.2589677284075 0 0 0 0.0661922299035214 0.919644625366837 0.182800015311629 1 0.988794221380785 0.997900361923315 0.999998617833789 0.493443512949079 0.999999999999045 1
HCFC1 0 1 0 0 0 22.1233431561468 0 0 0 0.0666332592516666 0.942085727872109 0.18485550151602 1 0.988794221380785 0.997900361923315 0.999998617833789 0.496925015862625 0.999999999999045 1
APC2 0 1 0 0 0 22.1094950235008 0 0 0 0.0666786033223883 0.950535662844701 0.185267347418305 1 0.988794221380785 0.997900361923315 0.999998617833789 0.497619827778134 0.999999999999045 1
GRM3 0 1 0 0 0 21.7624629755979 0 0 0 0.0678342371608737 0.938141576847489 0.187431998582994 1 0.988794221380785 0.997900361923315 0.999998617833789 0.501256736192498 0.999999999999045 1
USP31 0 1 0 0 0 21.7175610362479 0 0 0 0.0679865282820529 0.938619854636774 0.187798497794612 1 0.988794221380785 0.997900361923315 0.999998617833789 0.501870022091839 0.999999999999045 1
TMC3 0 1 0 0 0 21.5298028266226 0 0 0 0.0686303855736253 0.91829621395182 0.188251985042134 1 0.988794221380785 0.997900361923315 0.999998617833789 0.502627880594833 0.999999999999045 1
ADAMTS2 0 1 0 0 0 21.5989085260971 0 0 0 0.0683920762562437 0.934199845766553 0.188525023709372 1 0.988794221380785 0.997900361923315 0.999998617833789 0.503083650123453 0.999999999999045 1
TDRD1 0 1 0 0 0 21.239602571218 0 0 0 0.0696484695546032 0.918118275235213 0.190534740515597 1 0.988794221380785 0.997900361923315 0.999998617833789 0.506426237769662 0.999999999999045 1
NSD1 0 1 0 0 0 21.2570849497281 0 0 0 0.0695863322630484 0.926867766332594 0.190869973820406 1 0.988794221380785 0.997900361923315 0.999998617833789 0.506981733279514 0.999999999999045 1
KIAA1755 0 1 0 0 0 21.2123969528901 0 0 0 0.0697453744228693 0.926238451307391 0.191195866862463 1 0.988794221380785 0.997900361923315 0.999998617833789 0.507521187170133 0.999999999999045 1
EPB41L4B 0 1 0 0 0 21.0619208133313 0 0 0 0.0702859884568019 0.920281234352317 0.192089563030825 1 0.988794221380785 0.997900361923315 0.999998617833789 0.508997683527981 0.999999999999045 1
KCNH8 0 1 0 0 0 20.9899775127872 0 0 0 0.0705472602124485 0.918626936548412 0.1925813901107 1 0.988794221380785 0.997900361923315 0.999998617833789 0.509808467566374 0.999999999999045 1
ABCB5 0 1 0 0 0 20.8578709458036 0 0 0 0.0710318230271865 0.913027056358865 0.193331391428968 1 0.988794221380785 0.997900361923315 0.999998617833789 0.51104243851006 0.999999999999045 1
ADAMTS7 0 1 0 0 0 20.8816558565212 0 0 0 0.0709441179734364 0.931552502449728 0.194158534394065 1 0.988794221380785 0.997900361923315 0.999998617833789 0.512399956601951 0.999999999999045 1
AFAP1 1 1 0 0 0 16.2026992437485 0 0 0 0.0710308673559714 0.915832192554673 0.19434440042912 1 0.988794221380785 0.997900361923315 0.999998617833789 0.512704517016657 0.999999999999045 2
NBAS 0 1 0 0 0 20.6164099880802 0 0 0 0.0719339030331549 0.911609399769223 0.195254074235737 1 0.988794221380785 0.997900361923315 0.999998617833789 0.514192549341359 0.999999999999045 1
RREB1 0 1 0 0 0 20.7557909909051 0 0 0 0.0714105687059475 0.949901929359332 0.195983221105888 1 0.988794221380785 0.997900361923315 0.999998617833789 0.515382217185706 0.999999999999045 1
PCK1 0 1 0 0 0 20.6648762362405 0 0 0 0.0717511085141519 0.934138354785884 0.196092607324634 1 0.988794221380785 0.997900361923315 0.999998617833789 0.515560456254824 0.999999999999045 1
CDC42BPA 0 1 0 0 0 20.4129178703977 0 0 0 0.0727110698905604 0.911576633909781 0.196979444584672 1 0.988794221380785 0.997900361923315 0.999998617833789 0.517003260993824 0.999999999999045 1
NINL 0 1 0 0 0 20.3892939020395 0 0 0 0.0728023199172805 0.921345285901196 0.197773033182631 1 0.988794221380785 0.997900361923315 0.999998617833789 0.518290972932033 0.999999999999045 1
WDR72 0 1 0 0 0 19.929576046809 0 0 0 0.0746220018056268 0.913733859557276 0.201346255945682 1 0.988794221380785 0.997900361923315 0.999998617833789 0.524049776965388 0.999999999999045 1
GPR116 0 1 0 0 0 19.9006222478811 0 0 0 0.0747394803268934 0.925154149354162 0.202285338916378 1 0.988794221380785 0.997900361923315 0.999998617833789 0.525552686097023 0.999999999999045 1
ANKRD30A 0 1 0 0 0 19.7066607813209 0 0 0 0.0755355476917036 0.911001620210332 0.203180715490847 1 0.988794221380785 0.997900361923315 0.999998617833789 0.526981587232526 0.999999999999045 1
MCF2L 0 1 0 0 0 19.7211143359117 0 0 0 0.0754756760845595 0.918941221838365 0.20355148094176 1 0.988794221380785 0.997900361923315 0.999998617833789 0.527572123023228 0.999999999999045 1
CTNNA2 0 1 0 0 0 19.6601079459195 0 0 0 0.0757289955464566 0.918651639097008 0.20409185796645 1 0.988794221380785 0.997900361923315 0.999998617833789 0.528431598154836 0.999999999999045 1
TET2 0 1 0 0 0 19.5998095911492 0 0 0 0.0759809544711801 0.92983242030143 0.205280413484339 1 0.988794221380785 0.997900361923315 0.999998617833789 0.530316978721982 0.999999999999045 1
SMG1 0 1 0 0 0 19.4818499634774 0 0 0 0.0764784492149921 0.91518142641548 0.205522828125769 1 0.988794221380785 0.997900361923315 0.999998617833789 0.530700669743481 0.999999999999045 1
TIE1 0 1 0 0 0 19.5250561362846 0 0 0 0.0762955163617822 0.927336195156189 0.20583994453141 1 0.988794221380785 0.997900361923315 0.999998617833789 0.531202166213246 0.999999999999045 1
KCNH5 0 1 0 0 0 19.3809597888834 0 0 0 0.076908848770084 0.921734495620917 0.206869750857396 1 0.988794221380785 0.997900361923315 0.999998617833789 0.532827364405067 0.999999999999045 1
AMOTL2 1 1 0 0 0 14.9697023701559 0 0 0 0.0775088242370751 0.915727328125269 0.208713775732632 1 0.988794221380785 0.997900361923315 0.999998617833789 0.535724737079287 0.999999999999045 2
CDC42BPG 0 1 0 0 0 19.0836805244508 0 0 0 0.0782039965699001 0.923577894399732 0.209814712258212 1 0.988794221380785 0.997900361923315 0.999998617833789 0.537446776472747 0.999999999999045 1
ANKRD11 0 1 0 0 0 19.0547300143807 0 0 0 0.0783323224982677 0.940870878573264 0.210993595826009 1 0.988794221380785 0.997900361923315 0.999998617833789 0.53928433336856 0.999999999999045 1
CNOT1 0 1 0 0 0 18.8771281067006 0 0 0 0.0791283241756593 0.914539583693176 0.211267822789102 1 0.988794221380785 0.997900361923315 0.999998617833789 0.539710832512673 0.999999999999045 1
PCDHA10 0 1 0 0 0 18.9267313901754 0 0 0 0.0789044757264548 0.948882725932354 0.212588222979354 1 0.988794221380785 0.997900361923315 0.999998617833789 0.541759446868116 0.999999999999045 1
ADAM29 0 1 0 0 0 18.7643280029212 0 0 0 0.0796418460296298 0.938277082093818 0.21373816071055 1 0.988794221380785 0.997900361923315 0.999998617833789 0.543536903848685 0.999999999999045 1
CD163L1 0 1 0 0 0 18.5908039125742 0 0 0 0.0804441828176242 0.913829541205062 0.214074610000828 1 0.988794221380785 0.997900361923315 0.999998617833789 0.544055781634977 0.999999999999045 1
CHD6 0 1 0 0 0 18.5131740877683 0 0 0 0.0808080744677292 0.91810058230627 0.215142753156513 1 0.988794221380785 0.997900361923315 0.999998617833789 0.545699589891911 0.999999999999045 1
TLL2 0 1 0 0 0 18.4967387381361 0 0 0 0.0808855135831408 0.918837889902607 0.215357447663426 1 0.988794221380785 0.997900361923315 0.999998617833789 0.546029350931155 0.999999999999045 1
EXPH5 0 1 0 0 0 18.4513333430142 0 0 0 0.0811001803822995 0.928176726371029 0.216383308651107 1 0.988794221380785 0.997900361923315 0.999998617833789 0.54760207593838 0.999999999999045 1
FRMPD3 0 1 0 0 0 18.4121120255121 0 0 0 0.0812864758348623 0.925259558475834 0.216618620721551 1 0.988794221380785 0.997900361923315 0.999998617833789 0.547962141132554 0.999999999999045 1
ADCY6 0 1 0 0 0 18.1799637301215 0 0 0 0.0824058590790773 0.931024144491139 0.219366997535747 1 0.988794221380785 0.997900361923315 0.999998617833789 0.552148743054022 0.999999999999045 1
ARHGEF10 0 1 0 0 0 18.0070986052234 0 0 0 0.083258416029959 0.919506008516871 0.220515775836132 1 0.988794221380785 0.997900361923315 0.999998617833789 0.553888447546167 0.999999999999045 1
CILP 0 1 0 0 0 17.9866970318519 0 0 0 0.0833601316593094 0.931005779743025 0.221423852540709 1 0.988794221380785 0.997900361923315 0.999998617833789 0.555259398078443 0.999999999999045 1
NPC1L1 0 1 0 0 0 17.731348369503 0 0 0 0.0846532922824712 0.923521498860483 0.223760560650071 1 0.988794221380785 0.997900361923315 0.999998617833789 0.558770111438648 0.999999999999045 1
MROH2B 0 1 0 0 0 17.4884395789533 0 0 0 0.085918972214944 0.898828234610493 0.224667440768611 1 0.988794221380785 0.997900361923315 0.999998617833789 0.560126037786398 0.999999999999045 1
PIK3C2G 0 1 0 0 0 17.3763849216345 0 0 0 0.0865149125113557 0.904965754586069 0.226422682201404 1 0.988794221380785 0.997900361923315 0.999998617833789 0.562740009736391 0.999999999999045 1
ROR2 0 1 0 0 0 17.3698570256259 0 0 0 0.0865498697074447 0.930605249133129 0.228233989990151 1 0.988794221380785 0.997900361923315 0.999998617833789 0.565423213238142 0.999999999999045 1
ADCY1 0 1 0 0 0 17.2769587081781 0 0 0 0.0870502415713562 0.929296992709923 0.229223557829895 1 0.988794221380785 0.997900361923315 0.999998617833789 0.566883042666232 0.999999999999045 1
PTPRU 0 1 0 0 0 16.8907788764908 0 0 0 0.0891899674912062 0.920070974340325 0.233173866240739 1 0.988794221380785 0.997900361923315 0.999998617833789 0.572668229346309 0.999999999999045 1
DMXL1 0 1 0 0 0 16.5422659264513 0 0 0 0.0912076469439411 0.911153505619117 0.236769760228996 1 0.988794221380785 0.997900361923315 0.999998617833789 0.577876160718468 0.999999999999045 1
RIMS2 0 1 0 0 0 16.4583547422804 0 0 0 0.0917063236689087 0.900509403056309 0.236950409634123 1 0.988794221380785 0.997900361923315 0.999998617833789 0.578136347472547 0.999999999999045 1
ITSN1 0 1 0 0 0 16.3400215248249 0 0 0 0.0924183454449987 0.895201015599401 0.237961940077524 1 0.988794221380785 0.997900361923315 0.999998617833789 0.579590698587794 0.999999999999045 1
CPS1 0 1 0 0 0 16.2313811892931 0 0 0 0.0930812589255192 0.906045755408579 0.240268826486935 1 0.988794221380785 0.997900361923315 0.999998617833789 0.582891421528485 0.999999999999045 1
C5orf42 0 1 0 0 0 16.2466121824095 0 0 0 0.0929877823178098 0.909406221750267 0.240343896139771 1 0.988794221380785 0.997900361923315 0.999998617833789 0.582998458892451 0.999999999999045 1
RASGRF1 0 1 0 0 0 16.1670563249501 0 0 0 0.0934779947207558 0.914207372711123 0.241730535636775 1 0.988794221380785 0.997900361923315 0.999998617833789 0.584971376936825 0.999999999999045 1
DSC1 1 1 0 0 0 12.5781566445122 0 0 0 0.0938461029237291 0.897076251779602 0.242603488173697 1 0.988794221380785 0.997900361923315 0.999998617833789 0.586209335547084 0.999999999999045 2
RGAG1 0 1 0 0 0 15.792358349347 0 0 0 0.0958537069468027 0.939814494851407 0.248308931878123 1 0.988794221380785 0.997900361923315 0.999998617833789 0.594223539715854 0.999999999999045 1
SIGLEC1 0 1 0 0 0 15.6553765182748 0 0 0 0.0967507770499276 0.922629440308064 0.249109960100404 1 0.988794221380785 0.997900361923315 0.999998617833789 0.595338146760421 0.999999999999045 1
CCDC88C 0 1 0 0 0 15.5992448696237 0 0 0 0.0971229477763391 0.916868815220526 0.249462309429342 1 0.988794221380785 0.997900361923315 0.999998617833789 0.595827614236557 0.999999999999045 1
ABCC12 0 1 0 0 0 15.507755529193 0 0 0 0.09773535314952 0.908499456838831 0.250062741801634 1 0.988794221380785 0.997900361923315 0.999998617833789 0.596660561013376 0.999999999999045 1
PCNXL2 0 1 0 0 0 15.4651046537783 0 0 0 0.0980233341589265 0.909488300403846 0.250733303443738 1 0.988794221380785 0.997900361923315 0.999998617833789 0.597589090291121 0.999999999999045 1
CYP4F3 0 1 0 0 0 15.3760659959369 0 0 0 0.0986296982205828 0.915638358908801 0.25246024228906 1 0.988794221380785 0.997900361923315 0.999998617833789 0.599972144224023 0.999999999999045 1
ABCA3 0 1 0 0 0 15.3761019925857 0 0 0 0.0986294516545083 0.920076393702054 0.252790158989448 1 0.988794221380785 0.997900361923315 0.999998617833789 0.600426059581821 0.999999999999045 1
MUC22 0 1 0 0 0 15.4520212422135 0 0 0 0.0981119940437957 0.963622640336528 0.254019904915619 1 0.988794221380785 0.997900361923315 0.999998617833789 0.602114214373448 0.999999999999045 1
TNRC18 0 1 0 0 0 15.3004277134583 0 0 0 0.0991503692643604 0.939060582595702 0.255074405409758 1 0.988794221380785 0.997900361923315 0.999998617833789 0.603557055648263 0.999999999999045 1
MICAL3 0 1 0 0 0 15.0875853330999 0 0 0 0.100643616527476 0.916475339682973 0.256633972459068 1 0.988794221380785 0.997900361923315 0.999998617833789 0.60568297809817 0.999999999999045 1
DOPEY2 0 1 0 0 0 14.9638837697791 0 0 0 0.101531043437583 0.913400369371657 0.258195427734507 1 0.988794221380785 0.997900361923315 0.999998617833789 0.607801979724002 0.999999999999045 1
MYH15 0 1 0 0 0 14.8482839988618 0 0 0 0.102373738473442 0.895536132582478 0.258316102366462 1 0.988794221380785 0.997900361923315 0.999998617833789 0.607965349626835 0.999999999999045 1
CDON 0 1 0 0 0 14.8180908909843 0 0 0 0.102596007614079 0.912114150205727 0.26024715813552 1 0.988794221380785 0.997900361923315 0.999998617833789 0.610571971244487 0.999999999999045 1
GRIK4 0 1 0 0 0 14.687657451089 0 0 0 0.103566714980486 0.918533394033665 0.262716145069912 1 0.988794221380785 0.997900361923315 0.999998617833789 0.613883857674084 0.999999999999045 1
TRPM1 0 1 0 0 0 14.4110779470644 0 0 0 0.105683209261403 0.904254521974703 0.265772207554842 1 0.988794221380785 0.997900361923315 0.999998617833789 0.617951132320155 0.999999999999045 1
COL14A1 0 1 0 0 0 14.2836314540753 0 0 0 0.106686044569727 0.891111629531592 0.266487668628228 1 0.988794221380785 0.997900361923315 0.999998617833789 0.618898238870296 0.999999999999045 1
CCDC108 0 1 0 0 0 14.3306697107076 0 0 0 0.106313841845163 0.909661379902233 0.267511830549481 1 0.988794221380785 0.997900361923315 0.999998617833789 0.620250653056264 0.999999999999045 1
LPHN3 0 1 0 0 0 14.3083586853697 0 0 0 0.106490079157944 0.907496885346653 0.267674664650045 1 0.988794221380785 0.997900361923315 0.999998617833789 0.620465315166705 0.999999999999045 1
MYH8 0 1 0 0 0 14.1396030037652 0 0 0 0.107841078939299 0.899945438064721 0.269664926146191 1 0.988794221380785 0.997900361923315 0.999998617833789 0.623081065032388 0.999999999999045 1
RP11-766F14.2 0 1 0 0 0 14.2638246182518 0 0 0 0.106843504685848 0.939614185508293 0.270736322913119 1 0.988794221380785 0.997900361923315 0.999998617833789 0.624483085410312 0.999999999999045 1
NLRP5 0 1 0 0 0 14.1483025157493 0 0 0 0.107770647481398 0.915155779167375 0.270881071158267 1 0.988794221380785 0.997900361923315 0.999998617833789 0.624672176214187 0.999999999999045 1
ARHGAP32 0 1 0 0 0 13.8528894741004 0 0 0 0.110211667897902 0.91390260122824 0.275624352539673 1 0.988794221380785 0.997900361923315 0.999998617833789 0.630825970893301 0.999999999999045 1
ITPR1 0 1 0 0 0 13.7502423748276 0 0 0 0.111084309843865 0.899667557492251 0.276042148896715 1 0.988794221380785 0.997900361923315 0.999998617833789 0.631364075411151 0.999999999999045 1
ASTN1 0 1 0 0 0 13.6670660577327 0 0 0 0.111800992375502 0.908964011187865 0.278329310643127 1 0.988794221380785 0.997900361923315 0.999998617833789 0.634298664787405 0.999999999999045 1
VPS13B 0 1 0 0 0 13.6220379006335 0 0 0 0.112192606889612 0.901778691424122 0.278425108619255 1 0.988794221380785 0.997900361923315 0.999998617833789 0.63442116915287 0.999999999999045 1
MYOF 0 1 0 0 0 13.3876959596746 0 0 0 0.114272981803289 0.888548765212149 0.281101786170049 1 0.988794221380785 0.997900361923315 0.999998617833789 0.637830760304819 0.999999999999045 1
ZNF536 0 1 0 0 0 13.6119513679791 0 0 0 0.112280683777882 0.939426228575936 0.281567538040466 1 0.988794221380785 0.997900361923315 0.999998617833789 0.638421431700573 0.999999999999045 1
COL4A4 0 1 0 0 0 13.419248908028 0 0 0 0.113988663850681 0.903837766909556 0.282139070185564 1 0.988794221380785 0.997900361923315 0.999998617833789 0.639145202127543 0.999999999999045 1
FSIP2 0 2 0 0 0 7.3610198873563 0 0 0 0.119420169854027 0.850043520385588 0.28274586923357 1 0.988794221380785 0.997900361923315 0.999998617833789 0.639912366385056 0.999999999999045 2
RIMBP2 0 1 0 0 0 13.4461550979295 0 0 0 0.113747264042376 0.922282446609184 0.283274251655485 1 0.988794221380785 0.997900361923315 0.999998617833789 0.640579329238255 0.999999999999045 1
SIPA1L2 0 1 0 0 0 13.2756521124158 0 0 0 0.115293431901811 0.910935877435958 0.285346668467069 1 0.988794221380785 0.997900361923315 0.999998617833789 0.643185788552587 0.999999999999045 1
COL17A1 0 1 0 0 0 12.9447213474539 0 0 0 0.118409710101647 0.881547532591617 0.288261509564006 1 0.988794221380785 0.997900361923315 0.999998617833789 0.646826309120878 0.999999999999045 1
NWD1 0 1 0 0 0 13.017385768199 0 0 0 0.117711995059742 0.911501824896733 0.290098058104992 1 0.988794221380785 0.997900361923315 0.999998617833789 0.649104930277643 0.999999999999045 1
NFASC 0 1 0 0 0 12.8300760993139 0 0 0 0.119526432521192 0.897953383885342 0.292267176953628 1 0.988794221380785 0.997900361923315 0.999998617833789 0.651781204230107 0.999999999999045 1
TMEM132D 0 1 0 0 0 12.9368313876867 0 0 0 0.118485935760998 0.921197498424048 0.292431971414009 1 0.988794221380785 0.997900361923315 0.999998617833789 0.651983869287079 0.999999999999045 1
TJP1 0 1 0 0 0 12.7502024373299 0 0 0 0.120316201703993 0.89920780655236 0.293914290911232 1 0.988794221380785 0.997900361923315 0.999998617833789 0.653802664961088 0.999999999999045 1
SPHKAP 0 1 0 0 0 12.8341979934124 0 0 0 0.119485940254665 0.916957985715973 0.294011517879006 1 0.988794221380785 0.997900361923315 0.999998617833789 0.653921700102989 0.999999999999045 1
ANKRD30B 1 1 0 0 0 9.97949979492979 0 0 0 0.120789601200288 0.874923320228289 0.294580094958979 1 0.988794221380785 0.997900361923315 0.999998617833789 0.654617166546224 0.999999999999045 2
TRPM2 0 1 0 0 0 12.6292476828365 0 0 0 0.121530975097981 0.905343552466677 0.296867124672826 1 0.988794221380785 0.997900361923315 0.999998617833789 0.657403529183253 0.999999999999045 1
PTPRN2 0 1 0 0 0 12.4097978314684 0 0 0 0.123794671174745 0.906046801583855 0.301257570295103 1 0.988794221380785 0.997900361923315 0.999998617833789 0.662703289602846 0.999999999999045 1
UNC80 1 2 0 0 0 4.93829956493676 0 0 0 0.137663866117728 0.761757419584277 0.306240704585067 1 0.988794221380785 0.997900361923315 0.999998617833789 0.668641014715955 0.999999999999045 3
LRP4 0 1 0 0 0 12.0383028208989 0 0 0 0.127812220106429 0.899316078450058 0.308153089150156 1 0.988794221380785 0.997900361923315 0.999998617833789 0.670898141010078 0.999999999999045 1
SARDH 1 1 0 0 0 9.44867398734874 0 0 0 0.128157667319371 0.885103783995576 0.309427733009875 1 0.988794221380785 0.997900361923315 0.999998617833789 0.67239596637199 0.999999999999045 2
PCDHA1 0 1 0 0 0 12.0382157189174 0 0 0 0.127813190704266 0.934801209433657 0.31135000862814 1 0.988794221380785 0.997900361923315 0.999998617833789 0.674644896100223 0.999999999999045 1
ARHGEF11 1 1 0 0 0 9.31558757018835 0 0 0 0.130138525631178 0.873595385156503 0.312100617729813 1 0.988794221380785 0.997900361923315 0.999998617833789 0.675519830934578 0.999999999999045 2
NOS1 0 1 0 0 0 11.7658383804607 0 0 0 0.130917442348666 0.898836099543723 0.313912520605904 1 0.988794221380785 0.997900361923315 0.999998617833789 0.677624415006787 0.999999999999045 1
CECR2 0 1 0 0 0 11.6883586478917 0 0 0 0.131826426523292 0.896336634274599 0.315321871949381 1 0.988794221380785 0.997900361923315 0.999998617833789 0.679254188146652 0.999999999999045 1
SPTBN4 0 1 0 0 0 11.6606241953399 0 0 0 0.132154685006923 0.913821371715758 0.317772331304488 1 0.988794221380785 0.997900361923315 0.999998617833789 0.682072916562793 0.999999999999045 1
PRKDC 0 1 0 0 0 11.4048657643692 0 0 0 0.135255522656179 0.889271652646994 0.32081495368421 1 0.988794221380785 0.997900361923315 0.999998617833789 0.685546519933494 0.999999999999045 1
OTOGL 0 1 0 0 0 11.281580316014 0 0 0 0.136799406130931 0.877770022722257 0.322130661350038 1 0.988794221380785 0.997900361923315 0.999998617833789 0.687039641590293 0.999999999999045 1
PXDNL 0 1 0 0 0 11.2442808275735 0 0 0 0.137273024837176 0.89664918916803 0.325411012300793 1 0.988794221380785 0.997900361923315 0.999998617833789 0.690738970722457 0.999999999999045 1
ADAMTSL1 0 1 0 0 0 11.1388096226694 0 0 0 0.138629041656404 0.896267931611724 0.327847402518772 1 0.988794221380785 0.997900361923315 0.999998617833789 0.693465125682545 0.999999999999045 1
JPH1 1 1 0 0 0 8.85770728233207 0 0 0 0.137413673196557 0.919561369507322 0.329237852074071 1 0.988794221380785 0.997900361923315 0.999998617833789 0.695012820388724 0.999999999999045 2
NPAP1 0 1 0 0 0 11.1472789681769 0 0 0 0.138519227861013 0.938772730022735 0.33166245291365 1 0.988794221380785 0.997900361923315 0.999998617833789 0.697697585017173 0.999999999999045 1
DSP 0 1 0 0 0 10.7709010935461 0 0 0 0.143561862970329 0.895016069715809 0.336650250207554 1 0.988794221380785 0.997900361923315 0.999998617833789 0.703164986756258 0.999999999999045 1
ZFHX2 0 1 0 0 0 10.7748237591549 0 0 0 0.143507538347334 0.920795744516772 0.339333532411963 1 0.988794221380785 0.997900361923315 0.999998617833789 0.706075639561789 0.999999999999045 1
TTN 4 3 0 0 0 0.424277377028251 0 0 0 0.238840306844659 0.287292360003511 0.340547167642532 1 0.988794221380785 0.997900361923315 0.999998617833789 0.707385134558622 0.999999999999045 7
RELN 0 1 0 0 0 10.5134270721156 0 0 0 0.147213761641051 0.881535795825103 0.341417876665721 1 0.988794221380785 0.997900361923315 0.999998617833789 0.708321951580481 0.999999999999045 1
GRIN2A 0 1 0 0 0 10.6454584459113 0 0 0 0.1453196384719 0.916960509061262 0.342250308258968 1 0.988794221380785 0.997900361923315 0.999998617833789 0.709215508639332 0.999999999999045 1
SHANK1 0 1 0 0 0 10.5814574592153 0 0 0 0.146232063300352 0.914951721530428 0.343696754251323 1 0.988794221380785 0.997900361923315 0.999998617833789 0.710763354465145 0.999999999999045 1
NBEA 0 1 0 0 0 9.56083805633949 0 0 0 0.162376557916059 0.879846726416142 0.367665656680818 1 0.988794221380785 0.997900361923315 0.999998617833789 0.735545035722308 0.999999999999045 1
MXRA5 0 1 0 0 0 9.65494091300533 0 0 0 0.160750371931288 0.919364074434719 0.369864184053741 1 0.988794221380785 0.997900361923315 0.999998617833789 0.737738280893868 0.999999999999045 1
STARD9 0 1 0 0 0 9.28834507057061 0 0 0 0.167263686392032 0.892790703585713 0.377899585716245 1 0.988794221380785 0.997900361923315 0.999998617833789 0.745643787023645 0.999999999999045 1
WDR87 0 1 0 0 0 9.12233516036494 0 0 0 0.170377962266148 0.889638964471057 0.38273813253671 1 0.988794221380785 0.997900361923315 0.999998617833789 0.750321461932867 0.999999999999045 1
SPTBN5 0 1 0 0 0 8.98214574871974 0 0 0 0.173093417446659 0.874584384088155 0.384976579789523 1 0.988794221380785 0.997900361923315 0.999998617833789 0.752464743124318 0.999999999999045 1
NAV2 0 1 0 0 0 9.0607649492548 0 0 0 0.17156069784025 0.895864507427474 0.385608454043398 1 0.988794221380785 0.997900361923315 0.999998617833789 0.753067394812213 0.999999999999045 1
XIRP2 0 1 0 0 0 9.04361963189662 0 0 0 0.171892786964917 0.902083520945918 0.386993454711639 1 0.988794221380785 0.997900361923315 0.999998617833789 0.754384723065776 0.999999999999045 1
MAST2 1 1 0 0 0 6.89164076290975 0 0 0 0.179679266149557 0.872154821761649 0.398846497424737 1 0.988794221380785 0.997900361923315 0.999998617833789 0.765457684219443 0.999999999999045 2
COL22A1 0 1 0 0 0 8.46056133064467 0 0 0 0.183946571815977 0.861130878581074 0.400465873027685 1 0.988794221380785 0.997900361923315 0.999998617833789 0.766942896695326 0.999999999999045 1
CCDC168 0 1 0 0 0 8.55875282103182 0 0 0 0.181807564242195 0.903511943552923 0.403747019243827 1 0.988794221380785 0.997900361923315 0.999998617833789 0.769932156108932 0.999999999999045 1
VCAN 0 1 0 0 0 8.43449788575807 0 0 0 0.18452225041976 0.905500743305658 0.408479908850438 1 0.988794221380785 0.997900361923315 0.999998617833789 0.774197097108395 0.999999999999045 1
MYO18B 2 2 0 0 0 3.52810087587697 0 0 0 0.203097456592437 0.73640678446481 0.409899172662226 1 0.988794221380785 0.997900361923315 0.999998617833789 0.775465319042857 0.999999999999045 4
GREB1 0 1 0 0 0 8.0872815318037 0 0 0 0.192524949119453 0.891438931824264 0.419508421051161 1 0.988794221380785 0.997900361923315 0.999998617833789 0.783923505628085 0.999999999999045 1
UNC5D 1 1 0 0 0 6.42176121107996 0 0 0 0.193578805249137 0.86453055671764 0.420477631742547 1 0.988794221380785 0.997900361923315 0.999998617833789 0.784764312760878 0.999999999999045 2
PLEC 0 1 0 0 0 8.00503306429324 0 0 0 0.194516250664702 0.910780705011612 0.425407261025024 1 0.988794221380785 0.997900361923315 0.999998617833789 0.789006381162664 0.999999999999045 1
HERC2 0 1 0 0 0 7.66578039228993 0 0 0 0.203152242483157 0.875278917103699 0.433672547283739 1 0.988794221380785 0.997900361923315 0.999998617833789 0.795991011415458 0.999999999999045 1
TACC2 0 1 0 0 0 7.46627312232685 0 0 0 0.208572313739424 0.895542882462206 0.445508153964342 1 0.988794221380785 0.997900361923315 0.999998617833789 0.805719196166494 0.999999999999045 1
ROBO2 1 1 0 0 0 5.8864648350226 0 0 0 0.21205657973704 0.843082241515182 0.446151353040009 1 0.988794221380785 0.997900361923315 0.999998617833789 0.806238784089362 0.999999999999045 2
KIF26A 0 1 0 0 0 6.98270209879585 0 0 0 0.222896731296007 0.905631055002271 0.468965433908332 1 0.988794221380785 0.997900361923315 0.999998617833789 0.82407835436441 0.999999999999045 1
GPR123 1 1 0 0 0 5.14147448166664 0 0 0 0.243948704222051 0.87495011444784 0.498303763559275 1 0.988794221380785 0.997900361923315 0.999998617833789 0.8453949682963 0.999999999999045 2
DNAH17 0 1 0 0 0 6.26202528363174 0 0 0 0.247981362148155 0.865261043791288 0.498427172399358 1 0.988794221380785 0.997900361923315 0.999998617833789 0.845480912878438 0.999999999999045 1
SPAG17 1 1 0 0 0 4.9483746474531 0 0 0 0.253711463819795 0.8280914296861 0.504085673434685 1 0.988794221380785 0.997900361923315 0.999998617833789 0.849388915856994 0.999999999999045 2
TENM2 0 1 0 0 0 6.14114566713904 0 0 0 0.252709813646969 0.880743777141395 0.508297157636769 1 0.988794221380785 0.997900361923315 0.999998617833789 0.852256276549116 0.999999999999045 1
RIMS1 2 1 0 0 0 4.55721618508804 0 0 0 0.258196712870952 0.81443636970127 0.509569152507086 1 0.988794221380785 0.997900361923315 0.999998617833789 0.853115431310843 0.999999999999045 3
SYNE2 0 1 0 0 0 5.82657823467058 0 0 0 0.265837270072341 0.840591810583648 0.517248146258223 1 0.988794221380785 0.997900361923315 0.999998617833789 0.858234958735302 0.999999999999045 1
OTOG 0 1 0 0 0 5.81129431623526 0 0 0 0.266507402130949 0.861822992367482 0.523421222718443 1 0.988794221380785 0.997900361923315 0.999998617833789 0.862267761157774 0.999999999999045 1
DNAH5 0 1 0 0 0 5.69952087033986 0 0 0 0.271505267397794 0.847154720753027 0.526612458169555 1 0.988794221380785 0.997900361923315 0.999998617833789 0.864323958660617 0.999999999999045 1
HSPG2 0 1 0 0 0 5.66469664621511 0 0 0 0.273098168912508 0.860932708561278 0.532141620044605 1 0.988794221380785 0.997900361923315 0.999998617833789 0.867840831320367 0.999999999999045 1
PKHD1 0 1 0 0 0 5.57772052035702 0 0 0 0.277153441265926 0.84971181479673 0.53481704663543 1 0.988794221380785 0.997900361923315 0.999998617833789 0.869521898148887 0.999999999999045 1
TMEM132C 1 1 0 0 0 4.5835911975899 0 0 0 0.274272364607171 0.874579649689572 0.54051056425143 1 0.988794221380785 0.997900361923315 0.999998617833789 0.873054876613379 0.999999999999045 2
ABCA4 1 1 0 0 0 4.42333963106548 0 0 0 0.284309523357903 0.823761721422622 0.544371980544238 1 0.988794221380785 0.997900361923315 0.999998617833789 0.875416818326921 0.999999999999045 2
RYR1 0 1 0 0 0 5.3791743769787 0 0 0 0.286842998049598 0.86045693446205 0.55026416614848 1 0.988794221380785 0.997900361923315 0.999998617833789 0.878968215283878 0.999999999999045 1
TENM4 2 0 0 0 0 0 0 0 0 0.293268997809246 0.777156260030667 0.55716240463547 1 0.988794221380785 0.997900361923315 0.999998617833789 0.883045865654646 0.999999999999045 2
HMCN1 0 1 0 0 0 5.14616381741824 0 0 0 0.299046788558182 0.83874175276618 0.560294470940097 1 0.988794221380785 0.997900361923315 0.999998617833789 0.884869019630156 0.999999999999045 1
DNAH9 2 2 0 0 0 2.55679259111646 0 0 0 0.333988805965113 0.700553018231832 0.567221348174064 1 0.988794221380785 0.997900361923315 0.999998617833789 0.888839066832472 0.999999999999045 4
FREM2 0 1 0 0 0 4.96550175279594 0 0 0 0.309191503660851 0.872025654931199 0.581619616322213 1 0.988794221380785 0.997900361923315 0.999998617833789 0.896821751540355 0.999999999999045 1
GPR112 1 1 0 0 0 4.06906630610271 0 0 0 0.309096456510533 0.860730850066505 0.583495753724798 1 0.988794221380785 0.997900361923315 0.999998617833789 0.897835480173722 0.999999999999045 2
CACNA1B 1 0 0 0 0 0 0 0 0 0.351853494532559 0.775759733402416 0.628273769822194 1 0.988794221380785 0.997900361923315 0.999998617833789 0.920282392852558 0.999999999999045 1
SI 2 1 0 0 0 3.2704336105948 0 0 0 0.362017348536516 0.777611204305788 0.628350056566789 1 0.988794221380785 0.997900361923315 0.999998617833789 0.920317844718605 0.999999999999045 3
SACS 1 1 0 0 0 3.57585279597452 0 0 0 0.351030692101941 0.837624252803659 0.628993735359605 1 0.988794221380785 0.997900361923315 0.999998617833789 0.920616605546212 0.999999999999045 2
LAMA1 2 0 0 0 0 0 0 0 0 0.357581344853019 0.766296599458997 0.630694309872649 1 0.988794221380785 0.997900361923315 0.999998617833789 0.921402752875193 0.999999999999045 2
NEB 0 1 0 0 0 3.99837456579951 0 0 0 0.376455037899575 0.803716997767187 0.639263976584394 1 0.988794221380785 0.997900361923315 0.999998617833789 0.925294844535307 0.999999999999045 1
MUC2 0 1 0 0 0 4.16208285880729 0 0 0 0.363240865527395 0.853497397818419 0.641041889319097 1 0.988794221380785 0.997900361923315 0.999998617833789 0.926087879834568 0.999999999999045 1
DSCAM 1 1 0 0 0 3.38545588518241 0 0 0 0.370143480819955 0.817408761189152 0.645437747628489 1 0.988794221380785 0.997900361923315 0.999998617833789 0.928027506606126 0.999999999999045 2
FAT2 1 0 0 0 0 0 0 0 0 0.365808626664429 0.813171947895565 0.649964042616874 1 0.988794221380785 0.997900361923315 0.999998617833789 0.929993404639155 0.999999999999045 1
MUC4 1 0 0 0 0 0 0 0 0 0.37097452616703 0.839828636789745 0.659482646874025 1 0.988794221380785 0.997900361923315 0.999998617833789 0.934025021979497 0.999999999999045 1
DST 1 0 0 0 0 0 0 0 0 0.398596475893611 0.768530474283481 0.676133395846111 1 0.988794221380785 0.997900361923315 0.999998617833789 0.940748268797536 0.999999999999045 1
DNAH2 1 1 0 0 0 2.67094893129217 0 0 0 0.462649391767055 0.779448287395819 0.725395623619274 1 0.988794221380785 0.997900361923315 0.999998617833789 0.958275245645834 0.999999999999045 2
MYH13 2 0 0 0 0 0 0 0 0 0.447193343191173 0.803955726041773 0.728660239611304 1 0.988794221380785 0.997900361923315 0.999998617833789 0.959315976567123 0.999999999999045 2
PRUNE2 1 0 0 0 0 0 0 0 0 0.457855895798607 0.834050065368895 0.745128360071966 1 0.988794221380785 0.997900361923315 0.999998617833789 0.964344214582154 0.999999999999045 1
OBSCN 0 0 0 0 0 0 0 0 0 0.464812292593576 0.831947512933896 0.753998733196715 1 0.988794221380785 0.997900361923315 0.999998617833789 0.966901277175205 0.999999999999045 0
DNAH3 1 1 0 0 0 2.44652821988855 0 0 0 0.500971059894935 0.781891224879699 0.758997026282871 1 0.988794221380785 0.997900361923315 0.999998617833789 0.968296087685423 0.999999999999045 2
FBN2 1 0 0 0 0 0 0 0 0 0.477105558374082 0.821574300267391 0.759857755945231 1 0.988794221380785 0.997900361923315 0.999998617833789 0.968532952411368 0.999999999999045 1
CELSR2 1 0 0 0 0 0 0 0 0 0.476440931611421 0.848472492270543 0.763991388262663 1 0.988794221380785 0.997900361923315 0.999998617833789 0.969656923998639 0.999999999999045 1
NCKAP5 2 0 0 0 0 0 0 0 0 0.481149984744064 0.83114871645532 0.764255027721741 1 0.988794221380785 0.997900361923315 0.999998617833789 0.969727849931234 0.999999999999045 2
PDZD2 1 0 0 0 0 0 0 0 0 0.478897733202638 0.847528273123992 0.765970967666136 1 0.988794221380785 0.997900361923315 0.999998617833789 0.97018726188933 0.999999999999045 1
HYDIN 0 0 0 0 0 0 0 0 0 0.483037645304387 0.815673463903383 0.767229477284428 1 0.988794221380785 0.997900361923315 0.999998617833789 0.970521761095486 0.999999999999045 0
COL27A1 1 0 0 0 0 0 0 0 0 0.490615604981093 0.815418210710544 0.770085191659389 1 0.988794221380785 0.997900361923315 0.999998617833789 0.971273129768891 0.999999999999045 1
LRP1B 1 1 0 0 0 2.30531925800095 0 0 0 0.528182194426108 0.756100709322018 0.770801016993742 1 0.988794221380785 0.997900361923315 0.999998617833789 0.971459809503826 0.999999999999045 2
HECTD4 2 1 0 0 0 2.19321171026998 0 0 0 0.530674341222974 0.768905982551238 0.780926327897651 1 0.988794221380785 0.997900361923315 0.999998617833789 0.97402946710561 0.999999999999045 3
GPR98 0 0 0 0 0 0 0 0 0 0.498662740402742 0.827420264203867 0.782006989260805 1 0.988794221380785 0.997900361923315 0.999998617833789 0.974295939689359 0.999999999999045 0
RYR3 0 0 0 0 0 0 0 0 0 0.505033493388133 0.81299321819949 0.784737909490681 1 0.988794221380785 0.997900361923315 0.999998617833789 0.974962687125644 0.999999999999045 0
PTPRF 1 0 0 0 0 0 0 0 0 0.511045917669935 0.852786419496647 0.793656746810994 1 0.988794221380785 0.997900361923315 0.999998617833789 0.977074170238158 0.999999999999045 1
MUC5B 0 0 0 0 0 0 0 0 0 0.507306565654854 0.87820880107133 0.795884897511093 1 0.988794221380785 0.997900361923315 0.999998617833789 0.977585980481097 0.999999999999045 0
ADCY5 1 0 0 0 0 0 0 0 0 0.51168389499772 0.867578703792451 0.79649133484908 1 0.988794221380785 0.997900361923315 0.999998617833789 0.977724199569025 0.999999999999045 1
GARNL3 2 0 0 0 0 0 0 0 0 0.527071077141986 0.821992302731458 0.799707054668702 1 0.988794221380785 0.997900361923315 0.999998617833789 0.978449418547648 0.999999999999045 2
MDN1 1 0 0 0 0 0 0 0 0 0.528091095194853 0.821084818080155 0.801111459539251 1 0.988794221380785 0.997900361923315 0.999998617833789 0.978762084348469 0.999999999999045 1
PLXNA4 1 0 0 0 0 0 0 0 0 0.523057094364863 0.853135681821071 0.803234999649693 1 0.988794221380785 0.997900361923315 0.999998617833789 0.979230178396114 0.999999999999045 1
LRP2 0 0 0 0 0 0 0 0 0 0.532205492968406 0.826856156693658 0.808096731704209 1 0.988794221380785 0.997900361923315 0.999998617833789 0.980280738886057 0.999999999999045 0
CLTCL1 1 0 0 0 0 0 0 0 0 0.536511390586747 0.839005162236218 0.811033560940777 1 0.988794221380785 0.997900361923315 0.999998617833789 0.980901169260858 0.999999999999045 1
FLG 0 0 0 0 0 0 0 0 0 0.535241839001343 0.85725347051002 0.815127800173276 1 0.988794221380785 0.997900361923315 0.999998617833789 0.981748373778716 0.999999999999045 0
ALK 1 0 0 0 0 0 0 0 0 0.540410076237035 0.848199861671688 0.815642893719801 1 0.988794221380785 0.997900361923315 0.999998617833789 0.981853501526068 0.999999999999045 1
SORL1 1 0 0 0 0 0 0 0 0 0.545796430739802 0.837608634877199 0.817670123802451 1 0.988794221380785 0.997900361923315 0.999998617833789 0.982264090542595 0.999999999999045 1
ABCA13 0 0 0 0 0 0 0 0 0 0.541982768829361 0.842811088350413 0.817988037639315 1 0.988794221380785 0.997900361923315 0.999998617833789 0.982328023625037 0.999999999999045 0
MPDZ 1 0 0 0 0 0 0 0 0 0.548983811329174 0.833602504119601 0.819217545213989 1 0.988794221380785 0.997900361923315 0.999998617833789 0.982574117433633 0.999999999999045 1
AKAP13 1 0 0 0 0 0 0 0 0 0.545088633037572 0.85282056241657 0.819936583810592 1 0.988794221380785 0.997900361923315 0.999998617833789 0.982717182298963 0.999999999999045 1
TNS1 1 0 0 0 0 0 0 0 0 0.544470157026094 0.860726935367659 0.820815842110186 1 0.988794221380785 0.997900361923315 0.999998617833789 0.982891268668044 0.999999999999045 1
MROH2A 1 0 0 0 0 0 0 0 0 0.549517675902437 0.839922912462116 0.82083595633442 1 0.988794221380785 0.997900361923315 0.999998617833789 0.982895240105991 0.999999999999045 1
FRAS1 0 0 0 0 0 0 0 0 0 0.546268950688646 0.841494204193768 0.820915743702952 1 0.988794221380785 0.997900361923315 0.999998617833789 0.982910988808018 0.999999999999045 0
APOB 0 0 0 0 0 0 0 0 0 0.543303486669148 0.860361568662489 0.821586456474793 1 0.988794221380785 0.997900361923315 0.999998617833789 0.983043069857898 0.999999999999045 0
USH2A 1 1 0 0 0 1.99872000548736 0 0 0 0.59755702431467 0.762626252946681 0.822323726262858 1 0.988794221380785 0.997900361923315 0.999998617833789 0.983187626015178 0.999999999999045 2
DSPP 1 0 0 0 0 0 0 0 0 0.540053841490386 0.918208946718965 0.824948882233821 1 0.988794221380785 0.997900361923315 0.999998617833789 0.983696976229039 0.999999999999045 1
CSMD2 0 0 0 0 0 0 0 0 0 0.55510081221671 0.853208295115509 0.82912559020425 1 0.988794221380785 0.997900361923315 0.999998617833789 0.984490160730812 0.999999999999045 0
CSMD1 1 1 0 0 0 1.89871219960396 0 0 0 0.623870068497113 0.74283443989968 0.830365327476865 1 0.988794221380785 0.997900361923315 0.999998617833789 0.9847215408253 0.999999999999045 2
TMEM132B 1 0 0 0 0 0 0 0 0 0.556707197995905 0.864481650647892 0.830389426056218 1 0.988794221380785 0.997900361923315 0.999998617833789 0.984726020148996 0.999999999999045 1
ZDBF2 1 0 0 0 0 0 0 0 0 0.552770471822407 0.88844327188684 0.831065709160965 1 0.988794221380785 0.997900361923315 0.999998617833789 0.984851439151692 0.999999999999045 1
DNAH10 0 0 0 0 0 0 0 0 0 0.558755225644869 0.849506590084859 0.831154623570792 1 0.988794221380785 0.997900361923315 0.999998617833789 0.984867887688223 0.999999999999045 0
PTPRQ 1 0 0 0 0 0 0 0 0 0.566882769512558 0.83974135533028 0.833174319193696 1 0.988794221380785 0.997900361923315 0.999998617833789 0.985238957117208 0.999999999999045 1
LRP1 0 0 0 0 0 0 0 0 0 0.560632439771326 0.855415741625225 0.833392856875805 1 0.988794221380785 0.997900361923315 0.999998617833789 0.985278814294111 0.999999999999045 0
TDRD9 1 0 0 0 0 0 0 0 0 0.5674425302774 0.842078325348841 0.834018182786912 1 0.988794221380785 0.997900361923315 0.999998617833789 0.985392545479302 0.999999999999045 1
SEMA5B 1 0 0 0 0 0 0 0 0 0.562367678185233 0.862241225605831 0.834072635906319 1 0.988794221380785 0.997900361923315 0.999998617833789 0.98540242694697 0.999999999999045 1
C3 1 0 0 0 0 0 0 0 0 0.568740679634703 0.849204877191635 0.836265861993764 1 0.988794221380785 0.997900361923315 0.999998617833789 0.985797473392986 0.999999999999045 1
FBN3 0 0 0 0 0 0 0 0 0 0.568253449838129 0.8617332171421 0.83967122410186 1 0.988794221380785 0.997900361923315 0.999998617833789 0.986399457660342 0.999999999999045 0
DNAH14 0 0 0 0 0 0 0 0 0 0.573677423003066 0.839845355936955 0.839895946683923 1 0.988794221380785 0.997900361923315 0.999998617833789 0.986438696708548 0.999999999999045 0
CELSR1 0 0 0 0 0 0 0 0 0 0.56419013684904 0.889355862794634 0.840446461342605 1 0.988794221380785 0.997900361923315 0.999998617833789 0.986534568622482 0.999999999999045 0
ANK2 0 0 0 0 0 0 0 0 0 0.571764931534646 0.862072224149383 0.842147986398647 1 0.988794221380785 0.997900361923315 0.999998617833789 0.986828609907032 0.999999999999045 0
ARHGEF10L 1 0 0 0 0 0 0 0 0 0.57490547571556 0.862948727399508 0.842956730063966 1 0.988794221380785 0.997900361923315 0.999998617833789 0.986967163476143 0.999999999999045 1
MUC17 0 0 0 0 0 0 0 0 0 0.565551283143873 0.916786332473219 0.844199303982119 1 0.988794221380785 0.997900361923315 0.999998617833789 0.987178529002058 0.999999999999045 0
SYNE1 0 0 0 0 0 0 0 0 0 0.581421219397798 0.838189585205836 0.844795436468049 1 0.988794221380785 0.997900361923315 0.999998617833789 0.987279283545785 0.999999999999045 0
COBL 1 0 0 0 0 0 0 0 0 0.574971541720442 0.877271011336996 0.845289839523613 1 0.988794221380785 0.997900361923315 0.999998617833789 0.987362525302277 0.999999999999045 1
WNK2 0 0 0 0 0 0 0 0 0 0.573587520401148 0.88472982904203 0.846471899027566 1 0.988794221380785 0.997900361923315 0.999998617833789 0.987560374671513 0.999999999999045 0
LAMA5 0 0 0 0 0 0 0 0 0 0.578428859983157 0.866289566276541 0.847313067090336 1 0.988794221380785 0.997900361923315 0.999998617833789 0.987700161302525 0.999999999999045 0
PKHD1L1 0 0 0 0 0 0 0 0 0 0.583096728137396 0.847524991845459 0.847514305397631 1 0.988794221380785 0.997900361923315 0.999998617833789 0.987733479582954 0.999999999999045 0
MUC16 1 1 0 0 0 0.583235862247768 0 0 0 0.664403382562645 0.675455374282627 0.848586318139202 1 0.988794221380785 0.997900361923315 0.999998617833789 0.987910163772052 0.999999999999045 2
LTBP1 1 0 0 0 0 0 0 0 0 0.5836151372275 0.863558522503852 0.848982983851623 1 0.988794221380785 0.997900361923315 0.999998617833789 0.987975197029974 0.999999999999045 1
MUC19 0 0 0 0 0 0 0 0 0 0.585824361844296 0.858749890257627 0.85113201552207 1 0.988794221380785 0.997900361923315 0.999998617833789 0.988324310558845 0.999999999999045 0
TKTL2 1 0 0 0 0 0 0 0 0 0.582973742635989 0.899263626018027 0.853807198960177 1 0.988794221380785 0.997900361923315 0.999998617833789 0.988751318342327 0.999999999999045 1
FRMPD1 1 0 0 0 0 0 0 0 0 0.587479455716389 0.879535968199463 0.854131659658591 1 0.988794221380785 0.997900361923315 0.999998617833789 0.988802537672134 0.999999999999045 1
BSN 0 0 0 0 0 0 0 0 0 0.583460856943733 0.896131596495845 0.854566172592669 1 0.988794221380785 0.997900361923315 0.999998617833789 0.9888709367918 0.999999999999045 0
FLG2 0 0 0 0 0 0 0 0 0 0.59158341581014 0.872527523404679 0.856969918088404 1 0.988794221380785 0.997900361923315 0.999998617833789 0.989245335160236 0.999999999999045 0
DNAH11 0 0 0 0 0 0 0 0 0 0.598781461142194 0.851700356646582 0.858403930508942 1 0.988794221380785 0.997900361923315 0.999998617833789 0.989465479373296 0.999999999999045 0
DNAH8 0 0 0 0 0 0 0 0 0 0.599546662896088 0.853569592691901 0.859201833041378 1 0.988794221380785 0.997900361923315 0.999998617833789 0.98958693282009 0.999999999999045 0
CDH23 0 0 0 0 0 0 0 0 0 0.595550627441255 0.884717186213783 0.861208397120989 1 0.988794221380785 0.997900361923315 0.999998617833789 0.989889090547619 0.999999999999045 0
FAT4 0 0 0 0 0 0 0 0 0 0.592772233909535 0.900198965258302 0.861238506051431 1 0.988794221380785 0.997900361923315 0.999998617833789 0.989893588860445 0.999999999999045 0
AHNAK 0 0 0 0 0 0 0 0 0 0.590619008116752 0.922209259097056 0.861967434059202 1 0.988794221380785 0.997900361923315 0.999998617833789 0.990002170512849 0.999999999999045 0
SPTBN2 0 0 0 0 0 0 0 0 0 0.601560663369329 0.86810232934368 0.862769932360649 1 0.988794221380785 0.997900361923315 0.999998617833789 0.990120998385693 0.999999999999045 0
HRNR 0 0 0 0 0 0 0 0 0 0.604491103942303 0.865457851200439 0.864226200844108 1 0.988794221380785 0.997900361923315 0.999998617833789 0.990334725793213 0.999999999999045 0
ST14 1 0 0 0 0 0 0 0 0 0.603449462912833 0.882282110236935 0.864997227467688 1 0.988794221380785 0.997900361923315 0.999998617833789 0.99044689073039 0.999999999999045 1
CUBN 0 0 0 0 0 0 0 0 0 0.60766950300404 0.863512163357791 0.865919171343701 1 0.988794221380785 0.997900361923315 0.999998617833789 0.990580108162525 0.999999999999045 0
IGFN1 0 0 0 0 0 0 0 0 0 0.60163786059123 0.891067899082643 0.865943308099576 1 0.988794221380785 0.997900361923315 0.999998617833789 0.990583582643066 0.999999999999045 0
SCN9A 1 0 0 0 0 0 0 0 0 0.606666012839048 0.87546258151688 0.865993063802826 1 0.988794221380785 0.997900361923315 0.999998617833789 0.990590742842427 0.999999999999045 1
NF1 1 0 0 0 0 0 0 0 0 0.612841387153934 0.859921390709625 0.867223541737645 1 0.988794221380785 0.997900361923315 0.999998617833789 0.990766908243158 0.999999999999045 1
ANK3 0 0 0 0 0 0 0 0 0 0.605879845936683 0.884164166965396 0.867768115416614 1 0.988794221380785 0.997900361923315 0.999998617833789 0.99084431644665 0.999999999999045 0
KALRN 0 0 0 0 0 0 0 0 0 0.611289710970166 0.865227719947337 0.868435792802801 1 0.988794221380785 0.997900361923315 0.999998617833789 0.990938756833832 0.999999999999045 0
PPFIA4 1 0 0 0 0 0 0 0 0 0.611665702915227 0.872445315426622 0.868650124103758 1 0.988794221380785 0.997900361923315 0.999998617833789 0.990968964308933 0.999999999999045 1
GRM5 1 0 0 0 0 0 0 0 0 0.606349812689548 0.898264178530878 0.869085599438635 1 0.988794221380785 0.997900361923315 0.999998617833789 0.991030176565608 0.999999999999045 1
ANO3 1 0 0 0 0 0 0 0 0 0.621497103808693 0.843713257480468 0.869393107637168 1 0.988794221380785 0.997900361923315 0.999998617833789 0.99107326976861 0.999999999999045 1
CYFIP2 2 0 0 0 0 0 0 0 0 0.615669679578515 0.864434881479659 0.869440122618503 1 0.988794221380785 0.997900361923315 0.999998617833789 0.991079848708927 0.999999999999045 2
HELZ2 1 0 0 0 0 0 0 0 0 0.60589145658874 0.909103019902871 0.870123104447913 1 0.988794221380785 0.997900361923315 0.999998617833789 0.991175133650876 0.999999999999045 1
STAB2 0 0 0 0 0 0 0 0 0 0.618207782889759 0.852249986381813 0.870531860063833 1 0.988794221380785 0.997900361923315 0.999998617833789 0.991231903973379 0.999999999999045 0
MACF1 0 0 0 0 0 0 0 0 0 0.617090524352887 0.857911439771683 0.87081404021093 1 0.988794221380785 0.997900361923315 0.999998617833789 0.991270982781622 0.999999999999045 0
TTC40 0 0 0 0 0 0 0 0 0 0.618111717968121 0.86430661842851 0.872468495926879 1 0.988794221380785 0.997900361923315 0.999998617833789 0.99149826773809 0.999999999999045 0
WDFY4 0 0 0 0 0 0 0 0 0 0.617862570944719 0.870956771733661 0.873342912085314 1 0.988794221380785 0.997900361923315 0.999998617833789 0.99161712518926 0.999999999999045 0
DYNC2H1 0 0 0 0 0 0 0 0 0 0.625403291327452 0.849982162760186 0.874423449795423 1 0.988794221380785 0.997900361923315 0.999998617833789 0.991762791004338 0.999999999999045 0
PCDHA11 1 0 0 0 0 0 0 0 0 0.613775853265328 0.905610593582204 0.874701554804863 1 0.988794221380785 0.997900361923315 0.999998617833789 0.991800065841264 0.999999999999045 1
VWF 0 0 0 0 0 0 0 0 0 0.618298618767868 0.879499319818898 0.874849271827283 1 0.988794221380785 0.997900361923315 0.999998617833789 0.991819828620626 0.999999999999045 0
COL6A5 0 0 0 0 0 0 0 0 0 0.621979666032481 0.871877661024179 0.875971860690977 1 0.988794221380785 0.997900361923315 0.999998617833789 0.991969202935842 0.999999999999045 0
NPHP4 1 0 0 0 0 0 0 0 0 0.622469273601496 0.880684595038758 0.876615652509647 1 0.988794221380785 0.997900361923315 0.999998617833789 0.992054218174417 0.999999999999045 1
SVEP1 0 0 0 0 0 0 0 0 0 0.621241920924547 0.879493056822974 0.876635637805165 1 0.988794221380785 0.997900361923315 0.999998617833789 0.992056849742925 0.999999999999045 0
MGAM 0 0 0 0 0 0 0 0 0 0.627007015716246 0.858004139196519 0.876755535371673 1 0.988794221380785 0.997900361923315 0.999998617833789 0.992072627717779 0.999999999999045 0
DSCAML1 0 0 0 0 0 0 0 0 0 0.619281517468317 0.891798712337924 0.877086018303153 1 0.988794221380785 0.997900361923315 0.999998617833789 0.992116032893531 0.999999999999045 0
DMBT1 0 0 0 0 0 0 0 0 0 0.630810637789387 0.848376464581634 0.877296417374339 1 0.988794221380785 0.997900361923315 0.999998617833789 0.992143601541997 0.999999999999045 0
ZFHX4 0 0 0 0 0 0 0 0 0 0.618453761955754 0.898466033665581 0.877391955596259 1 0.988794221380785 0.997900361923315 0.999998617833789 0.992156103282504 0.999999999999045 0
ATP2B2 1 0 0 0 0 0 0 0 0 0.620176203403917 0.898536683376363 0.877774620898616 1 0.988794221380785 0.997900361923315 0.999998617833789 0.992206073026664 0.999999999999045 1
TECTA 0 0 0 0 0 0 0 0 0 0.621891762926931 0.886887599131871 0.878039141743997 1 0.988794221380785 0.997900361923315 0.999998617833789 0.99224051754307 0.999999999999045 0
PTGFRN 1 0 0 0 0 0 0 0 0 0.622195004514012 0.892575914023749 0.878201350964389 1 0.988794221380785 0.997900361923315 0.999998617833789 0.992261600157899 0.999999999999045 1
ABCA7 1 0 0 0 0 0 0 0 0 0.624116205132729 0.886147381104056 0.878442420833852 1 0.988794221380785 0.997900361923315 0.999998617833789 0.992292877079383 0.999999999999045 1
TLN2 0 0 0 0 0 0 0 0 0 0.628249549786467 0.875799767624749 0.880294943849745 1 0.988794221380785 0.997900361923315 0.999998617833789 0.992531021173737 0.999999999999045 0
CFTR 1 0 0 0 0 0 0 0 0 0.632951776676784 0.865541108642639 0.880351217739396 1 0.988794221380785 0.997900361923315 0.999998617833789 0.992538194198339 0.999999999999045 1
CNTNAP4 1 0 0 0 0 0 0 0 0 0.630820195809448 0.874161406278756 0.880572520951741 1 0.988794221380785 0.997900361923315 0.999998617833789 0.992566368013822 0.999999999999045 1
KMT2D 0 0 0 0 0 0 0 0 0 0.626262607340162 0.888401410800116 0.88086830672929 1 0.988794221380785 0.997900361923315 0.999998617833789 0.992603937261818 0.999999999999045 0
PCDHB4 1 0 0 0 0 0 0 0 0 0.621432569596289 0.918738422094841 0.88093737662764 1 0.988794221380785 0.997900361923315 0.999998617833789 0.99261269587343 0.999999999999045 1
WDFY3 0 0 0 0 0 0 0 0 0 0.632832880426175 0.866200627497506 0.881509255842916 1 0.988794221380785 0.997900361923315 0.999998617833789 0.992685006696062 0.999999999999045 0
TNS3 1 0 0 0 0 0 0 0 0 0.628946393092603 0.890082213701215 0.881920032255218 1 0.988794221380785 0.997900361923315 0.999998617833789 0.992736718031184 0.999999999999045 1
EPHA8 1 0 0 0 0 0 0 0 0 0.62923109428843 0.891000391685641 0.882221538918477 1 0.988794221380785 0.997900361923315 0.999998617833789 0.992774551984361 0.999999999999045 1
MAGEL2 1 0 0 0 0 0 0 0 0 0.62840403063614 0.894982842516809 0.882284823016482 1 0.988794221380785 0.997900361923315 0.999998617833789 0.992782479976384 0.999999999999045 1
FREM1 0 0 0 0 0 0 0 0 0 0.630277014672719 0.881770389586218 0.882350339406098 1 0.988794221380785 0.997900361923315 0.999998617833789 0.992790682839236 0.999999999999045 0
CACNA1D 0 0 0 0 0 0 0 0 0 0.632857305313391 0.871766295438416 0.882394501930188 1 0.988794221380785 0.997900361923315 0.999998617833789 0.992796209384602 0.999999999999045 0
CAD 1 0 0 0 0 0 0 0 0 0.630969611986241 0.886685766655354 0.882627049971941 1 0.988794221380785 0.997900361923315 0.999998617833789 0.992825274234732 0.999999999999045 1
CNTN2 1 0 0 0 0 0 0 0 0 0.6322446397837 0.882605073663866 0.882763084880745 1 0.988794221380785 0.997900361923315 0.999998617833789 0.992842248055232 0.999999999999045 1
DNHD1 0 0 0 0 0 0 0 0 0 0.633041256118098 0.877968576161125 0.883428209325882 1 0.988794221380785 0.997900361923315 0.999998617833789 0.992924937515005 0.999999999999045 0
FCGBP 0 0 0 0 0 0 0 0 0 0.629786167351057 0.903096929764442 0.884778670281696 1 0.988794221380785 0.997900361923315 0.999998617833789 0.99309128906067 0.999999999999045 0
SDK1 0 0 0 0 0 0 0 0 0 0.632961247927242 0.8882162827623 0.88481000768391 1 0.988794221380785 0.997900361923315 0.999998617833789 0.993095124760153 0.999999999999045 0
TMC1 1 0 0 0 0 0 0 0 0 0.645276084589937 0.852869637925582 0.885058785947407 1 0.988794221380785 0.997900361923315 0.999998617833789 0.9931255358549 0.999999999999045 1
PCDH12 1 0 0 0 0 0 0 0 0 0.630858696907324 0.906371894090246 0.885231958980488 1 0.988794221380785 0.997900361923315 0.999998617833789 0.993146663551367 0.999999999999045 1
CHD7 0 0 0 0 0 0 0 0 0 0.638015351535053 0.877054822519342 0.886175816900474 1 0.988794221380785 0.997900361923315 0.999998617833789 0.9932612220825 0.999999999999045 0
CDH8 1 0 0 0 0 0 0 0 0 0.636286969241081 0.892196081837981 0.886559440837121 1 0.988794221380785 0.997900361923315 0.999998617833789 0.993307496141061 0.999999999999045 1
MYH7 0 0 0 0 0 0 0 0 0 0.638787288883023 0.882431339602593 0.887397751870263 1 0.988794221380785 0.997900361923315 0.999998617833789 0.993408038525958 0.999999999999045 0
DMD 0 0 0 0 0 0 0 0 0 0.647872010415887 0.853627593350407 0.887897155243664 1 0.988794221380785 0.997900361923315 0.999998617833789 0.993467557739502 0.999999999999045 0
ALPK3 0 0 0 0 0 0 0 0 0 0.635540133173645 0.903333816552308 0.88819982986618 1 0.988794221380785 0.997900361923315 0.999998617833789 0.993503493974658 0.999999999999045 0
COL15A1 1 0 0 0 0 0 0 0 0 0.642931651704461 0.878150671307681 0.888262343075289 1 0.988794221380785 0.997900361923315 0.999998617833789 0.993510903248842 0.999999999999045 1
SYNPO2L 1 0 0 0 0 0 0 0 0 0.63824062260508 0.905395055956831 0.8894630958392 1 0.988794221380785 0.997900361923315 0.999998617833789 0.993652366997165 0.999999999999045 1
RP1L1 0 0 0 0 0 0 0 0 0 0.637150131406815 0.907274805903778 0.889586036734895 1 0.988794221380785 0.997900361923315 0.999998617833789 0.993666759460994 0.999999999999045 0
PEG3 0 0 0 0 0 0 0 0 0 0.637496584206892 0.905629951620743 0.889603513013743 1 0.988794221380785 0.997900361923315 0.999998617833789 0.993668803997384 0.999999999999045 0
NUP214 1 0 0 0 0 0 0 0 0 0.643056629221749 0.886875910653243 0.889696471311433 1 0.988794221380785 0.997900361923315 0.999998617833789 0.993679673347251 0.999999999999045 1
WWC1 1 0 0 0 0 0 0 0 0 0.645092582699707 0.879826070860868 0.889762162741213 1 0.988794221380785 0.997900361923315 0.999998617833789 0.993687348602584 0.999999999999045 1
CDK5RAP2 1 0 0 0 0 0 0 0 0 0.648369426055861 0.873105339881194 0.890502117100362 1 0.988794221380785 0.997900361923315 0.999998617833789 0.993773468475 0.999999999999045 1
CACNA1A 0 0 0 0 0 0 0 0 0 0.64309786384948 0.891321287839688 0.891078048397869 1 0.988794221380785 0.997900361923315 0.999998617833789 0.99384007291037 0.999999999999045 0
SHANK2 0 0 0 0 0 0 0 0 0 0.643912799702873 0.894558577333896 0.891961576566019 1 0.988794221380785 0.997900361923315 0.999998617833789 0.993941526381658 0.999999999999045 0
CMYA5 0 0 0 0 0 0 0 0 0 0.643003690178263 0.901913890848181 0.892349349135183 1 0.988794221380785 0.997900361923315 0.999998617833789 0.993985777003311 0.999999999999045 0
CACNA2D2 1 0 0 0 0 0 0 0 0 0.65205943733663 0.873596213140426 0.892642928607539 1 0.988794221380785 0.997900361923315 0.999998617833789 0.994019166705636 0.999999999999045 1
GPR144 1 0 0 0 0 0 0 0 0 0.647599805665126 0.891563343135074 0.892970917724477 1 0.988794221380785 0.997900361923315 0.999998617833789 0.99405635573151 0.999999999999045 1
ZNF462 0 0 0 0 0 0 0 0 0 0.644438611233581 0.900702774400877 0.893022954205921 1 0.988794221380785 0.997900361923315 0.999998617833789 0.994062244810923 0.999999999999045 0
LOXHD1 0 0 0 0 0 0 0 0 0 0.648370389582344 0.885106358065345 0.893207572906216 1 0.988794221380785 0.997900361923315 0.999998617833789 0.994083114041176 0.999999999999045 0
DYSF 0 0 0 0 0 0 0 0 0 0.651606980072183 0.876440691977174 0.893738355413576 1 0.988794221380785 0.997900361923315 0.999998617833789 0.99414290096768 0.999999999999045 0
MUC12 0 0 0 0 0 0 0 0 0 0.642878265433454 0.924310891810176 0.894627676393909 1 0.988794221380785 0.997900361923315 0.999998617833789 0.994242366939504 0.999999999999045 0
SLITRK4 1 0 0 0 0 0 0 0 0 0.648107667950507 0.902879400399309 0.894810056981541 1 0.988794221380785 0.997900361923315 0.999998617833789 0.994262656000605 0.999999999999045 1
SPTB 0 0 0 0 0 0 0 0 0 0.651586214075824 0.886526411837499 0.895195318152024 1 0.988794221380785 0.997900361923315 0.999998617833789 0.994305392469614 0.999999999999045 0
DCHS1 0 0 0 0 0 0 0 0 0 0.646909731143904 0.908209557467384 0.895295941310813 1 0.988794221380785 0.997900361923315 0.999998617833789 0.994316527141817 0.999999999999045 0
CYP4F11 1 0 0 0 0 0 0 0 0 0.654444818312678 0.884668193826632 0.895760774645776 1 0.988794221380785 0.997900361923315 0.999998617833789 0.994367817503697 0.999999999999045 1
ABCA12 0 0 0 0 0 0 0 0 0 0.655893640607082 0.874430796176132 0.895776806949747 1 0.988794221380785 0.997900361923315 0.999998617833789 0.994369582226615 0.999999999999045 0
DNAH12 0 0 0 0 0 0 0 0 0 0.656458548646001 0.872810367599221 0.89582996467728 1 0.988794221380785 0.997900361923315 0.999998617833789 0.994375431401321 0.999999999999045 0
TTC6 0 0 0 0 0 0 0 0 0 0.652566950220321 0.890781993138386 0.896320035062108 1 0.988794221380785 0.997900361923315 0.999998617833789 0.994429207401344 0.999999999999045 0
TRIO 0 0 0 0 0 0 0 0 0 0.654790614051569 0.885375318039745 0.896799017112489 1 0.988794221380785 0.997900361923315 0.999998617833789 0.994481507739638 0.999999999999045 0
PCDHGA2 1 0 0 0 0 0 0 0 0 0.648279123246524 0.920837846503211 0.897018247497302 1 0.988794221380785 0.997900361923315 0.999998617833789 0.994505360286952 0.999999999999045 1
MYH3 1 0 0 0 0 0 0 0 0 0.658712603735532 0.878606750662759 0.897132848078341 1 0.988794221380785 0.997900361923315 0.999998617833789 0.994517807651801 0.999999999999045 1
ITGA11 1 0 0 0 0 0 0 0 0 0.656857110013372 0.887008542652656 0.897447819231796 1 0.988794221380785 0.997900361923315 0.999998617833789 0.994551942903344 0.999999999999045 1
PTPRB 0 0 0 0 0 0 0 0 0 0.657318626121381 0.881409942944449 0.897606123132698 1 0.988794221380785 0.997900361923315 0.999998617833789 0.994569057471919 0.999999999999045 0
PKD1L1 0 0 0 0 0 0 0 0 0 0.658716197791072 0.880041311639661 0.898160398900716 1 0.988794221380785 0.997900361923315 0.999998617833789 0.994628761415903 0.999999999999045 0
CELSR3 0 0 0 0 0 0 0 0 0 0.652332359297727 0.907703029069644 0.898282767586189 1 0.988794221380785 0.997900361923315 0.999998617833789 0.994641896285819 0.999999999999045 0
PCDHA5 1 0 0 0 0 0 0 0 0 0.650499021873498 0.924467891002765 0.898648827287639 1 0.988794221380785 0.997900361923315 0.999998617833789 0.994681089070542 0.999999999999045 1
ZFHX3 0 0 0 0 0 0 0 0 0 0.652688861696421 0.911265048117959 0.898876585362845 1 0.988794221380785 0.997900361923315 0.999998617833789 0.994705399109969 0.999999999999045 0
KIF26B 0 0 0 0 0 0 0 0 0 0.651694988553042 0.917017750475503 0.898927241853869 1 0.988794221380785 0.997900361923315 0.999998617833789 0.994710798147508 0.999999999999045 0
FRY 0 0 0 0 0 0 0 0 0 0.661609968745195 0.876265798919346 0.89914242686932 1 0.988794221380785 0.997900361923315 0.999998617833789 0.994733701041796 0.999999999999045 0
ESPNL 1 0 0 0 0 0 0 0 0 0.653013950960877 0.916275050415324 0.899187980008303 1 0.988794221380785 0.997900361923315 0.999998617833789 0.994738542816515 0.999999999999045 1
COL28A1 1 0 0 0 0 0 0 0 0 0.66259301581794 0.87935625090769 0.899353665547088 1 0.988794221380785 0.997900361923315 0.999998617833789 0.994756133822874 0.999999999999045 1
RP11-1220K2.2 0 0 0 0 0 0 0 0 0 0.658201256211664 0.890576508949951 0.899380628609751 1 0.988794221380785 0.997900361923315 0.999998617833789 0.994758993631344 0.999999999999045 0
IGSF10 0 0 0 0 0 0 0 0 0 0.654350949823966 0.907827694022532 0.899416931989136 1 0.988794221380785 0.997900361923315 0.999998617833789 0.994762842833675 0.999999999999045 0
ARHGAP23 1 0 0 0 0 0 0 0 0 0.654470471374868 0.911469407774587 0.899444655443057 1 0.988794221380785 0.997900361923315 0.999998617833789 0.994765781330362 0.999999999999045 1
KIF1A 0 0 0 0 0 0 0 0 0 0.658850222178383 0.888918716569936 0.8995060575433 1 0.988794221380785 0.997900361923315 0.999998617833789 0.994772286491325 0.999999999999045 0
SETD2 1 0 0 0 0 0 0 0 0 0.66036782652675 0.888265497922066 0.899553473224049 1 0.988794221380785 0.997900361923315 0.999998617833789 0.994777307012261 0.999999999999045 1
MYO7A 0 0 0 0 0 0 0 0 0 0.659202769808434 0.888152576803383 0.899590944886352 1 0.988794221380785 0.997900361923315 0.999998617833789 0.994781272861314 0.999999999999045 0
LPA 0 0 0 0 0 0 0 0 0 0.666652863484013 0.862744971116889 0.899595545146463 1 0.988794221380785 0.997900361923315 0.999998617833789 0.994781759626649 0.999999999999045 0
HERC1 0 0 0 0 0 0 0 0 0 0.662620073040045 0.876306878371079 0.89968771224914 1 0.988794221380785 0.997900361923315 0.999998617833789 0.994791507107512 0.999999999999045 0
PCDH15 0 0 0 0 0 0 0 0 0 0.660044672404637 0.889320243114732 0.900207390798633 1 0.988794221380785 0.997900361923315 0.999998617833789 0.994846291000397 0.999999999999045 0
OR5D14 1 0 0 0 0 0 0 0 0 0.651261697323567 0.937657806275972 0.900293652294609 1 0.988794221380785 0.997900361923315 0.999998617833789 0.994855355547954 0.999999999999045 1
RNF213 0 0 0 0 0 0 0 0 0 0.65933090197911 0.89624922324715 0.900743731395112 1 0.988794221380785 0.997900361923315 0.999998617833789 0.994902516801962 0.999999999999045 0
PLG 1 0 0 0 0 0 0 0 0 0.666560460403795 0.877620169817808 0.901185448984214 1 0.988794221380785 0.997900361923315 0.999998617833789 0.994948583234584 0.999999999999045 1
ATG2A 1 0 0 0 0 0 0 0 0 0.661797325182983 0.895424587303373 0.901375277319253 1 0.988794221380785 0.997900361923315 0.999998617833789 0.99496831378344 0.999999999999045 1
PLCE1 0 0 0 0 0 0 0 0 0 0.66386674184053 0.883608993078207 0.901447547170692 1 0.988794221380785 0.997900361923315 0.999998617833789 0.994975814924879 0.999999999999045 0
NRAP 0 0 0 0 0 0 0 0 0 0.667167075078321 0.872824940290152 0.901542746575825 1 0.988794221380785 0.997900361923315 0.999998617833789 0.994985687162235 0.999999999999045 0
ZNF541 1 0 0 0 0 0 0 0 0 0.66129314091445 0.900670434951321 0.901825402108948 1 0.988794221380785 0.997900361923315 0.999998617833789 0.995014939487083 0.999999999999045 1
COL7A1 0 0 0 0 0 0 0 0 0 0.667848463968298 0.872944393963113 0.901918672598345 1 0.988794221380785 0.997900361923315 0.999998617833789 0.995024572708985 0.999999999999045 0
PTPRD 0 0 0 0 0 0 0 0 0 0.665239201957938 0.887957648225573 0.902798794604736 1 0.988794221380785 0.997900361923315 0.999998617833789 0.995114999232615 0.999999999999045 0
KIAA1109 0 0 0 0 0 0 0 0 0 0.667397503860399 0.881329787515112 0.902979130500573 1 0.988794221380785 0.997900361923315 0.999998617833789 0.995133421572262 0.999999999999045 0
SETD1B 1 0 0 0 0 0 0 0 0 0.659699677218481 0.917178473428499 0.902986911521964 1 0.988794221380785 0.997900361923315 0.999998617833789 0.995134215637389 0.999999999999045 1
MYH6 0 0 0 0 0 0 0 0 0 0.664268786947701 0.896850335847126 0.903479375744542 1 0.988794221380785 0.997900361923315 0.999998617833789 0.995184335978491 0.999999999999045 0
KMT2C 0 0 0 0 0 0 0 0 0 0.666633422411777 0.888268150094829 0.903580769296166 1 0.988794221380785 0.997900361923315 0.999998617833789 0.995194621937126 0.999999999999045 0
ACAN 0 0 0 0 0 0 0 0 0 0.66082627369037 0.914935827296638 0.903744842476548 1 0.988794221380785 0.997900361923315 0.999998617833789 0.995211242384894 0.999999999999045 0
SYCP2 1 0 0 0 0 0 0 0 0 0.674520437068105 0.870433252084699 0.90411226697066 1 0.988794221380785 0.997900361923315 0.999998617833789 0.995248354081586 0.999999999999045 1
FBN1 0 0 0 0 0 0 0 0 0 0.668160940175163 0.886354856428309 0.904114742919352 1 0.988794221380785 0.997900361923315 0.999998617833789 0.995248603658125 0.999999999999045 0
ABCC5 1 0 0 0 0 0 0 0 0 0.668819217014931 0.888699317203476 0.904144047542355 1 0.988794221380785 0.997900361923315 0.999998617833789 0.995251557059866 0.999999999999045 1
PLCB4 1 0 0 0 0 0 0 0 0 0.673563890372422 0.873696383560876 0.904190244114133 1 0.988794221380785 0.997900361923315 0.999998617833789 0.995256210950549 0.999999999999045 1
GRIN2B 0 0 0 0 0 0 0 0 0 0.66290568545723 0.91040817346869 0.904378267222165 1 0.988794221380785 0.997900361923315 0.999998617833789 0.995275128242693 0.999999999999045 0
PKDREJ 0 0 0 0 0 0 0 0 0 0.661806728425011 0.918894147669461 0.904685351034834 1 0.988794221380785 0.997900361923315 0.999998617833789 0.995305940360535 0.999999999999045 0
EPPK1 0 0 0 0 0 0 0 0 0 0.659761330547773 0.93204552139984 0.904786567029053 1 0.988794221380785 0.997900361923315 0.999998617833789 0.995316073309949 0.999999999999045 0
DCHS2 0 0 0 0 0 0 0 0 0 0.663913153637994 0.909603438174501 0.904829983947914 1 0.988794221380785 0.997900361923315 0.999998617833789 0.995320416400212 0.999999999999045 0
PIEZO2 0 0 0 0 0 0 0 0 0 0.671764273737546 0.880228715685791 0.905092530206565 1 0.988794221380785 0.997900361923315 0.999998617833789 0.995346635096507 0.999999999999045 0
DNAH1 0 0 0 0 0 0 0 0 0 0.670622778673399 0.889901397104826 0.90590422357844 1 0.988794221380785 0.997900361923315 0.999998617833789 0.99542721175763 0.999999999999045 0
MYO16 0 0 0 0 0 0 0 0 0 0.669868394449559 0.894021900038927 0.906071160318176 1 0.988794221380785 0.997900361923315 0.999998617833789 0.995443693348407 0.999999999999045 0
TRPM3 0 0 0 0 0 0 0 0 0 0.670734268875629 0.893181182977557 0.906411453875781 1 0.988794221380785 0.997900361923315 0.999998617833789 0.995477195137163 0.999999999999045 0
KIAA1244 0 0 0 0 0 0 0 0 0 0.670058354884423 0.896391440460837 0.906483715361699 1 0.988794221380785 0.997900361923315 0.999998617833789 0.995484292810068 0.999999999999045 0
COL6A3 0 0 0 0 0 0 0 0 0 0.668160502368469 0.904668383130986 0.90652017883039 1 0.988794221380785 0.997900361923315 0.999998617833789 0.995487872140762 0.999999999999045 0
OBSL1 0 0 0 0 0 0 0 0 0 0.666008652172916 0.915119179674445 0.906556399451248 1 0.988794221380785 0.997900361923315 0.999998617833789 0.995491426180931 0.999999999999045 0
PALLD 1 0 0 0 0 0 0 0 0 0.674027117766595 0.888421343892447 0.906829662501246 1 0.988794221380785 0.997900361923315 0.999998617833789 0.995518192661289 0.999999999999045 1
GP2 1 0 0 0 0 0 0 0 0 0.677469772633169 0.878517420124974 0.907021723958794 1 0.988794221380785 0.997900361923315 0.999998617833789 0.995536956059283 0.999999999999045 1
ADAMTSL3 0 0 0 0 0 0 0 0 0 0.674614592962019 0.883751064889358 0.907090622450469 1 0.988794221380785 0.997900361923315 0.999998617833789 0.995543677169021 0.999999999999045 0
VPS13D 0 0 0 0 0 0 0 0 0 0.673452798349291 0.889662110379898 0.907341385118017 1 0.988794221380785 0.997900361923315 0.999998617833789 0.995568095110674 0.999999999999045 0
TEX15 0 0 0 0 0 0 0 0 0 0.669048359520774 0.909518142887117 0.907555648224754 1 0.988794221380785 0.997900361923315 0.999998617833789 0.995588904011003 0.999999999999045 0
TENM1 0 0 0 0 0 0 0 0 0 0.673088519463537 0.894442227371285 0.907806391155527 1 0.988794221380785 0.997900361923315 0.999998617833789 0.995613191539256 0.999999999999045 0
PCDHB3 1 0 0 0 0 0 0 0 0 0.664599502134684 0.939987802615973 0.907854228624121 1 0.988794221380785 0.997900361923315 0.999998617833789 0.995617817317291 0.999999999999045 1
BRCA2 0 0 0 0 0 0 0 0 0 0.670861800053309 0.905159862142999 0.908001790363112 1 0.988794221380785 0.997900361923315 0.999998617833789 0.995632070333597 0.999999999999045 0
KIAA1217 0 0 0 0 0 0 0 0 0 0.670040445457218 0.909125665955125 0.908034105108049 1 0.988794221380785 0.997900361923315 0.999998617833789 0.995635188419994 0.999999999999045 0
DOCK3 0 0 0 0 0 0 0 0 0 0.677015749112853 0.883683730019507 0.908310066454899 1 0.988794221380785 0.997900361923315 0.999998617833789 0.995661769403378 0.999999999999045 0
PTPRS 0 0 0 0 0 0 0 0 0 0.670778014150673 0.908289980704226 0.908325844485632 1 0.988794221380785 0.997900361923315 0.999998617833789 0.995663286631286 0.999999999999045 0
HUWE1 0 0 0 0 0 0 0 0 0 0.675605588578885 0.889893765002353 0.908483351984826 1 0.988794221380785 0.997900361923315 0.999998617833789 0.995678417653476 0.999999999999045 0
MUC6 0 0 0 0 0 0 0 0 0 0.671029590470746 0.909349232065679 0.908579657826179 1 0.988794221380785 0.997900361923315 0.999998617833789 0.995687655860097 0.999999999999045 0
SPEG 0 0 0 0 0 0 0 0 0 0.671182427876031 0.909809272271015 0.908712305804159 1 0.988794221380785 0.997900361923315 0.999998617833789 0.995700363499313 0.999999999999045 0
TG 0 0 0 0 0 0 0 0 0 0.677661093696222 0.886414265846912 0.909039233439038 1 0.988794221380785 0.997900361923315 0.999998617833789 0.995731600410437 0.999999999999045 0
KIAA1549L 0 0 0 0 0 0 0 0 0 0.672915018039875 0.905464482978019 0.909111505253674 1 0.988794221380785 0.997900361923315 0.999998617833789 0.995738489885508 0.999999999999045 0
COL4A2 0 0 0 0 0 0 0 0 0 0.67640000484779 0.891858703410114 0.909163710260894 1 0.988794221380785 0.997900361923315 0.999998617833789 0.995743462872514 0.999999999999045 0
AKAP6 0 0 0 0 0 0 0 0 0 0.674220692092401 0.901160576181409 0.909263071902287 1 0.988794221380785 0.997900361923315 0.999998617833789 0.995752919662359 0.999999999999045 0
SHROOM3 0 0 0 0 0 0 0 0 0 0.672110496123838 0.914459315844469 0.909714241882483 1 0.988794221380785 0.997900361923315 0.999998617833789 0.995795723405036 0.999999999999045 0
PLXNA2 0 0 0 0 0 0 0 0 0 0.674310192146622 0.904652275448174 0.909739065742671 1 0.988794221380785 0.997900361923315 0.999998617833789 0.99579807201788 0.999999999999045 0
RP1 0 0 0 0 0 0 0 0 0 0.670968325847754 0.920764199201231 0.909769087521544 1 0.988794221380785 0.997900361923315 0.999998617833789 0.995800911506592 0.999999999999045 0
PREX2 0 0 0 0 0 0 0 0 0 0.678552341128286 0.888502048881754 0.909792635510679 1 0.988794221380785 0.997900361923315 0.999998617833789 0.995803138004758 0.999999999999045 0
EP400 0 0 0 0 0 0 0 0 0 0.677183526995367 0.894940381374011 0.909983268240767 1 0.988794221380785 0.997900361923315 0.999998617833789 0.995821140181427 0.999999999999045 0
SLC45A4 1 0 0 0 0 0 0 0 0 0.672401533433163 0.918805789442203 0.909983631607214 1 0.988794221380785 0.997900361923315 0.999998617833789 0.995821174457372 0.999999999999045 1
OTOF 0 0 0 0 0 0 0 0 0 0.676845603955231 0.896319180568854 0.90999334005453 1 0.988794221380785 0.997900361923315 0.999998617833789 0.995822090190476 0.999999999999045 0
FGFR4 1 0 0 0 0 0 0 0 0 0.677886833545112 0.899050312181758 0.91037319554171 1 0.988794221380785 0.997900361923315 0.999998617833789 0.995857838129726 0.999999999999045 1
ATP10B 0 0 0 0 0 0 0 0 0 0.678204326068639 0.896074113634646 0.910656014020257 1 0.988794221380785 0.997900361923315 0.999998617833789 0.995884351045164 0.999999999999045 0
CUX2 0 0 0 0 0 0 0 0 0 0.675669524231624 0.906971311285422 0.910719593176376 1 0.988794221380785 0.997900361923315 0.999998617833789 0.995890299201828 0.999999999999045 0
ACSS3 1 0 0 0 0 0 0 0 0 0.681290730727157 0.889700935581222 0.910753235777417 1 0.988794221380785 0.997900361923315 0.999998617833789 0.99589344484424 0.999999999999045 1
SPTA1 0 0 0 0 0 0 0 0 0 0.684531742242582 0.875749404256641 0.910865800432198 1 0.988794221380785 0.997900361923315 0.999998617833789 0.995903960802598 0.999999999999045 0
LAMA3 0 0 0 0 0 0 0 0 0 0.680911118093807 0.890759507112812 0.911306179733081 1 0.988794221380785 0.997900361923315 0.999998617833789 0.995944968044557 0.999999999999045 0
FAM135B 0 0 0 0 0 0 0 0 0 0.678870693546857 0.899379675892576 0.91142715389045 1 0.988794221380785 0.997900361923315 0.999998617833789 0.995956195653099 0.999999999999045 0
COL6A6 0 0 0 0 0 0 0 0 0 0.67967995444798 0.897704518346151 0.911622117714527 1 0.988794221380785 0.997900361923315 0.999998617833789 0.99597425645046 0.999999999999045 0
PAPPA2 0 0 0 0 0 0 0 0 0 0.679250278237848 0.90260564735962 0.912028224657677 1 0.988794221380785 0.997900361923315 0.999998617833789 0.99601174296967 0.999999999999045 0
TNC 0 0 0 0 0 0 0 0 0 0.677477050512494 0.910242055794341 0.912030901819463 1 0.988794221380785 0.997900361923315 0.999998617833789 0.99601198949042 0.999999999999045 0
TTC28 0 0 0 0 0 0 0 0 0 0.679130019050894 0.903374069256256 0.912062013365141 1 0.988794221380785 0.997900361923315 0.999998617833789 0.996014853754648 0.999999999999045 0
MED12L 0 0 0 0 0 0 0 0 0 0.684347039612362 0.884214351192338 0.912082974714941 1 0.988794221380785 0.997900361923315 0.999998617833789 0.996016782949309 0.999999999999045 0
CPAMD8 0 0 0 0 0 0 0 0 0 0.681932687388365 0.893081610336909 0.912142833231589 1 0.988794221380785 0.997900361923315 0.999998617833789 0.996022289423955 0.999999999999045 0
TMPRSS6 1 0 0 0 0 0 0 0 0 0.682697761862697 0.895809373029747 0.912369123330429 1 0.988794221380785 0.997900361923315 0.999998617833789 0.99604307069664 0.999999999999045 1
PTCHD2 0 0 0 0 0 0 0 0 0 0.679449178412247 0.904796510824638 0.912398870337996 1 0.988794221380785 0.997900361923315 0.999998617833789 0.996045798328521 0.999999999999045 0
MPEG1 0 0 0 0 0 0 0 0 0 0.677502153267222 0.914422763203143 0.912509965219643 1 0.988794221380785 0.997900361923315 0.999998617833789 0.996055976524792 0.999999999999045 0
WWC3 1 0 0 0 0 0 0 0 0 0.682141822582536 0.899891724965538 0.912662567433791 1 0.988794221380785 0.997900361923315 0.999998617833789 0.996069935455351 0.999999999999045 1
CACNA1H 0 0 0 0 0 0 0 0 0 0.677692815898438 0.916754197433367 0.912858366877339 1 0.988794221380785 0.997900361923315 0.999998617833789 0.996087808379571 0.999999999999045 0
PLCB2 1 0 0 0 0 0 0 0 0 0.684371236251276 0.896023622922141 0.913243843393651 1 0.988794221380785 0.997900361923315 0.999998617833789 0.996122872646614 0.999999999999045 1
IGSF3 0 0 0 0 0 0 0 0 0 0.681298461984256 0.904055811285369 0.913248232898391 1 0.988794221380785 0.997900361923315 0.999998617833789 0.996123270993956 0.999999999999045 0
VPS8 1 0 0 0 0 0 0 0 0 0.69042570900002 0.877012871736536 0.91325983750187 1 0.988794221380785 0.997900361923315 0.999998617833789 0.996124324009541 0.999999999999045 1
NCOR2 0 0 0 0 0 0 0 0 0 0.680366967556867 0.910243819453385 0.913509649950638 1 0.988794221380785 0.997900361923315 0.999998617833789 0.996146956538813 0.999999999999045 0
DCDC1 0 0 0 0 0 0 0 0 0 0.68824322098649 0.882312824722243 0.913722319686655 1 0.988794221380785 0.997900361923315 0.999998617833789 0.996166170174624 0.999999999999045 0
ACACB 0 0 0 0 0 0 0 0 0 0.684381245082495 0.897517183375264 0.913968048634673 1 0.988794221380785 0.997900361923315 0.999998617833789 0.996188308904918 0.999999999999045 0
PTPRT 0 0 0 0 0 0 0 0 0 0.68535246044037 0.894051903691804 0.913988062168518 1 0.988794221380785 0.997900361923315 0.999998617833789 0.996190109096615 0.999999999999045 0
FBLN1 1 0 0 0 0 0 0 0 0 0.684774305646641 0.900931748818861 0.91413486243843 1 0.988794221380785 0.997900361923315 0.999998617833789 0.996203300196797 0.999999999999045 1
MYH2 0 0 0 0 0 0 0 0 0 0.686441033085298 0.891429155454893 0.914166258478689 1 0.988794221380785 0.997900361923315 0.999998617833789 0.996206118305188 0.999999999999045 0
PRODH 1 0 0 0 0 0 0 0 0 0.684474944834133 0.903428383652501 0.914321514380127 1 0.988794221380785 0.997900361923315 0.999998617833789 0.99622003822485 0.999999999999045 1
KCTD1 1 0 0 0 0 0 0 0 0 0.677820110857108 0.9345003822103 0.914385929305584 1 0.988794221380785 0.997900361923315 0.999998617833789 0.996225805794171 0.999999999999045 1
LRRK2 0 0 0 0 0 0 0 0 0 0.689567203714176 0.883189790369643 0.914504095071975 1 0.988794221380785 0.997900361923315 0.999998617833789 0.996236374297188 0.999999999999045 0
MYO10 0 0 0 0 0 0 0 0 0 0.687451586271643 0.891030325176383 0.914610254508902 1 0.988794221380785 0.997900361923315 0.999998617833789 0.996245855958444 0.999999999999045 0
ADAMTS20 0 0 0 0 0 0 0 0 0 0.691101667113335 0.88060001815478 0.914854713952629 1 0.988794221380785 0.997900361923315 0.999998617833789 0.996267643070575 0.999999999999045 0
DAPK1 0 0 0 0 0 0 0 0 0 0.684315496493695 0.905027981386443 0.914888173189805 1 0.988794221380785 0.997900361923315 0.999998617833789 0.996270619996538 0.999999999999045 0
ALMS1 0 0 0 0 0 0 0 0 0 0.684820491798688 0.903872240097561 0.914999311627625 1 0.988794221380785 0.997900361923315 0.999998617833789 0.996280499392341 0.999999999999045 0
CACNA1S 0 0 0 0 0 0 0 0 0 0.687818424995161 0.895899530067549 0.915461703443444 1 0.988794221380785 0.997900361923315 0.999998617833789 0.996321457752018 0.999999999999045 0
SSH1 1 0 0 0 0 0 0 0 0 0.685667493262308 0.907746007940804 0.915484317478025 1 0.988794221380785 0.997900361923315 0.999998617833789 0.996323454896823 0.999999999999045 1
TCHH 0 0 0 0 0 0 0 0 0 0.684718810049015 0.908753633707165 0.915536202616381 1 0.988794221380785 0.997900361923315 0.999998617833789 0.996328034990377 0.999999999999045 0
LAMA2 0 0 0 0 0 0 0 0 0 0.689526609916925 0.890833601429644 0.915603699366918 1 0.988794221380785 0.997900361923315 0.999998617833789 0.996333988778212 0.999999999999045 0
NOTCH4 0 0 0 0 0 0 0 0 0 0.68536077881888 0.906689689891496 0.915612878500876 1 0.988794221380785 0.997900361923315 0.999998617833789 0.996334798071592 0.999999999999045 0
TRPM6 0 0 0 0 0 0 0 0 0 0.691591067970935 0.885433817587877 0.915827511648835 1 0.988794221380785 0.997900361923315 0.999998617833789 0.996353695324152 0.999999999999045 0
SRRM2 0 0 0 0 0 0 0 0 0 0.685864419893963 0.908691381963876 0.916102403921553 1 0.988794221380785 0.997900361923315 0.999998617833789 0.996377824591139 0.999999999999045 0
NRXN1 0 0 0 0 0 0 0 0 0 0.687411425341241 0.905203836032895 0.91645472440037 1 0.988794221380785 0.997900361923315 0.999998617833789 0.996408629681947 0.999999999999045 0
FAT3 1 1 0 0 0 1.46805566059125 0 0 0 0.765610244016309 0.784136371614108 0.916515503982715 1 0.988794221380785 0.997900361923315 0.999998617833789 0.99641393023614 0.999999999999045 2
MKI67 0 0 0 0 0 0 0 0 0 0.684890054369048 0.917343822783732 0.916581765668456 1 0.988794221380785 0.997900361923315 0.999998617833789 0.996419704289209 0.999999999999045 0
SLIT3 0 0 0 0 0 0 0 0 0 0.690008525076759 0.89847123990522 0.916882562721686 1 0.988794221380785 0.997900361923315 0.999998617833789 0.996445855564617 0.999999999999045 0
TAF1L 0 0 0 0 0 0 0 0 0 0.685811236898357 0.917486040278247 0.917059142162191 1 0.988794221380785 0.997900361923315 0.999998617833789 0.996461161398926 0.999999999999045 0
C10orf71 0 0 0 0 0 0 0 0 0 0.683971226387571 0.927963201078455 0.917172458846631 1 0.988794221380785 0.997900361923315 0.999998617833789 0.996470965732228 0.999999999999045 0
NLGN1 1 0 0 0 0 0 0 0 0 0.6883775911439 0.910648780839037 0.917203966801172 1 0.988794221380785 0.997900361923315 0.999998617833789 0.996473689361089 0.999999999999045 1
TARBP1 1 0 0 0 0 0 0 0 0 0.690446684929597 0.902796390858219 0.917214002527112 1 0.988794221380785 0.997900361923315 0.999998617833789 0.996474556647846 0.999999999999045 1
NALCN 0 0 0 0 0 0 0 0 0 0.693163193956811 0.889844641883678 0.917234766796739 1 0.988794221380785 0.997900361923315 0.999998617833789 0.996476350745991 0.999999999999045 0
CACNA1G 0 0 0 0 0 0 0 0 0 0.687464280946809 0.911746477054248 0.91725334364894 1 0.988794221380785 0.997900361923315 0.999998617833789 0.996477955446007 0.999999999999045 0
IGSF9 0 0 0 0 0 0 0 0 0 0.690815206864618 0.900647216100586 0.917561473009898 1 0.988794221380785 0.997900361923315 0.999998617833789 0.996504517314259 0.999999999999045 0
THSD7B 0 0 0 0 0 0 0 0 0 0.695500975973084 0.885435301062845 0.917714784635542 1 0.988794221380785 0.997900361923315 0.999998617833789 0.996517694780008 0.999999999999045 0
SLIT1 0 0 0 0 0 0 0 0 0 0.691447340881466 0.900576680463625 0.917861778708524 1 0.988794221380785 0.997900361923315 0.999998617833789 0.996530305187802 0.999999999999045 0
NRXN2 0 0 0 0 0 0 0 0 0 0.68687011193015 0.921708092135149 0.918025864200688 1 0.988794221380785 0.997900361923315 0.999998617833789 0.996544354038034 0.999999999999045 0
C12orf55 0 0 0 0 0 0 0 0 0 0.6949275938579 0.889530999098484 0.918041191701073 1 0.988794221380785 0.997900361923315 0.999998617833789 0.996545664866808 0.999999999999045 0
KIAA1239 0 0 0 0 0 0 0 0 0 0.688836987604913 0.912843961100322 0.91805891418508 1 0.988794221380785 0.997900361923315 0.999998617833789 0.996547180198844 0.999999999999045 0
ABCA1 0 0 0 0 0 0 0 0 0 0.695068967245113 0.890738623052906 0.918282361415084 1 0.988794221380785 0.997900361923315 0.999998617833789 0.996566256342053 0.999999999999045 0
MSLNL 1 0 0 0 0 0 0 0 0 0.689446405297966 0.916441887006648 0.91842928652522 1 0.988794221380785 0.997900361923315 0.999998617833789 0.996578770006094 0.999999999999045 1
LILRA2 1 0 0 0 0 0 0 0 0 0.692498442855893 0.905431683629471 0.918574323950558 1 0.988794221380785 0.997900361923315 0.999998617833789 0.996591099842117 0.999999999999045 1
MYCBP2 0 0 0 0 0 0 0 0 0 0.695508410264852 0.891740471743969 0.91863590000292 1 0.988794221380785 0.997900361923315 0.999998617833789 0.996596327583836 0.999999999999045 0
SORCS1 0 0 0 0 0 0 0 0 0 0.695669088329635 0.891572455227657 0.91868931872602 1 0.988794221380785 0.997900361923315 0.999998617833789 0.996600859433441 0.999999999999045 0
MYH11 0 0 0 0 0 0 0 0 0 0.694598662025196 0.895431038035183 0.918710124729993 1 0.988794221380785 0.997900361923315 0.999998617833789 0.99660262369841 0.999999999999045 0
LAMC3 0 0 0 0 0 0 0 0 0 0.691222507974263 0.908337833535478 0.918713430293474 1 0.988794221380785 0.997900361923315 0.999998617833789 0.996602903953444 0.999999999999045 0
COL4A1 0 0 0 0 0 0 0 0 0 0.695343244196991 0.893139188867277 0.918752893421331 1 0.988794221380785 0.997900361923315 0.999998617833789 0.996606248830636 0.999999999999045 0
UTRN 0 0 0 0 0 0 0 0 0 0.698351202537804 0.883369648147816 0.918761166847063 1 0.988794221380785 0.997900361923315 0.999998617833789 0.99660694986759 0.999999999999045 0
GPR179 0 0 0 0 0 0 0 0 0 0.691007658202677 0.912427928401494 0.919082943707395 1 0.988794221380785 0.997900361923315 0.999998617833789 0.996634157381818 0.999999999999045 0
CGNL1 0 0 0 0 0 0 0 0 0 0.694083372622222 0.901123736206897 0.919215380170476 1 0.988794221380785 0.997900361923315 0.999998617833789 0.996645322684395 0.999999999999045 0
PTPRZ1 0 0 0 0 0 0 0 0 0 0.693242637150845 0.905745088003772 0.919387695929258 1 0.988794221380785 0.997900361923315 0.999998617833789 0.996659821521285 0.999999999999045 0
DTX4 1 0 0 0 0 0 0 0 0 0.692054478867499 0.914248716782301 0.919460968709794 1 0.988794221380785 0.997900361923315 0.999998617833789 0.996665976986652 0.999999999999045 1
ATP8B3 1 0 0 0 0 0 0 0 0 0.6939110122461 0.907481439081045 0.919532165259895 1 0.988794221380785 0.997900361923315 0.999998617833789 0.996671952439681 0.999999999999045 1
MYO7B 0 0 0 0 0 0 0 0 0 0.695968252114064 0.898477843482733 0.919779695849733 1 0.988794221380785 0.997900361923315 0.999998617833789 0.996692684530186 0.999999999999045 0
TONSL 1 0 0 0 0 0 0 0 0 0.695001355520128 0.905483913409422 0.919803213453665 1 0.988794221380785 0.997900361923315 0.999998617833789 0.99669465079741 0.999999999999045 1
MYO5B 0 0 0 0 0 0 0 0 0 0.697536422101594 0.897126948434698 0.920351273830518 1 0.988794221380785 0.997900361923315 0.999998617833789 0.996740302948049 0.999999999999045 0
KIAA1671 0 0 0 0 0 0 0 0 0 0.691686528789519 0.921445896693024 0.920387218927984 1 0.988794221380785 0.997900361923315 0.999998617833789 0.99674328568427 0.999999999999045 0
NAV3 0 0 0 0 0 0 0 0 0 0.697167877882423 0.898775453604533 0.920394947060968 1 0.988794221380785 0.997900361923315 0.999998617833789 0.996743926783976 0.999999999999045 0
CACNA1I 0 0 0 0 0 0 0 0 0 0.693711425571355 0.916057797707169 0.920810526612999 1 0.988794221380785 0.997900361923315 0.999998617833789 0.996778306301926 0.999999999999045 0
ADAMTS9 0 0 0 0 0 0 0 0 0 0.700117491724791 0.891818260069125 0.920844156721301 1 0.988794221380785 0.997900361923315 0.999998617833789 0.996781080205025 0.999999999999045 0
MYH1 0 0 0 0 0 0 0 0 0 0.69949611348223 0.895390992397089 0.921048801690914 1 0.988794221380785 0.997900361923315 0.999998617833789 0.996797933405488 0.999999999999045 0
UNC13A 0 0 0 0 0 0 0 0 0 0.698932062581641 0.897649189819736 0.921087190469988 1 0.988794221380785 0.997900361923315 0.999998617833789 0.9968010897853 0.999999999999045 0
PLXNB1 0 0 0 0 0 0 0 0 0 0.695391261492062 0.913190198661214 0.92130819533113 1 0.988794221380785 0.997900361923315 0.999998617833789 0.996819230000858 0.999999999999045 0
OR10H4 1 0 0 0 0 0 0 0 0 0.688760286790903 0.953025899638312 0.921392453855856 1 0.988794221380785 0.997900361923315 0.999998617833789 0.996826132032961 0.999999999999045 1
SCN10A 0 0 0 0 0 0 0 0 0 0.69749678567394 0.905674937517878 0.921434637150211 1 0.988794221380785 0.997900361923315 0.999998617833789 0.996829584580608 0.999999999999045 0
NOTCH3 0 0 0 0 0 0 0 0 0 0.694292894892657 0.921182908207547 0.921636156610222 1 0.988794221380785 0.997900361923315 0.999998617833789 0.996846051560376 0.999999999999045 0
ARHGEF17 0 0 0 0 0 0 0 0 0 0.695311835569825 0.916953017690073 0.921686002497638 1 0.988794221380785 0.997900361923315 0.999998617833789 0.996850117874014 0.999999999999045 0
PLEKHA7 0 0 0 0 0 0 0 0 0 0.702920088536997 0.889300005611937 0.921799591084207 1 0.988794221380785 0.997900361923315 0.999998617833789 0.996859374100847 0.999999999999045 0
STK31 1 0 0 0 0 0 0 0 0 0.704011304808981 0.890288425876572 0.921936070886294 1 0.988794221380785 0.997900361923315 0.999998617833789 0.996870477199092 0.999999999999045 1
DOCK6 0 0 0 0 0 0 0 0 0 0.698041125546266 0.908644793823809 0.922056142816739 1 0.988794221380785 0.997900361923315 0.999998617833789 0.996880228754308 0.999999999999045 0
SCN11A 0 0 0 0 0 0 0 0 0 0.700853676188053 0.899082937664406 0.922190048804619 1 0.988794221380785 0.997900361923315 0.999998617833789 0.996891085390588 0.999999999999045 0
CTNND2 0 0 0 0 0 0 0 0 0 0.699177759342658 0.906153605598397 0.922297510442005 1 0.988794221380785 0.997900361923315 0.999998617833789 0.996899783946747 0.999999999999045 0
GRAMD1B 1 0 0 0 0 0 0 0 0 0.703434680409975 0.895291741195913 0.92241841369667 1 0.988794221380785 0.997900361923315 0.999998617833789 0.996909555575848 0.999999999999045 1
LYST 0 0 0 0 0 0 0 0 0 0.701900576896063 0.897235359717485 0.922436692002455 1 0.988794221380785 0.997900361923315 0.999998617833789 0.996911031483963 0.999999999999045 0
SORBS1 0 0 0 0 0 0 0 0 0 0.701663580455471 0.89961533247821 0.922643003434507 1 0.988794221380785 0.997900361923315 0.999998617833789 0.996927665283492 0.999999999999045 0
CSPG4 0 0 0 0 0 0 0 0 0 0.695491111722487 0.928349088946248 0.922920765160747 1 0.988794221380785 0.997900361923315 0.999998617833789 0.996949986879075 0.999999999999045 0
SCN8A 0 0 0 0 0 0 0 0 0 0.700081354581332 0.908939895914626 0.923065586352293 1 0.988794221380785 0.997900361923315 0.999998617833789 0.996961591899205 0.999999999999045 0
FER1L6 0 0 0 0 0 0 0 0 0 0.705165357387565 0.891835622998144 0.923212511725197 1 0.988794221380785 0.997900361923315 0.999998617833789 0.996973342315829 0.999999999999045 0
FARP2 1 0 0 0 0 0 0 0 0 0.704984829291308 0.896294860787823 0.923293219658776 1 0.988794221380785 0.997900361923315 0.999998617833789 0.99697978701556 0.999999999999045 1
VIT 1 0 0 0 0 0 0 0 0 0.703078004484962 0.903274592357318 0.923378533153647 1 0.988794221380785 0.997900361923315 0.999998617833789 0.996986591808846 0.999999999999045 1
ITGAE 1 0 0 0 0 0 0 0 0 0.702310755919074 0.90643534346405 0.923437188851785 1 0.988794221380785 0.997900361923315 0.999998617833789 0.996991265744513 0.999999999999045 1
MYO3A 0 0 0 0 0 0 0 0 0 0.705373470622507 0.893072249736964 0.923484984643172 1 0.988794221380785 0.997900361923315 0.999998617833789 0.99699507156169 0.999999999999045 0
TRIOBP 0 0 0 0 0 0 0 0 0 0.704245471052468 0.897816331885564 0.92361482423832 1 0.988794221380785 0.997900361923315 0.999998617833789 0.997005397762244 0.999999999999045 0
TMPRSS4 1 0 0 0 0 0 0 0 0 0.706177689070772 0.894994368668768 0.923659785034538 1 0.988794221380785 0.997900361923315 0.999998617833789 0.997008969259597 0.999999999999045 1
ADCY8 0 0 0 0 0 0 0 0 0 0.700782625422821 0.911876069593981 0.92374407344968 1 0.988794221380785 0.997900361923315 0.999998617833789 0.997015658881068 0.999999999999045 0
USP29 0 0 0 0 0 0 0 0 0 0.698145862550045 0.927344529704999 0.92411085511451 1 0.988794221380785 0.997900361923315 0.999998617833789 0.997044679276831 0.999999999999045 0
SORCS2 0 0 0 0 0 0 0 0 0 0.702387361564842 0.908567618569699 0.924113680594221 1 0.988794221380785 0.997900361923315 0.999998617833789 0.997044902268529 0.999999999999045 0
SART1 2 0 0 0 0 0 0 0 0 0.704874037160979 0.904433007277163 0.924277847227466 1 0.988794221380785 0.997900361923315 0.999998617833789 0.99705784374838 0.999999999999045 2
TTC21A 1 0 0 0 0 0 0 0 0 0.706790426756514 0.898073706811875 0.92439363660323 1 0.988794221380785 0.997900361923315 0.999998617833789 0.997066954046848 0.999999999999045 1
SORCS3 0 0 0 0 0 0 0 0 0 0.704652702231135 0.902369308340075 0.9244053315986 1 0.988794221380785 0.997900361923315 0.999998617833789 0.997067873401645 0.999999999999045 0
BAI1 0 0 0 0 0 0 0 0 0 0.701263960719985 0.91646084284112 0.924489150072647 1 0.988794221380785 0.997900361923315 0.999998617833789 0.997074458122118 0.999999999999045 0
UNC13B 0 0 0 0 0 0 0 0 0 0.709071288973833 0.888489881947708 0.924525926870563 1 0.988794221380785 0.997900361923315 0.999998617833789 0.997077344882821 0.999999999999045 0
SCN2A 0 0 0 0 0 0 0 0 0 0.704143715310517 0.906566695182037 0.924696103352741 1 0.988794221380785 0.997900361923315 0.999998617833789 0.997090683682314 0.999999999999045 0
ZNF423 0 0 0 0 0 0 0 0 0 0.697898459801453 0.935289956224273 0.924704078387996 1 0.988794221380785 0.997900361923315 0.999998617833789 0.99709130801449 0.999999999999045 0
COL4A6 0 0 0 0 0 0 0 0 0 0.707159069030583 0.897317131285827 0.924900886229708 1 0.988794221380785 0.997900361923315 0.999998617833789 0.99710669348696 0.999999999999045 0
OR14I1 1 0 0 0 0 0 0 0 0 0.69869151282235 0.936863302214632 0.925039892972997 1 0.988794221380785 0.997900361923315 0.999998617833789 0.997117535116922 0.999999999999045 1
LRRK1 0 0 0 0 0 0 0 0 0 0.703762577215422 0.911005394953489 0.925050786473867 1 0.988794221380785 0.997900361923315 0.999998617833789 0.9971183838571 0.999999999999045 0
TRRAP 0 0 0 0 0 0 0 0 0 0.705490590196974 0.904892674753765 0.925117388204024 1 0.988794221380785 0.997900361923315 0.999998617833789 0.997123570176491 0.999999999999045 0
ADCY2 0 0 0 0 0 0 0 0 0 0.705060223792883 0.906748352996729 0.925147312157974 1 0.988794221380785 0.997900361923315 0.999998617833789 0.997125898812818 0.999999999999045 0
BIRC6 0 0 0 0 0 0 0 0 0 0.706255804280794 0.902436794493135 0.925160780554385 1 0.988794221380785 0.997900361923315 0.999998617833789 0.997126946586969 0.999999999999045 0
CIT 0 0 0 0 0 0 0 0 0 0.708286639713769 0.896292634367722 0.925280693663605 1 0.988794221380785 0.997900361923315 0.999998617833789 0.997136266585874 0.999999999999045 0
EFCAB6 0 0 0 0 0 0 0 0 0 0.706510289921486 0.902830874046021 0.92532968646776 1 0.988794221380785 0.997900361923315 0.999998617833789 0.997140069978627 0.999999999999045 0
STAB1 0 0 0 0 0 0 0 0 0 0.707094379025012 0.902437524084406 0.925549795534222 1 0.988794221380785 0.997900361923315 0.999998617833789 0.997157125407225 0.999999999999045 0
FLNB 0 0 0 0 0 0 0 0 0 0.7043901698698 0.913583780004753 0.925643496334345 1 0.988794221380785 0.997900361923315 0.999998617833789 0.997164370046427 0.999999999999045 0
OR11G2 0 0 0 0 0 0 0 0 0 0.699301356385414 0.938592756320514 0.925652219710338 1 0.988794221380785 0.997900361923315 0.999998617833789 0.997165044026665 0.999999999999045 0
TNR 0 0 0 0 0 0 0 0 0 0.708005717008117 0.901499376279839 0.925849250087231 1 0.988794221380785 0.997900361923315 0.999998617833789 0.997180244972896 0.999999999999045 0
COL5A1 0 0 0 0 0 0 0 0 0 0.709095201808648 0.899165301283943 0.926042206616032 1 0.988794221380785 0.997900361923315 0.999998617833789 0.997195090981952 0.999999999999045 0
DLEC1 0 0 0 0 0 0 0 0 0 0.708892587125007 0.900996345438997 0.926191907554348 1 0.988794221380785 0.997900361923315 0.999998617833789 0.99720658122386 0.999999999999045 0
SMO 1 0 0 0 0 0 0 0 0 0.706923454741563 0.911142497002193 0.926209730597764 1 0.988794221380785 0.997900361923315 0.999998617833789 0.997207947613236 0.999999999999045 1
MEGF8 0 0 0 0 0 0 0 0 0 0.706103843286272 0.91267996043491 0.926341549714982 1 0.988794221380785 0.997900361923315 0.999998617833789 0.997218042772307 0.999999999999045 0
HCN4 0 0 0 0 0 0 0 0 0 0.701072530455773 0.937277536230916 0.926394420525847 1 0.988794221380785 0.997900361923315 0.999998617833789 0.997222086529198 0.999999999999045 0
A2ML1 0 0 0 0 0 0 0 0 0 0.711403207232697 0.895548533409427 0.926603425721808 1 0.988794221380785 0.997900361923315 0.999998617833789 0.997238042486986 0.999999999999045 0
SPATA31D1 0 0 0 0 0 0 0 0 0 0.704726969433058 0.921410299837978 0.926652642991556 1 0.988794221380785 0.997900361923315 0.999998617833789 0.997241792993127 0.999999999999045 0
ASPM 0 0 0 0 0 0 0 0 0 0.710383885926769 0.899895751564586 0.926730203700403 1 0.988794221380785 0.997900361923315 0.999998617833789 0.997247698050221 0.999999999999045 0
KNDC1 0 0 0 0 0 0 0 0 0 0.706328009950487 0.915414237236094 0.926756545907686 1 0.988794221380785 0.997900361923315 0.999998617833789 0.997249702128099 0.999999999999045 0
FMN1 0 0 0 0 0 0 0 0 0 0.707646364876347 0.911247682406769 0.926891950841169 1 0.988794221380785 0.997900361923315 0.999998617833789 0.997259991728285 0.999999999999045 0
RXFP2 1 0 0 0 0 0 0 0 0 0.713029687830854 0.895895118101208 0.926948579850932 1 0.988794221380785 0.997900361923315 0.999998617833789 0.997264289175341 0.999999999999045 1
SERPINA4 1 0 0 0 0 0 0 0 0 0.704563000543894 0.927644180625333 0.926969863141805 1 0.988794221380785 0.997900361923315 0.999998617833789 0.997265903421524 0.999999999999045 1
DOCK5 0 0 0 0 0 0 0 0 0 0.713181119110564 0.892958356844213 0.927043828517691 1 0.988794221380785 0.997900361923315 0.999998617833789 0.997271509577542 0.999999999999045 0
ANK1 0 0 0 0 0 0 0 0 0 0.70844379008733 0.911044733242365 0.927237151633273 1 0.988794221380785 0.997900361923315 0.999998617833789 0.997286134504725 0.999999999999045 0
NRXN3 0 0 0 0 0 0 0 0 0 0.707237045457805 0.916005311895165 0.927245645450933 1 0.988794221380785 0.997900361923315 0.999998617833789 0.997286776139084 0.999999999999045 0
MAP2 0 0 0 0 0 0 0 0 0 0.705972244917876 0.92298649221826 0.927398228345945 1 0.988794221380785 0.997900361923315 0.999998617833789 0.997298289202975 0.999999999999045 0
NPAS3 0 0 0 0 0 0 0 0 0 0.705372995304568 0.926776420738269 0.927492914187035 1 0.988794221380785 0.997900361923315 0.999998617833789 0.997305421051302 0.999999999999045 0
FREM3 0 0 0 0 0 0 0 0 0 0.705474248936885 0.9283510996259 0.927690826443919 1 0.988794221380785 0.997900361923315 0.999998617833789 0.997320296817298 0.999999999999045 0
MAP1B 0 0 0 0 0 0 0 0 0 0.706516443978292 0.92352057743796 0.927706754425293 1 0.988794221380785 0.997900361923315 0.999998617833789 0.997321492183282 0.999999999999045 0
DLG5 0 0 0 0 0 0 0 0 0 0.707845701620728 0.91770522273343 0.927715339556503 1 0.988794221380785 0.997900361923315 0.999998617833789 0.997322136368314 0.999999999999045 0
C1orf68 1 0 0 0 0 0 0 0 0 0.707766680753604 0.921048107885871 0.92777222980135 1 0.988794221380785 0.997900361923315 0.999998617833789 0.997326403118392 0.999999999999045 1
ITPR2 0 0 0 0 0 0 0 0 0 0.713740353133082 0.898556476136465 0.928075312033677 1 0.988794221380785 0.997900361923315 0.999998617833789 0.997349075396157 0.999999999999045 0
KMT2A 0 0 0 0 0 0 0 0 0 0.710613028466708 0.909851265496016 0.928093776625129 1 0.988794221380785 0.997900361923315 0.999998617833789 0.997350453453792 0.999999999999045 0
ROS1 0 0 0 0 0 0 0 0 0 0.713540656675027 0.899512240670621 0.928113925489277 1 0.988794221380785 0.997900361923315 0.999998617833789 0.997351956793671 0.999999999999045 0
GLI2 0 0 0 0 0 0 0 0 0 0.705797079509565 0.9337833191596 0.928336092230503 1 0.988794221380785 0.997900361923315 0.999998617833789 0.997368504019502 0.999999999999045 0
KIF23 1 0 0 0 0 0 0 0 0 0.719188052958063 0.887532318123999 0.92843121053703 1 0.988794221380785 0.997900361923315 0.999998617833789 0.997375572281276 0.999999999999045 1
SALL3 0 0 0 0 0 0 0 0 0 0.703111178920982 0.952106481801457 0.928442094514763 1 0.988794221380785 0.997900361923315 0.999998617833789 0.997376380450647 0.999999999999045 0
PIK3CG 1 0 0 0 0 0 0 0 0 0.710044642610976 0.918340501715062 0.928523624123581 1 0.988794221380785 0.997900361923315 0.999998617833789 0.997382430221503 0.999999999999045 1
CBS 1 0 0 0 0 0 0 0 0 0.712603683675143 0.909409432879958 0.928614394331919 1 0.988794221380785 0.997900361923315 0.999998617833789 0.997389157254109 0.999999999999045 1
CCKBR 1 0 0 0 0 0 0 0 0 0.710069520005327 0.919290664692128 0.928643850674047 1 0.988794221380785 0.997900361923315 0.999998617833789 0.99739133837377 0.999999999999045 1
ADAMTS16 0 0 0 0 0 0 0 0 0 0.713497993951021 0.904188724152979 0.928707070110218 1 0.988794221380785 0.997900361923315 0.999998617833789 0.997396016355651 0.999999999999045 0
KSR2 0 0 0 0 0 0 0 0 0 0.711205294714442 0.912853628102163 0.928718812920159 1 0.988794221380785 0.997900361923315 0.999998617833789 0.997396884802032 0.999999999999045 0
PPL 0 0 0 0 0 0 0 0 0 0.71121716523131 0.913540753795703 0.928803533592251 1 0.988794221380785 0.997900361923315 0.999998617833789 0.997403145969179 0.999999999999045 0
ASXL3 0 0 0 0 0 0 0 0 0 0.709858820289133 0.919242615291532 0.928812510943309 1 0.988794221380785 0.997900361923315 0.999998617833789 0.997403808975385 0.999999999999045 0
SCN1A 0 0 0 0 0 0 0 0 0 0.713363090473147 0.90564813373912 0.928831048355616 1 0.988794221380785 0.997900361923315 0.999998617833789 0.997405177748243 0.999999999999045 0
PTPN13 0 0 0 0 0 0 0 0 0 0.715231302192928 0.899205750889545 0.928834341035249 1 0.988794221380785 0.997900361923315 0.999998617833789 0.997405420835744 0.999999999999045 0
THSD7A 0 0 0 0 0 0 0 0 0 0.718396680870283 0.891069264008183 0.929101706709673 1 0.988794221380785 0.997900361923315 0.999998617833789 0.997425120596418 0.999999999999045 0
MAP3K4 1 0 0 0 0 0 0 0 0 0.714971313327993 0.905038090990446 0.92911778336214 1 0.988794221380785 0.997900361923315 0.999998617833789 0.997426302687188 0.999999999999045 1
MASP1 1 0 0 0 0 0 0 0 0 0.714374758038711 0.908005082745589 0.929239935655891 1 0.988794221380785 0.997900361923315 0.999998617833789 0.99743527526548 0.999999999999045 1
HDC 1 0 0 0 0 0 0 0 0 0.715453409773747 0.905283845896401 0.929368861585229 1 0.988794221380785 0.997900361923315 0.999998617833789 0.997444727976922 0.999999999999045 1
CADPS 0 0 0 0 0 0 0 0 0 0.715185522994329 0.903816878757416 0.929420988579713 1 0.988794221380785 0.997900361923315 0.999998617833789 0.997448544794843 0.999999999999045 0
PKP2 0 0 0 0 0 0 0 0 0 0.713524518263837 0.911938644798504 0.929669279347172 1 0.988794221380785 0.997900361923315 0.999998617833789 0.997466684898133 0.999999999999045 0
PCNT 0 0 0 0 0 0 0 0 0 0.713711143377584 0.911306111725071 0.92967940161117 1 0.988794221380785 0.997900361923315 0.999998617833789 0.997467423022994 0.999999999999045 0
CR1 0 0 0 0 0 0 0 0 0 0.719220215631864 0.893265542704217 0.929783993891542 1 0.988794221380785 0.997900361923315 0.999998617833789 0.997475043536218 0.999999999999045 0
SPEN 0 0 0 0 0 0 0 0 0 0.712595449479747 0.920086006130563 0.930157877143464 1 0.988794221380785 0.997900361923315 0.999998617833789 0.997502188190198 0.999999999999045 0
SOGA2 0 0 0 0 0 0 0 0 0 0.710941345666638 0.92821111946683 0.930218837555278 1 0.988794221380785 0.997900361923315 0.999998617833789 0.997506599784176 0.999999999999045 0
GPR158 0 0 0 0 0 0 0 0 0 0.715646317195888 0.909341402389438 0.930318248002127 1 0.988794221380785 0.997900361923315 0.999998617833789 0.997513785368039 0.999999999999045 0
PLEKHG4B 0 0 0 0 0 0 0 0 0 0.714895486397368 0.912203355030198 0.930320998138658 1 0.988794221380785 0.997900361923315 0.999998617833789 0.997513984002346 0.999999999999045 0
RTL1 0 0 0 0 0 0 0 0 0 0.7119197580637 0.926429647306566 0.930496269771641 1 0.988794221380785 0.997900361923315 0.999998617833789 0.99752662659052 0.999999999999045 0
ABCC6 0 0 0 0 0 0 0 0 0 0.716857392113739 0.906542341924503 0.930516919443671 1 0.988794221380785 0.997900361923315 0.999998617833789 0.997528113906189 0.999999999999045 0
F5 0 0 0 0 0 0 0 0 0 0.716463486239874 0.908241247207344 0.930551086212746 1 0.988794221380785 0.997900361923315 0.999998617833789 0.997530573799482 0.999999999999045 0
DOCK1 0 0 0 0 0 0 0 0 0 0.721890466079864 0.89090038069334 0.930612745284878 1 0.988794221380785 0.997900361923315 0.999998617833789 0.997535009872084 0.999999999999045 0
LRRIQ1 0 0 0 0 0 0 0 0 0 0.72092814308157 0.894208075091874 0.930670560731885 1 0.988794221380785 0.997900361923315 0.999998617833789 0.997539165703156 0.999999999999045 0
GPC5 1 0 0 0 0 0 0 0 0 0.715665557307601 0.916504945212346 0.930880849660248 1 0.988794221380785 0.997900361923315 0.999998617833789 0.997554251189709 0.999999999999045 1
TRPA1 1 0 0 0 0 0 0 0 0 0.720098986935268 0.902554981587899 0.931077723364764 1 0.988794221380785 0.997900361923315 0.999998617833789 0.997568331253011 0.999999999999045 1
MTUS2 0 0 0 0 0 0 0 0 0 0.713764453376241 0.924250058278622 0.931122261011336 1 0.988794221380785 0.997900361923315 0.999998617833789 0.997571510733451 0.999999999999045 0
CAMTA1 0 0 0 0 0 0 0 0 0 0.71575288538573 0.91599374086865 0.931142771564739 1 0.988794221380785 0.997900361923315 0.999998617833789 0.997572974236798 0.999999999999045 0
PLCH1 0 0 0 0 0 0 0 0 0 0.718570702184357 0.905451345064426 0.931143604434693 1 0.988794221380785 0.997900361923315 0.999998617833789 0.997573033655584 0.999999999999045 0
MYOM3 0 0 0 0 0 0 0 0 0 0.719461442518247 0.902600155274376 0.931171242754494 1 0.988794221380785 0.997900361923315 0.999998617833789 0.997575005011952 0.999999999999045 0
ASTN2 0 0 0 0 0 0 0 0 0 0.716619084731943 0.91450654757254 0.931363923004477 1 0.988794221380785 0.997900361923315 0.999998617833789 0.99758872550864 0.999999999999045 0
RP11-1055B8.7 0 0 0 0 0 0 0 0 0 0.713035537580887 0.930338565417442 0.931379269878407 1 0.988794221380785 0.997900361923315 0.999998617833789 0.997589816624484 0.999999999999045 0
ZCCHC6 1 0 0 0 0 0 0 0 0 0.720560435578208 0.903650395527593 0.931433374378106 1 0.988794221380785 0.997900361923315 0.999998617833789 0.997593661271882 0.999999999999045 1
KIAA1549 0 0 0 0 0 0 0 0 0 0.714854956026913 0.922532127175837 0.931441931951806 1 0.988794221380785 0.997900361923315 0.999998617833789 0.997594269082307 0.999999999999045 0
C2orf16 0 0 0 0 0 0 0 0 0 0.71459602901191 0.9239557280389 0.931470316633967 1 0.988794221380785 0.997900361923315 0.999998617833789 0.997596284570507 0.999999999999045 0
OGDHL 0 0 0 0 0 0 0 0 0 0.71719573670677 0.914221282853926 0.931589889966545 1 0.988794221380785 0.997900361923315 0.999998617833789 0.997604765521139 0.999999999999045 0
MAGI1 0 0 0 0 0 0 0 0 0 0.718415320711438 0.910189935099919 0.931660476996812 1 0.988794221380785 0.997900361923315 0.999998617833789 0.997609764827022 0.999999999999045 0
DCC 0 0 0 0 0 0 0 0 0 0.722247038552734 0.897177485519238 0.931665731748456 1 0.988794221380785 0.997900361923315 0.999998617833789 0.997610136779392 0.999999999999045 0
SLCO4C1 1 0 0 0 0 0 0 0 0 0.719361192439334 0.910058178558511 0.931748511326619 1 0.988794221380785 0.997900361923315 0.999998617833789 0.997615992338652 0.999999999999045 1
SHROOM2 0 0 0 0 0 0 0 0 0 0.713708514142605 0.93107312960881 0.931754230704728 1 0.988794221380785 0.997900361923315 0.999998617833789 0.997616396637311 0.999999999999045 0
SPATA31E1 0 0 0 0 0 0 0 0 0 0.715726696704651 0.922165127128152 0.931798169004014 1 0.988794221380785 0.997900361923315 0.999998617833789 0.997619501432751 0.999999999999045 0
LRP5 0 0 0 0 0 0 0 0 0 0.715329155909751 0.9247936748194 0.931887043173842 1 0.988794221380785 0.997900361923315 0.999998617833789 0.997625775180959 0.999999999999045 0
SVIL 0 0 0 0 0 0 0 0 0 0.719223327354178 0.90933571333847 0.931916393143457 1 0.988794221380785 0.997900361923315 0.999998617833789 0.997627845173342 0.999999999999045 0
OR5M1 1 0 0 0 0 0 0 0 0 0.710688630703764 0.95472334498306 0.932075056899023 1 0.988794221380785 0.997900361923315 0.999998617833789 0.997639019393969 0.999999999999045 1
LRRC16B 0 0 0 0 0 0 0 0 0 0.723008441587502 0.898716726180985 0.932210152525342 1 0.988794221380785 0.997900361923315 0.999998617833789 0.997648512491696 0.999999999999045 0
ESPL1 0 0 0 0 0 0 0 0 0 0.720840223069772 0.906616982127127 0.932295567633499 1 0.988794221380785 0.997900361923315 0.999998617833789 0.997654504463378 0.999999999999045 0
WDR96 0 0 0 0 0 0 0 0 0 0.72384657853918 0.898020994300193 0.932479589618023 1 0.988794221380785 0.997900361923315 0.999998617833789 0.997667387234408 0.999999999999045 0
ATRNL1 0 0 0 0 0 0 0 0 0 0.724334503891516 0.89677796093074 0.932519041937973 1 0.988794221380785 0.997900361923315 0.999998617833789 0.99767014443322 0.999999999999045 0
ARAP3 0 0 0 0 0 0 0 0 0 0.720623698643111 0.909482271300024 0.932554406139183 1 0.988794221380785 0.997900361923315 0.999998617833789 0.997672614507597 0.999999999999045 0
MYH10 0 0 0 0 0 0 0 0 0 0.722651197090187 0.903047671217378 0.932633316692921 1 0.988794221380785 0.997900361923315 0.999998617833789 0.997678121318243 0.999999999999045 0
COL25A1 1 0 0 0 0 0 0 0 0 0.730540022213379 0.885656594866978 0.933057227147817 1 0.988794221380785 0.997900361923315 0.999998617833789 0.997707589851908 0.999999999999045 1
PKD1 0 0 0 0 0 0 0 0 0 0.716597049502469 0.931895432858694 0.933139626206876 1 0.988794221380785 0.997900361923315 0.999998617833789 0.997713295540902 0.999999999999045 0
ABCC11 0 0 0 0 0 0 0 0 0 0.72255498187655 0.909211264640954 0.93337128315062 1 0.988794221380785 0.997900361923315 0.999998617833789 0.997729297549836 0.999999999999045 0
DOCK4 0 0 0 0 0 0 0 0 0 0.725974423800737 0.898399945467319 0.933452994604931 1 0.988794221380785 0.997900361923315 0.999998617833789 0.997734928158753 0.999999999999045 0
PLEKHH1 0 0 0 0 0 0 0 0 0 0.72344419946443 0.906817502833888 0.933463404845773 1 0.988794221380785 0.997900361923315 0.999998617833789 0.997735644998516 0.999999999999045 0
AATK 0 0 0 0 0 0 0 0 0 0.717196492515987 0.932674685293382 0.93348037810214 1 0.988794221380785 0.997900361923315 0.999998617833789 0.997736813512631 0.999999999999045 0
SZT2 0 0 0 0 0 0 0 0 0 0.724462120578572 0.903978814338316 0.93354415650075 1 0.988794221380785 0.997900361923315 0.999998617833789 0.997741201541401 0.999999999999045 0
KCNT1 0 0 0 0 0 0 0 0 0 0.72062297876365 0.918022989695051 0.933544374785353 1 0.988794221380785 0.997900361923315 0.999998617833789 0.997741216552156 0.999999999999045 0
EHBP1L1 1 0 0 0 0 0 0 0 0 0.721829119919589 0.915716129570227 0.933545305784917 1 0.988794221380785 0.997900361923315 0.999998617833789 0.997741280573535 0.999999999999045 1
TDRD6 0 0 0 0 0 0 0 0 0 0.718490651718849 0.927451661659946 0.933572487776698 1 0.988794221380785 0.997900361923315 0.999998617833789 0.997743149368784 0.999999999999045 0
RBP3 0 0 0 0 0 0 0 0 0 0.716012706710792 0.940621946243123 0.933618251563041 1 0.988794221380785 0.997900361923315 0.999998617833789 0.997746293897292 0.999999999999045 0
LAMB3 0 0 0 0 0 0 0 0 0 0.723144971091944 0.90993688533825 0.933718195008891 1 0.988794221380785 0.997900361923315 0.999998617833789 0.997753153428313 0.999999999999045 0
UGT2A1 1 0 0 0 0 0 0 0 0 0.723096318028144 0.912577512390806 0.933720794416238 1 0.988794221380785 0.997900361923315 0.999998617833789 0.997753331693622 0.999999999999045 1
MYLK 0 0 0 0 0 0 0 0 0 0.72236320331909 0.913092509372399 0.933751795264567 1 0.988794221380785 0.997900361923315 0.999998617833789 0.997755457149612 0.999999999999045 0
KCNMA1 0 0 0 0 0 0 0 0 0 0.723647241541696 0.908987743023277 0.9338218112951 1 0.988794221380785 0.997900361923315 0.999998617833789 0.997760253746852 0.999999999999045 0
RALGAPB 1 0 0 0 0 0 0 0 0 0.724125059309127 0.910067314645679 0.933855235923599 1 0.988794221380785 0.997900361923315 0.999998617833789 0.997762541720921 0.999999999999045 1
HIVEP3 0 0 0 0 0 0 0 0 0 0.718632452292446 0.93008341146796 0.933887105716332 1 0.988794221380785 0.997900361923315 0.999998617833789 0.997764722149617 0.999999999999045 0
NCAM1 0 0 0 0 0 0 0 0 0 0.724979129055485 0.904912666926314 0.933889273413105 1 0.988794221380785 0.997900361923315 0.999998617833789 0.997764870416953 0.999999999999045 0
PTPRG 0 0 0 0 0 0 0 0 0 0.723290989649954 0.911313654000438 0.933948056089525 1 0.988794221380785 0.997900361923315 0.999998617833789 0.997768889149142 0.999999999999045 0
GRID1 0 0 0 0 0 0 0 0 0 0.72118013463688 0.919584758551461 0.933961398835834 1 0.988794221380785 0.997900361923315 0.999998617833789 0.997769800823154 0.999999999999045 0
TNN 0 0 0 0 0 0 0 0 0 0.721896818652083 0.917580821326036 0.934058271053437 1 0.988794221380785 0.997900361923315 0.999998617833789 0.997776414125865 0.999999999999045 0
KPRP 0 0 0 0 0 0 0 0 0 0.720293579114132 0.926014570761472 0.934235378432133 1 0.988794221380785 0.997900361923315 0.999998617833789 0.997788478973556 0.999999999999045 0
HEATR5A 0 0 0 0 0 0 0 0 0 0.726259049334625 0.904296789679984 0.934363659136214 1 0.988794221380785 0.997900361923315 0.999998617833789 0.997797196700457 0.999999999999045 0
CNTNAP5 0 0 0 0 0 0 0 0 0 0.725728513161761 0.906800154477091 0.934454394135472 1 0.988794221380785 0.997900361923315 0.999998617833789 0.997803352254176 0.999999999999045 0
C19orf68 1 0 0 0 0 0 0 0 0 0.719189747526858 0.936145831232703 0.934519394987558 1 0.988794221380785 0.997900361923315 0.999998617833789 0.997807756560878 0.999999999999045 1
XIRP1 0 0 0 0 0 0 0 0 0 0.720278583864639 0.92911741124896 0.934530447867846 1 0.988794221380785 0.997900361923315 0.999998617833789 0.997808505028598 0.999999999999045 0
LEMD3 1 0 0 0 0 0 0 0 0 0.724517792886735 0.915735595896001 0.934731038201706 1 0.988794221380785 0.997900361923315 0.999998617833789 0.997822065688755 0.999999999999045 1
ITGA9 0 0 0 0 0 0 0 0 0 0.724953243073167 0.912532711580841 0.934818207791491 1 0.988794221380785 0.997900361923315 0.999998617833789 0.997827945262247 0.999999999999045 0
CASZ1 0 0 0 0 0 0 0 0 0 0.719526148868175 0.936042934900346 0.934821392893211 1 0.988794221380785 0.997900361923315 0.999998617833789 0.997828159942866 0.999999999999045 0
ZBTB8B 1 0 0 0 0 0 0 0 0 0.720899212623978 0.931442172370334 0.934841137139922 1 0.988794221380785 0.997900361923315 0.999998617833789 0.997829490492473 0.999999999999045 1
POLE 0 0 0 0 0 0 0 0 0 0.725820561923054 0.909937790446803 0.934883255943829 1 0.988794221380785 0.997900361923315 0.999998617833789 0.997832327452694 0.999999999999045 0
MAGEC1 0 0 0 0 0 0 0 0 0 0.720623217722682 0.932109680438215 0.934962441351613 1 0.988794221380785 0.997900361923315 0.999998617833789 0.997837655939208 0.999999999999045 0
CHD5 0 0 0 0 0 0 0 0 0 0.725620848291309 0.911627151809273 0.935000562729681 1 0.988794221380785 0.997900361923315 0.999998617833789 0.997840218783565 0.999999999999045 0
DIP2C 0 0 0 0 0 0 0 0 0 0.725825312285253 0.91121378413888 0.935039682254729 1 0.988794221380785 0.997900361923315 0.999998617833789 0.997842847116037 0.999999999999045 0
PCSK6 0 0 0 0 0 0 0 0 0 0.727119609871658 0.90678826716122 0.935053494744797 1 0.988794221380785 0.997900361923315 0.999998617833789 0.997843774748004 0.999999999999045 0
COL18A1 0 0 0 0 0 0 0 0 0 0.723885776203395 0.918933228463908 0.935080693171433 1 0.988794221380785 0.997900361923315 0.999998617833789 0.997845600768611 0.999999999999045 0
VPS13C 0 0 0 0 0 0 0 0 0 0.729146412550478 0.900921588650956 0.935156444630164 1 0.988794221380785 0.997900361923315 0.999998617833789 0.997850682323902 0.999999999999045 0
MYBPC3 0 0 0 0 0 0 0 0 0 0.725735149518441 0.913638638930745 0.935287818384365 1 0.988794221380785 0.997900361923315 0.999998617833789 0.997859480582516 0.999999999999045 0
LCT 0 0 0 0 0 0 0 0 0 0.725086616342366 0.916473875211833 0.935331541807696 1 0.988794221380785 0.997900361923315 0.999998617833789 0.997862404699956 0.999999999999045 0
HTT 0 0 0 0 0 0 0 0 0 0.727985410316972 0.906964617852552 0.935447968664607 1 0.988794221380785 0.997900361923315 0.999998617833789 0.997870181081032 0.999999999999045 0
SYNM 0 0 0 0 0 0 0 0 0 0.721474239646896 0.933499315909834 0.935465663624631 1 0.988794221380785 0.997900361923315 0.999998617833789 0.997871361693995 0.999999999999045 0
FGFR2 0 0 0 0 0 0 0 0 0 0.727706692904778 0.908297868197567 0.935495284844191 1 0.988794221380785 0.997900361923315 0.999998617833789 0.997873337281398 0.999999999999045 0
FGD5 0 0 0 0 0 0 0 0 0 0.723577895444238 0.924287201848589 0.935511751611004 1 0.988794221380785 0.997900361923315 0.999998617833789 0.997874435126875 0.999999999999045 0
PCSK5 0 0 0 0 0 0 0 0 0 0.727473135046607 0.909486830499166 0.935541689664629 1 0.988794221380785 0.997900361923315 0.999998617833789 0.997876430365546 0.999999999999045 0
CPXM2 0 0 0 0 0 0 0 0 0 0.725488371968378 0.917217290467757 0.93558984794714 1 0.988794221380785 0.997900361923315 0.999998617833789 0.997879637891727 0.999999999999045 0
NLRP11 0 0 0 0 0 0 0 0 0 0.724532407180451 0.92109562420556 0.935596788745848 1 0.988794221380785 0.997900361923315 0.999998617833789 0.997880099971138 0.999999999999045 0
RP11-407N17.3 1 0 0 0 0 0 0 0 0 0.730677457178232 0.901959123394172 0.935597998577168 1 0.988794221380785 0.997900361923315 0.999998617833789 0.997880180509646 0.999999999999045 1
GLI3 0 0 0 0 0 0 0 0 0 0.722255292184443 0.931664895856936 0.935645018539907 1 0.988794221380785 0.997900361923315 0.999998617833789 0.997883309418064 0.999999999999045 0
SLX4 0 0 0 0 0 0 0 0 0 0.723241254657918 0.927445500206076 0.935679416611814 1 0.988794221380785 0.997900361923315 0.999998617833789 0.997885596915519 0.999999999999045 0
KIF21A 0 0 0 0 0 0 0 0 0 0.729547801283395 0.903717976052843 0.935698820292469 1 0.988794221380785 0.997900361923315 0.999998617833789 0.997886886716904 0.999999999999045 0
ZFYVE26 0 0 0 0 0 0 0 0 0 0.727407920901949 0.911328098359984 0.935737200840147 1 0.988794221380785 0.997900361923315 0.999998617833789 0.997889436763429 0.999999999999045 0
STON2 0 0 0 0 0 0 0 0 0 0.72266583944262 0.930881919515405 0.935753826424377 1 0.988794221380785 0.997900361923315 0.999998617833789 0.997890540897184 0.999999999999045 0
GOLGA6L2 0 0 0 0 0 0 0 0 0 0.730183416004789 0.902426388444425 0.935799043343068 1 0.988794221380785 0.997900361923315 0.999998617833789 0.997893542336684 0.999999999999045 0
LGI4 1 0 0 0 0 0 0 0 0 0.724162990469195 0.92721855829905 0.935860242718514 1 0.988794221380785 0.997900361923315 0.999998617833789 0.997897601190926 0.999999999999045 1
ATP8A2 0 0 0 0 0 0 0 0 0 0.730851955434954 0.901080608003137 0.935902719162768 1 0.988794221380785 0.997900361923315 0.999998617833789 0.997900415953396 0.999999999999045 0
PARD3 0 0 0 0 0 0 0 0 0 0.730404274819808 0.903139262200928 0.935987157382388 1 0.988794221380785 0.997900361923315 0.999998617833789 0.997906005647956 0.999999999999045 0
MLK4 0 0 0 0 0 0 0 0 0 0.724737151882004 0.924811014350151 0.936072622452614 1 0.988794221380785 0.997900361923315 0.999998617833789 0.997911655561682 0.999999999999045 0
COL16A1 0 0 0 0 0 0 0 0 0 0.734163962499835 0.892687240070091 0.936113400377152 1 0.988794221380785 0.997900361923315 0.999998617833789 0.997914348553611 0.999999999999045 0
PPFIA2 0 0 0 0 0 0 0 0 0 0.732682566625968 0.897012610873231 0.93611497991837 1 0.988794221380785 0.997900361923315 0.999998617833789 0.997914452831467 0.999999999999045 0
NAV1 0 0 0 0 0 0 0 0 0 0.726186984762624 0.919686144020299 0.93616547379473 1 0.988794221380785 0.997900361923315 0.999998617833789 0.997917784922308 0.999999999999045 0
FHOD3 0 0 0 0 0 0 0 0 0 0.728504211978375 0.91125361137425 0.936199485598238 1 0.988794221380785 0.997900361923315 0.999998617833789 0.997920027826086 0.999999999999045 0
NOTCH1 0 0 0 0 0 0 0 0 0 0.724095077468598 0.929977325333257 0.936297609872931 1 0.988794221380785 0.997900361923315 0.999998617833789 0.997926491693579 0.999999999999045 0
MYO5C 0 0 0 0 0 0 0 0 0 0.732188632990963 0.900745636429862 0.936422221276844 1 0.988794221380785 0.997900361923315 0.999998617833789 0.997934685560302 0.999999999999045 0
CNGB1 0 0 0 0 0 0 0 0 0 0.728402158703511 0.913579912575313 0.936432117680999 1 0.988794221380785 0.997900361923315 0.999998617833789 0.997935335591051 0.999999999999045 0
PRKCE 1 0 0 0 0 0 0 0 0 0.72770229647571 0.919029745882323 0.936506022580062 1 0.988794221380785 0.997900361923315 0.999998617833789 0.99794018661883 0.999999999999045 1
KDR 0 0 0 0 0 0 0 0 0 0.731363896655741 0.903998061533659 0.93650672002291 1 0.988794221380785 0.997900361923315 0.999998617833789 0.997940232370352 0.999999999999045 0
ZNF469 0 0 0 0 0 0 0 0 0 0.72169622829008 0.945405049080974 0.936532769250148 1 0.988794221380785 0.997900361923315 0.999998617833789 0.997941940800426 0.999999999999045 0
XDH 0 0 0 0 0 0 0 0 0 0.729751853221329 0.910303285761875 0.936618149248591 1 0.988794221380785 0.997900361923315 0.999998617833789 0.997947535340609 0.999999999999045 0
ZNF592 1 0 0 0 0 0 0 0 0 0.724164613961473 0.936188127169247 0.936733351442875 1 0.988794221380785 0.997900361923315 0.999998617833789 0.99795507165021 0.999999999999045 1
FGFR3 1 0 0 0 0 0 0 0 0 0.728250740938978 0.919774148523764 0.936828958161882 1 0.988794221380785 0.997900361923315 0.999998617833789 0.99796131530282 0.999999999999045 1
VPS13A 0 0 0 0 0 0 0 0 0 0.732730378216786 0.902100874206801 0.936832545518192 1 0.988794221380785 0.997900361923315 0.999998617833789 0.997961549387292 0.999999999999045 0
ABI3BP 0 0 0 0 0 0 0 0 0 0.736395574581657 0.891533990918282 0.936869007486713 1 0.988794221380785 0.997900361923315 0.999998617833789 0.997963927847665 0.999999999999045 0
BCAS3 1 0 0 0 0 0 0 0 0 0.733239865095785 0.903918308632497 0.936958226214586 1 0.988794221380785 0.997900361923315 0.999998617833789 0.997969741714029 0.999999999999045 1
SCUBE3 1 0 0 0 0 0 0 0 0 0.729868321893708 0.915150279121925 0.936979549902607 1 0.988794221380785 0.997900361923315 0.999998617833789 0.997971129997026 0.999999999999045 1
VARS2 1 0 0 0 0 0 0 0 0 0.736173196247221 0.895752235258145 0.937013059939093 1 0.988794221380785 0.997900361923315 0.999998617833789 0.99797331069416 0.999999999999045 1
EML6 0 0 0 0 0 0 0 0 0 0.732925479062984 0.903309793106456 0.937075102709842 1 0.988794221380785 0.997900361923315 0.999998617833789 0.997977345022404 0.999999999999045 0
USH1C 0 0 0 0 0 0 0 0 0 0.731881581646043 0.90688396042508 0.937097469051171 1 0.988794221380785 0.997900361923315 0.999998617833789 0.997978798385331 0.999999999999045 0
PLXNB2 0 0 0 0 0 0 0 0 0 0.728609301765895 0.919226509272015 0.937161401940938 1 0.988794221380785 0.997900361923315 0.999998617833789 0.997982949795174 0.999999999999045 0
TRANK1 0 0 0 0 0 0 0 0 0 0.728576090785169 0.919368958256646 0.937162718011837 1 0.988794221380785 0.997900361923315 0.999998617833789 0.997983035206932 0.999999999999045 0
MYO3B 0 0 0 0 0 0 0 0 0 0.733684575763964 0.901971797453243 0.937215940233398 1 0.988794221380785 0.997900361923315 0.999998617833789 0.997986487730234 0.999999999999045 0
GRIN3A 0 0 0 0 0 0 0 0 0 0.728023046645638 0.922299571473736 0.937239146076936 1 0.988794221380785 0.997900361923315 0.999998617833789 0.997987992146136 0.999999999999045 0
TEP1 0 0 0 0 0 0 0 0 0 0.731426499742937 0.909647443311778 0.937250117500695 1 0.988794221380785 0.997900361923315 0.999998617833789 0.997988703214543 0.999999999999045 0
VWA3B 0 0 0 0 0 0 0 0 0 0.73313793210258 0.904259190886411 0.937289086431754 1 0.988794221380785 0.997900361923315 0.999998617833789 0.997991227789827 0.999999999999045 0
TDRD15 0 0 0 0 0 0 0 0 0 0.726840275808098 0.928293964359877 0.937333913488649 1 0.988794221380785 0.997900361923315 0.999998617833789 0.997994129875925 0.999999999999045 0
MALRD1 0 0 0 0 0 0 0 0 0 0.731353594767205 0.910605114494547 0.937336387555814 1 0.988794221380785 0.997900361923315 0.999998617833789 0.997994289983638 0.999999999999045 0
PDZRN4 0 0 0 0 0 0 0 0 0 0.728057201589873 0.923977242765048 0.93742861108206 1 0.988794221380785 0.997900361923315 0.999998617833789 0.998000253513146 0.999999999999045 0
GSG2 1 0 0 0 0 0 0 0 0 0.72585760069122 0.935689027417706 0.93743049510759 1 0.988794221380785 0.997900361923315 0.999998617833789 0.998000375246945 0.999999999999045 1
FNDC1 0 0 0 0 0 0 0 0 0 0.728301927405793 0.926381352761782 0.937777902636919 1 0.988794221380785 0.997900361923315 0.999998617833789 0.998022757806482 0.999999999999045 0
MROH7-TTC4 0 0 0 0 0 0 0 0 0 0.731670474740957 0.91344690435404 0.937811153521305 1 0.988794221380785 0.997900361923315 0.999998617833789 0.998024893324822 0.999999999999045 0
SHANK3 0 0 0 0 0 0 0 0 0 0.726810900586788 0.934379227605465 0.937886284751789 1 0.988794221380785 0.997900361923315 0.999998617833789 0.998029714242201 0.999999999999045 0
KCNK18 1 0 0 0 0 0 0 0 0 0.728731920465901 0.928756491004751 0.938009070754326 1 0.988794221380785 0.997900361923315 0.999998617833789 0.998037580050171 0.999999999999045 1
PTPN21 0 0 0 0 0 0 0 0 0 0.731629429557944 0.915568788048598 0.938040717292786 1 0.988794221380785 0.997900361923315 0.999998617833789 0.998039604757438 0.999999999999045 0
NLRP8 0 0 0 0 0 0 0 0 0 0.729886635873715 0.923178142622127 0.938131962383778 1 0.988794221380785 0.997900361923315 0.999998617833789 0.998045436531205 0.999999999999045 0
MYO9A 0 0 0 0 0 0 0 0 0 0.735059574718624 0.905315039847504 0.938231272060164 1 0.988794221380785 0.997900361923315 0.999998617833789 0.998051773653205 0.999999999999045 0
KIF13B 0 0 0 0 0 0 0 0 0 0.733750862337747 0.909761116710746 0.9382450037275 1 0.988794221380785 0.997900361923315 0.999998617833789 0.998052649067373 0.999999999999045 0
KIF13A 0 0 0 0 0 0 0 0 0 0.736601703810222 0.901178811977366 0.938324565850611 1 0.988794221380785 0.997900361923315 0.999998617833789 0.998057717315268 0.999999999999045 0
ATP13A5 0 0 0 0 0 0 0 0 0 0.736336113592151 0.902447553788334 0.938385157853473 1 0.988794221380785 0.997900361923315 0.999998617833789 0.998061572607733 0.999999999999045 0
AGBL1 0 0 0 0 0 0 0 0 0 0.736008992197938 0.903795144064614 0.938428137541306 1 0.988794221380785 0.997900361923315 0.999998617833789 0.99806430490805 0.999999999999045 0
COL11A1 0 0 0 0 0 0 0 0 0 0.738025717109924 0.897904674407236 0.938461220007585 1 0.988794221380785 0.997900361923315 0.999998617833789 0.998066406682495 0.999999999999045 0
THSD4 0 0 0 0 0 0 0 0 0 0.731404043926314 0.920734182768567 0.938520319700343 1 0.988794221380785 0.997900361923315 0.999998617833789 0.998070158464448 0.999999999999045 0
EWSR1 2 0 0 0 0 0 0 0 0 0.736951753822606 0.904675177741824 0.938536656757065 1 0.988794221380785 0.997900361923315 0.999998617833789 0.998071194921118 0.999999999999045 2
ITGB4 0 0 0 0 0 0 0 0 0 0.731280441797278 0.921716142473464 0.938572949063948 1 0.988794221380785 0.997900361923315 0.999998617833789 0.998073496362576 0.999999999999045 0
CHD8 0 0 0 0 0 0 0 0 0 0.734893049559844 0.908631400030102 0.938583541475214 1 0.988794221380785 0.997900361923315 0.999998617833789 0.998074167805503 0.999999999999045 0
GPR161 1 0 0 0 0 0 0 0 0 0.731585819867987 0.922776686969668 0.938599392099048 1 0.988794221380785 0.997900361923315 0.999998617833789 0.998075172338267 0.999999999999045 1
GPR133 0 0 0 0 0 0 0 0 0 0.735525881468283 0.907729225944574 0.938734457838389 1 0.988794221380785 0.997900361923315 0.999998617833789 0.998083721266978 0.999999999999045 0
PRDM16 0 0 0 0 0 0 0 0 0 0.729428381443227 0.931364530940126 0.938743437716559 1 0.988794221380785 0.997900361923315 0.999998617833789 0.998084288955563 0.999999999999045 0
ADAMTS12 0 0 0 0 0 0 0 0 0 0.733614778168056 0.914418070275749 0.938746521524887 1 0.988794221380785 0.997900361923315 0.999998617833789 0.998084483887479 0.999999999999045 0
LIMCH1 0 0 0 0 0 0 0 0 0 0.735708677705354 0.907822979055874 0.938822469709117 1 0.988794221380785 0.997900361923315 0.999998617833789 0.998089281483431 0.999999999999045 0
OR4C6 0 0 0 0 0 0 0 0 0 0.726338282378617 0.949852376607545 0.938890747411851 1 0.988794221380785 0.997900361923315 0.999998617833789 0.998093589295633 0.999999999999045 0
NLRP4 0 0 0 0 0 0 0 0 0 0.731151874164369 0.925946916596386 0.938956408433288 1 0.988794221380785 0.997900361923315 0.999998617833789 0.998097727331337 0.999999999999045 0
SPINK5 0 0 0 0 0 0 0 0 0 0.739655469968582 0.89705929987299 0.939010284945834 1 0.988794221380785 0.997900361923315 0.999998617833789 0.998101119263774 0.999999999999045 0
STAG1 1 0 0 0 0 0 0 0 0 0.739814175590252 0.899251401865153 0.939036937269175 1 0.988794221380785 0.997900361923315 0.999998617833789 0.998102796085506 0.999999999999045 1
SUPV3L1 2 0 0 0 0 0 0 0 0 0.735210135322126 0.914020998060287 0.939041140047423 1 0.988794221380785 0.997900361923315 0.999998617833789 0.998103060432802 0.999999999999045 2
RNF17 0 0 0 0 0 0 0 0 0 0.736549663564757 0.906859250198215 0.939049952172922 1 0.988794221380785 0.997900361923315 0.999998617833789 0.998103614638795 0.999999999999045 0
SH3TC2 0 0 0 0 0 0 0 0 0 0.733680607477721 0.916993066080631 0.939070391047392 1 0.988794221380785 0.997900361923315 0.999998617833789 0.998104899747771 0.999999999999045 0
NPC1 1 0 0 0 0 0 0 0 0 0.734843881721021 0.914982016568693 0.939073079752466 1 0.988794221380785 0.997900361923315 0.999998617833789 0.998105068768933 0.999999999999045 1
PZP 0 0 0 0 0 0 0 0 0 0.737253912646835 0.904810636616063 0.93907743159885 1 0.988794221380785 0.997900361923315 0.999998617833789 0.99810534232451 0.999999999999045 0
DAB2IP 0 0 0 0 0 0 0 0 0 0.730650523839416 0.929928749433581 0.939132281825325 1 0.988794221380785 0.997900361923315 0.999998617833789 0.99810878846209 0.999999999999045 0
CACNA2D4 0 0 0 0 0 0 0 0 0 0.737655858152921 0.903963475466445 0.939132466383046 1 0.988794221380785 0.997900361923315 0.999998617833789 0.9981088000521 0.999999999999045 0
MAST4 0 0 0 0 0 0 0 0 0 0.732042307145035 0.924386728609702 0.939176537843322 1 0.988794221380785 0.997900361923315 0.999998617833789 0.998111566650112 0.999999999999045 0
INADL 0 0 0 0 0 0 0 0 0 0.737546169912393 0.906417975491622 0.939406298168873 1 0.988794221380785 0.997900361923315 0.999998617833789 0.998125956424674 0.999999999999045 0
DOCK8 0 0 0 0 0 0 0 0 0 0.735586454721052 0.913945533241202 0.939517839650288 1 0.988794221380785 0.997900361923315 0.999998617833789 0.998132921948727 0.999999999999045 0
MROH7 0 0 0 0 0 0 0 0 0 0.735224675694198 0.915343976125676 0.939529795666074 1 0.988794221380785 0.997900361923315 0.999998617833789 0.998133667790208 0.999999999999045 0
B4GALNT3 0 0 0 0 0 0 0 0 0 0.736189094162614 0.911937205983517 0.939529954543071 1 0.988794221380785 0.997900361923315 0.999998617833789 0.998133677700265 0.999999999999045 0
MTOR 0 0 0 0 0 0 0 0 0 0.738440219039576 0.905114227452646 0.939606608810229 1 0.988794221380785 0.997900361923315 0.999998617833789 0.998138455927475 0.999999999999045 0
FMN2 0 0 0 0 0 0 0 0 0 0.732156660288481 0.931077538105768 0.939883200576516 1 0.988794221380785 0.997900361923315 0.999998617833789 0.998155645226781 0.999999999999045 0
ITGAX 0 0 0 0 0 0 0 0 0 0.737840226691832 0.909431396184863 0.939908333804223 1 0.988794221380785 0.997900361923315 0.999998617833789 0.998157203142469 0.999999999999045 0
MEGF10 0 0 0 0 0 0 0 0 0 0.737053342148453 0.912562230480853 0.939964334930692 1 0.988794221380785 0.997900361923315 0.999998617833789 0.998160672027837 0.999999999999045 0
COL12A1 0 0 0 0 0 0 0 0 0 0.738495500403002 0.908803964448924 0.940100576050587 1 0.988794221380785 0.997900361923315 0.999998617833789 0.998169097298321 0.999999999999045 0
TLR4 0 0 0 0 0 0 0 0 0 0.734910027219097 0.921693750542792 0.940104831896235 1 0.988794221380785 0.997900361923315 0.999998617833789 0.998169360165522 0.999999999999045 0
USP34 0 0 0 0 0 0 0 0 0 0.741103510190913 0.900926452166425 0.940138224383882 1 0.988794221380785 0.997900361923315 0.999998617833789 0.998171422022301 0.999999999999045 0
AGAP1 0 0 0 0 0 0 0 0 0 0.733413861366248 0.928677508930776 0.940187253651494 1 0.988794221380785 0.997900361923315 0.999998617833789 0.998174447240498 0.999999999999045 0
GRM1 0 0 0 0 0 0 0 0 0 0.733052512524084 0.931092970453019 0.940265006371408 1 0.988794221380785 0.997900361923315 0.999998617833789 0.998179239519211 0.999999999999045 0
ARHGEF28 0 0 0 0 0 0 0 0 0 0.738682633139437 0.909566460737823 0.940272729093689 1 0.988794221380785 0.997900361923315 0.999998617833789 0.99817971515716 0.999999999999045 0
C20orf26 0 0 0 0 0 0 0 0 0 0.736819886875335 0.916060190366782 0.940277831110946 1 0.988794221380785 0.997900361923315 0.999998617833789 0.998180029352624 0.999999999999045 0
VEPH1 1 0 0 0 0 0 0 0 0 0.738141236054422 0.914582871741001 0.940402554843172 1 0.988794221380785 0.997900361923315 0.999998617833789 0.998187701553722 0.999999999999045 1
SPTAN1 0 0 0 0 0 0 0 0 0 0.739602026890259 0.907729310064698 0.940420196975885 1 0.988794221380785 0.997900361923315 0.999998617833789 0.998188785448699 0.999999999999045 0
HEPHL1 0 0 0 0 0 0 0 0 0 0.739555783733117 0.908036159259447 0.940440065321519 1 0.988794221380785 0.997900361923315 0.999998617833789 0.998190005721203 0.999999999999045 0
PAPPA 0 0 0 0 0 0 0 0 0 0.735865213361665 0.921372081612207 0.940470480553058 1 0.988794221380785 0.997900361923315 0.999998617833789 0.998191872948403 0.999999999999045 0
FRMPD2 0 0 0 0 0 0 0 0 0 0.738614201526539 0.911638102114314 0.94049869979862 1 0.988794221380785 0.997900361923315 0.999998617833789 0.998193604481738 0.999999999999045 0
ERBB4 0 0 0 0 0 0 0 0 0 0.739462865460454 0.910040585697673 0.940652413369844 1 0.988794221380785 0.997900361923315 0.999998617833789 0.998203021482054 0.999999999999045 0
HFM1 0 0 0 0 0 0 0 0 0 0.742814208805021 0.899737223338445 0.940668197028977 1 0.988794221380785 0.997900361923315 0.999998617833789 0.998203987018959 0.999999999999045 0
GREB1L 0 0 0 0 0 0 0 0 0 0.738115592802925 0.915411023185349 0.940740310841809 1 0.988794221380785 0.997900361923315 0.999998617833789 0.998208395082364 0.999999999999045 0
IGSF1 0 0 0 0 0 0 0 0 0 0.740840244248317 0.906417153179828 0.940759088362104 1 0.988794221380785 0.997900361923315 0.999998617833789 0.998209541978919 0.999999999999045 0
KIAA1211 0 0 0 0 0 0 0 0 0 0.734072679556882 0.93319170873676 0.940890727063477 1 0.988794221380785 0.997900361923315 0.999998617833789 0.998217571706435 0.999999999999045 0
ZC3H3 1 0 0 0 0 0 0 0 0 0.733700610418693 0.936940293839015 0.940923159790693 1 0.988794221380785 0.997900361923315 0.999998617833789 0.998219547217433 0.999999999999045 1
UMODL1 0 0 0 0 0 0 0 0 0 0.736873649766946 0.921712698182806 0.940927854264393 1 0.988794221380785 0.997900361923315 0.999998617833789 0.998219833070069 0.999999999999045 0
OCA2 0 0 0 0 0 0 0 0 0 0.738898346897505 0.914911596872705 0.941005462878139 1 0.988794221380785 0.997900361923315 0.999998617833789 0.998224555365799 0.999999999999045 0
CREBBP 0 0 0 0 0 0 0 0 0 0.738647261337679 0.916224128915814 0.941053921591518 1 0.988794221380785 0.997900361923315 0.999998617833789 0.998227500714799 0.999999999999045 0
USP54 0 0 0 0 0 0 0 0 0 0.739862385779657 0.912361313472398 0.941099580439687 1 0.988794221380785 0.997900361923315 0.999998617833789 0.998230273603111 0.999999999999045 0
CHD9 0 0 0 0 0 0 0 0 0 0.740924724160193 0.909621469650256 0.941199136258348 1 0.988794221380785 0.997900361923315 0.999998617833789 0.998236312004935 0.999999999999045 0
DOCK9 0 0 0 0 0 0 0 0 0 0.741195074443519 0.909314296230174 0.941271187274133 1 0.988794221380785 0.997900361923315 0.999998617833789 0.998240675577619 0.999999999999045 0
PXDN 0 0 0 0 0 0 0 0 0 0.735884700072742 0.929162115030899 0.94127440508258 1 0.988794221380785 0.997900361923315 0.999998617833789 0.998240870326727 0.999999999999045 0
SGSM1 0 0 0 0 0 0 0 0 0 0.739607865247268 0.915339053824482 0.94134742777452 1 0.988794221380785 0.997900361923315 0.999998617833789 0.998245286869376 0.999999999999045 0
POLQ 0 0 0 0 0 0 0 0 0 0.739816838395126 0.914617691734327 0.941349070216839 1 0.988794221380785 0.997900361923315 0.999998617833789 0.998245386142078 0.999999999999045 0
UBR5 0 0 0 0 0 0 0 0 0 0.743190451312737 0.903681284421743 0.941355046317068 1 0.988794221380785 0.997900361923315 0.999998617833789 0.998245747326086 0.999999999999045 0
TOPAZ1 0 0 0 0 0 0 0 0 0 0.739974816153169 0.914453605217133 0.941394674591845 1 0.988794221380785 0.997900361923315 0.999998617833789 0.998248141422927 0.999999999999045 0
ATP1A2 0 0 0 0 0 0 0 0 0 0.73897907586579 0.918082460870366 0.941402110402389 1 0.988794221380785 0.997900361923315 0.999998617833789 0.998248590463031 0.999999999999045 0
EML5 0 0 0 0 0 0 0 0 0 0.742679543752116 0.905622168996196 0.941403746544132 1 0.988794221380785 0.997900361923315 0.999998617833789 0.998248689259878 0.999999999999045 0
NHSL1 0 0 0 0 0 0 0 0 0 0.735531596734684 0.932157073615461 0.941410031609669 1 0.988794221380785 0.997900361923315 0.999998617833789 0.99824906875108 0.999999999999045 0
ABCB11 0 0 0 0 0 0 0 0 0 0.740567939693564 0.912633017347468 0.94142143231797 1 0.988794221380785 0.997900361923315 0.999998617833789 0.998249757016844 0.999999999999045 0
PRRC2B 0 0 0 0 0 0 0 0 0 0.739171811199066 0.9175662536778 0.941423378150448 1 0.988794221380785 0.997900361923315 0.999998617833789 0.998249874473812 0.999999999999045 0
CTBP2 0 0 0 0 0 0 0 0 0 0.735912153401002 0.930897739902408 0.941451862188965 1 0.988794221380785 0.997900361923315 0.999998617833789 0.998251593405465 0.999999999999045 0
CCDC180 0 0 0 0 0 0 0 0 0 0.743972170108493 0.902141414630915 0.941463702880344 1 0.988794221380785 0.997900361923315 0.999998617833789 0.99825230770432 0.999999999999045 0
FLNC 0 0 0 0 0 0 0 0 0 0.736143933586947 0.930474067885378 0.941508815715434 1 0.988794221380785 0.997900361923315 0.999998617833789 0.998255027806422 0.999999999999045 0
ROBO1 0 0 0 0 0 0 0 0 0 0.742570992582479 0.90708837663105 0.941549086408495 1 0.988794221380785 0.997900361923315 0.999998617833789 0.998257454122988 0.999999999999045 0
MYH7B 0 0 0 0 0 0 0 0 0 0.738944234370642 0.920000424341242 0.941600781486857 1 0.988794221380785 0.997900361923315 0.999998617833789 0.998260566236195 0.999999999999045 0
PREX1 0 0 0 0 0 0 0 0 0 0.73901050105048 0.920104481960387 0.941639552120364 1 0.988794221380785 0.997900361923315 0.999998617833789 0.998262898417966 0.999999999999045 0
PRAMEF1 1 0 0 0 0 0 0 0 0 0.73659982241717 0.931696728056674 0.941651535127821 1 0.988794221380785 0.997900361923315 0.999998617833789 0.998263618912537 0.999999999999045 1
GOLGB1 0 0 0 0 0 0 0 0 0 0.740851000168257 0.913818996236963 0.941678771397786 1 0.988794221380785 0.997900361923315 0.999998617833789 0.998265255963012 0.999999999999045 0
TTLL6 1 0 0 0 0 0 0 0 0 0.741169984347514 0.914896207956595 0.941691372534498 1 0.988794221380785 0.997900361923315 0.999998617833789 0.998266013094484 0.999999999999045 1
PCDH19 0 0 0 0 0 0 0 0 0 0.733632435303944 0.9453171118187 0.941708128060385 1 0.988794221380785 0.997900361923315 0.999998617833789 0.998267019578677 0.999999999999045 0
USP43 0 0 0 0 0 0 0 0 0 0.739006687161673 0.920839472402759 0.941718175593567 1 0.988794221380785 0.997900361923315 0.999998617833789 0.998267622978867 0.999999999999045 0
COL4A5 0 0 0 0 0 0 0 0 0 0.741645754667074 0.911460071519169 0.941719585387007 1 0.988794221380785 0.997900361923315 0.999998617833789 0.998267707634816 0.999999999999045 0
ALPK2 0 0 0 0 0 0 0 0 0 0.736546072506268 0.931008543213825 0.941727662725847 1 0.988794221380785 0.997900361923315 0.999998617833789 0.998268192626028 0.999999999999045 0
SORBS2 0 0 0 0 0 0 0 0 0 0.738821004825269 0.92170093145378 0.941734514315782 1 0.988794221380785 0.997900361923315 0.999998617833789 0.99826860396475 0.999999999999045 0
PCDH17 0 0 0 0 0 0 0 0 0 0.732846157355671 0.951234843054808 0.941790530827955 1 0.988794221380785 0.997900361923315 0.999998617833789 0.998271965075105 0.999999999999045 0
LTBP2 0 0 0 0 0 0 0 0 0 0.737731607244353 0.926622680299591 0.941794593917359 1 0.988794221380785 0.997900361923315 0.999998617833789 0.998272208739545 0.999999999999045 0
COL2A1 0 0 0 0 0 0 0 0 0 0.743045204545297 0.907712273091152 0.941820770918468 1 0.988794221380785 0.997900361923315 0.999998617833789 0.998273778160288 0.999999999999045 0
UTP20 0 0 0 0 0 0 0 0 0 0.742050781281117 0.911165106845574 0.941848413230417 1 0.988794221380785 0.997900361923315 0.999998617833789 0.998275434642752 0.999999999999045 0
ANO2 0 0 0 0 0 0 0 0 0 0.743874928109552 0.905886401522625 0.941920957900001 1 0.988794221380785 0.997900361923315 0.999998617833789 0.998279778068159 0.999999999999045 0
PLXNC1 0 0 0 0 0 0 0 0 0 0.739722017849708 0.920968157254467 0.942027070248726 1 0.988794221380785 0.997900361923315 0.999998617833789 0.998286121208765 0.999999999999045 0
IQSEC3 0 0 0 0 0 0 0 0 0 0.735987285566985 0.937182772104694 0.942049779072874 1 0.988794221380785 0.997900361923315 0.999998617833789 0.998287477134822 0.999999999999045 0
EVPL 0 0 0 0 0 0 0 0 0 0.73844181522131 0.927503082118923 0.942177375168529 1 0.988794221380785 0.997900361923315 0.999998617833789 0.998295085618839 0.999999999999045 0
CENPF 0 0 0 0 0 0 0 0 0 0.740992797996159 0.917802918791185 0.942198065590554 1 0.988794221380785 0.997900361923315 0.999998617833789 0.9982963177489 0.999999999999045 0
KIF1B 0 0 0 0 0 0 0 0 0 0.744979115319297 0.904654725933636 0.942203627267297 1 0.988794221380785 0.997900361923315 0.999998617833789 0.998296648873416 0.999999999999045 0
SETBP1 0 0 0 0 0 0 0 0 0 0.736893947204885 0.935564627030948 0.942288732780231 1 0.988794221380785 0.997900361923315 0.999998617833789 0.998301711689853 0.999999999999045 0
ADAMTS18 0 0 0 0 0 0 0 0 0 0.746133642122997 0.902166565373211 0.942332821475181 1 0.988794221380785 0.997900361923315 0.999998617833789 0.998304331446583 0.999999999999045 0
EGF 0 0 0 0 0 0 0 0 0 0.74557994075834 0.904135084198966 0.942375535714947 1 0.988794221380785 0.997900361923315 0.999998617833789 0.998306867565673 0.999999999999045 0
ADAMTS19 0 0 0 0 0 0 0 0 0 0.743520608589151 0.910650475267366 0.94238111755007 1 0.988794221380785 0.997900361923315 0.999998617833789 0.998307198839016 0.999999999999045 0
TLN1 0 0 0 0 0 0 0 0 0 0.74321108508025 0.911725158604912 0.942387565304233 1 0.988794221380785 0.997900361923315 0.999998617833789 0.998307581462171 0.999999999999045 0
ARHGEF40 0 0 0 0 0 0 0 0 0 0.742748678868251 0.913321450596866 0.942392658618564 1 0.988794221380785 0.997900361923315 0.999998617833789 0.998307883678859 0.999999999999045 0
LRRC53 0 0 0 0 0 0 0 0 0 0.73974714551912 0.924554834423636 0.942417755045553 1 0.988794221380785 0.997900361923315 0.999998617833789 0.998309372397429 0.999999999999045 0
PDZRN3 0 0 0 0 0 0 0 0 0 0.736111085702532 0.941010498791341 0.942420195420729 1 0.988794221380785 0.997900361923315 0.999998617833789 0.998309517124687 0.999999999999045 0
TDRD3 1 0 0 0 0 0 0 0 0 0.745620405095471 0.906575460103448 0.942426048377858 1 0.988794221380785 0.997900361923315 0.999998617833789 0.998309864210495 0.999999999999045 1
ST5 0 0 0 0 0 0 0 0 0 0.741604247701266 0.917745294285154 0.942441469578807 1 0.988794221380785 0.997900361923315 0.999998617833789 0.998310778528016 0.999999999999045 0
DAGLA 0 0 0 0 0 0 0 0 0 0.739146033372834 0.927875026295428 0.942505796051799 1 0.988794221380785 0.997900361923315 0.999998617833789 0.998314589700177 0.999999999999045 0
OTUD7A 0 0 0 0 0 0 0 0 0 0.736304070886247 0.941224632390261 0.942518396255103 1 0.988794221380785 0.997900361923315 0.999998617833789 0.998315335714437 0.999999999999045 0
SPTBN1 0 0 0 0 0 0 0 0 0 0.741707540998025 0.918518442475068 0.942570740120603 1 0.988794221380785 0.997900361923315 0.999998617833789 0.998318433009504 0.999999999999045 0
FARP1 0 0 0 0 0 0 0 0 0 0.742537666702506 0.915991376090799 0.942620943115595 1 0.988794221380785 0.997900361923315 0.999998617833789 0.998321400893908 0.999999999999045 0
ANKS1B 0 0 0 0 0 0 0 0 0 0.743852371959599 0.911856861991391 0.942662878880593 1 0.988794221380785 0.997900361923315 0.999998617833789 0.998323877989323 0.999999999999045 0
KIF4B 0 0 0 0 0 0 0 0 0 0.739993791658902 0.925988676711862 0.942666465960926 1 0.988794221380785 0.997900361923315 0.999998617833789 0.998324089787248 0.999999999999045 0
LAMB2 0 0 0 0 0 0 0 0 0 0.741788789501329 0.919276115037001 0.942688469682341 1 0.988794221380785 0.997900361923315 0.999998617833789 0.998325388690745 0.999999999999045 0
PHLPP1 0 0 0 0 0 0 0 0 0 0.73779857098764 0.93610261930249 0.942713394060079 1 0.988794221380785 0.997900361923315 0.999998617833789 0.998326859383366 0.999999999999045 0
SLIT2 0 0 0 0 0 0 0 0 0 0.743518335562071 0.913483914641467 0.942723908172268 1 0.988794221380785 0.997900361923315 0.999998617833789 0.998327479583465 0.999999999999045 0
CDHR2 0 0 0 0 0 0 0 0 0 0.741768292657781 0.920511495661113 0.942816293525834 1 0.988794221380785 0.997900361923315 0.999998617833789 0.998332924113059 0.999999999999045 0
FRYL 0 0 0 0 0 0 0 0 0 0.744835095695049 0.909949313880625 0.942824111901216 1 0.988794221380785 0.997900361923315 0.999998617833789 0.998333384456498 0.999999999999045 0
PIK3CD 1 0 0 0 0 0 0 0 0 0.742162150890894 0.921349529414931 0.942860463413889 1 0.988794221380785 0.997900361923315 0.999998617833789 0.998335523970424 0.999999999999045 1
MGA 0 0 0 0 0 0 0 0 0 0.741696322073039 0.921294084485737 0.94287207833085 1 0.988794221380785 0.997900361923315 0.999998617833789 0.998336207285499 0.999999999999045 0
LRBA 0 0 0 0 0 0 0 0 0 0.745292082877946 0.909685110842155 0.942974689817026 1 0.988794221380785 0.997900361923315 0.999998617833789 0.998342237787902 0.999999999999045 0
COL4A3 0 0 0 0 0 0 0 0 0 0.745162221356278 0.910252016159252 0.942993123334329 1 0.988794221380785 0.997900361923315 0.999998617833789 0.998343319947125 0.999999999999045 0
SHROOM4 0 0 0 0 0 0 0 0 0 0.741019492244413 0.92509696297077 0.94299675690289 1 0.988794221380785 0.997900361923315 0.999998617833789 0.998343533217114 0.999999999999045 0
MYOM1 0 0 0 0 0 0 0 0 0 0.744091290618309 0.914187386550638 0.943039093602855 1 0.988794221380785 0.997900361923315 0.999998617833789 0.998346017110787 0.999999999999045 0
VRTN 0 0 0 0 0 0 0 0 0 0.737291232231669 0.942661596404171 0.943045753722035 1 0.988794221380785 0.997900361923315 0.999998617833789 0.998346407686878 0.999999999999045 0
CD163 0 0 0 0 0 0 0 0 0 0.743385462734258 0.916950963013815 0.943075492043647 1 0.988794221380785 0.997900361923315 0.999998617833789 0.998348151087394 0.999999999999045 0
IRS2 0 0 0 0 0 0 0 0 0 0.735471744313553 0.95504285315152 0.943146746971137 1 0.988794221380785 0.997900361923315 0.999998617833789 0.998352324571678 0.999999999999045 0
PLXNA1 0 0 0 0 0 0 0 0 0 0.74062142009578 0.928239343334036 0.943149991139162 1 0.988794221380785 0.997900361923315 0.999998617833789 0.998352514458255 0.999999999999045 0
MAST1 0 0 0 0 0 0 0 0 0 0.739914709484409 0.931447242648347 0.943167994083088 1 0.988794221380785 0.997900361923315 0.999998617833789 0.998353567997871 0.999999999999045 0
ZNF608 0 0 0 0 0 0 0 0 0 0.739606430199045 0.932817995313935 0.943168366194265 1 0.988794221380785 0.997900361923315 0.999998617833789 0.998353589770344 0.999999999999045 0
LRRC4B 0 0 0 0 0 0 0 0 0 0.735744919989316 0.955433943122888 0.943285828538847 1 0.988794221380785 0.997900361923315 0.999998617833789 0.998360455233145 0.999999999999045 0
ADAMTS14 0 0 0 0 0 0 0 0 0 0.744581897355124 0.914643027492427 0.943290807726734 1 0.988794221380785 0.997900361923315 0.999998617833789 0.998360745934552 0.999999999999045 0
PITRM1 1 0 0 0 0 0 0 0 0 0.7442645841484 0.917809327828187 0.943305637343586 1 0.988794221380785 0.997900361923315 0.999998617833789 0.998361611580776 0.999999999999045 1
APC 0 0 0 0 0 0 0 0 0 0.743121283668197 0.920012468469609 0.943312369752932 1 0.988794221380785 0.997900361923315 0.999998617833789 0.998362004493399 0.999999999999045 0
HIVEP1 0 0 0 0 0 0 0 0 0 0.740483472131072 0.931753144831247 0.943431102863557 1 0.988794221380785 0.997900361923315 0.999998617833789 0.998368926024486 0.999999999999045 0
MLLT4 0 0 0 0 0 0 0 0 0 0.745766215888146 0.91210031334659 0.943462334634458 1 0.988794221380785 0.997900361923315 0.999998617833789 0.998370744194138 0.999999999999045 0
CRB2 0 0 0 0 0 0 0 0 0 0.739069256877602 0.938757400631349 0.943468993535065 1 0.988794221380785 0.997900361923315 0.999998617833789 0.998371131710903 0.999999999999045 0
GRIK3 0 0 0 0 0 0 0 0 0 0.74412507738189 0.918047949357695 0.943499626296099 1 0.988794221380785 0.997900361923315 0.999998617833789 0.998372913788441 0.999999999999045 0
PLB1 0 0 0 0 0 0 0 0 0 0.750553268318093 0.89808140240621 0.943511727505204 1 0.988794221380785 0.997900361923315 0.999998617833789 0.998373617508811 0.999999999999045 0
SEMA5A 0 0 0 0 0 0 0 0 0 0.745087207476879 0.915374225544934 0.943580077020933 1 0.988794221380785 0.997900361923315 0.999998617833789 0.998377589317251 0.999999999999045 0
JMJD1C 0 0 0 0 0 0 0 0 0 0.744325079270072 0.918190238333047 0.943596500135141 1 0.988794221380785 0.997900361923315 0.999998617833789 0.99837854293101 0.999999999999045 0
LRRC7 0 0 0 0 0 0 0 0 0 0.745358244577846 0.915133284968298 0.943660819115444 1 0.988794221380785 0.997900361923315 0.999998617833789 0.998382274882869 0.999999999999045 0
PLA2G4F 0 0 0 0 0 0 0 0 0 0.748321218199484 0.905728707052996 0.943675927309132 1 0.988794221380785 0.997900361923315 0.999998617833789 0.998383150863102 0.999999999999045 0
MTMR8 1 0 0 0 0 0 0 0 0 0.744351245232829 0.921189361410878 0.943734139207553 1 0.988794221380785 0.997900361923315 0.999998617833789 0.998386523755184 0.999999999999045 1
ZZEF1 0 0 0 0 0 0 0 0 0 0.745214054468827 0.916274863295092 0.943735829293773 1 0.988794221380785 0.997900361923315 0.999998617833789 0.998386621627889 0.999999999999045 0
ATP7B 0 0 0 0 0 0 0 0 0 0.741730268536694 0.930046903323389 0.943780918063219 1 0.988794221380785 0.997900361923315 0.999998617833789 0.998389231596078 0.999999999999045 0
FAM186A 0 0 0 0 0 0 0 0 0 0.744952325957941 0.917775653612743 0.943802513578433 1 0.988794221380785 0.997900361923315 0.999998617833789 0.998390480891823 0.999999999999045 0
KCNQ3 0 0 0 0 0 0 0 0 0 0.743646908421386 0.922830779328478 0.943830904505735 1 0.988794221380785 0.997900361923315 0.999998617833789 0.998392122548812 0.999999999999045 0
RGS12 0 0 0 0 0 0 0 0 0 0.74155446664893 0.931964006396189 0.943890777524001 1 0.988794221380785 0.997900361923315 0.999998617833789 0.99839558180453 0.999999999999045 0
TANC1 0 0 0 0 0 0 0 0 0 0.744134300301669 0.921774123832232 0.943915082806762 1 0.988794221380785 0.997900361923315 0.999998617833789 0.998396984995811 0.999999999999045 0
GRIP1 0 0 0 0 0 0 0 0 0 0.746752247788003 0.912652313778137 0.943923599143798 1 0.988794221380785 0.997900361923315 0.999998617833789 0.998397476512459 0.999999999999045 0
ATP13A4 0 0 0 0 0 0 0 0 0 0.747181316162773 0.911952194788549 0.944009688577667 1 0.988794221380785 0.997900361923315 0.999998617833789 0.998402440812202 0.999999999999045 0
NBEAL2 0 0 0 0 0 0 0 0 0 0.74454611296621 0.921123542854234 0.944011014482434 1 0.988794221380785 0.997900361923315 0.999998617833789 0.998402517208378 0.999999999999045 0
MDGA2 0 0 0 0 0 0 0 0 0 0.746167635910137 0.915510677706176 0.944029658741164 1 0.988794221380785 0.997900361923315 0.999998617833789 0.998403591258819 0.999999999999045 0
CNTNAP2 0 0 0 0 0 0 0 0 0 0.746154321322214 0.916056288889135 0.944087875069956 1 0.988794221380785 0.997900361923315 0.999998617833789 0.998406942590176 0.999999999999045 0
GRM7 0 0 0 0 0 0 0 0 0 0.742496107851195 0.930148868422765 0.944103789606398 1 0.988794221380785 0.997900361923315 0.999998617833789 0.998407858115274 0.999999999999045 0
CGN 0 0 0 0 0 0 0 0 0 0.748770509316677 0.908014481828048 0.944148942474243 1 0.988794221380785 0.997900361923315 0.999998617833789 0.998410454191131 0.999999999999045 0
NTRK2 0 0 0 0 0 0 0 0 0 0.746408750265964 0.915753988230481 0.944154569540193 1 0.988794221380785 0.997900361923315 0.999998617833789 0.998410777569423 0.999999999999045 0
THBS1 0 0 0 0 0 0 0 0 0 0.744788500346322 0.922261900929557 0.944231901007854 1 0.988794221380785 0.997900361923315 0.999998617833789 0.998415218285314 0.999999999999045 0
LPHN2 0 0 0 0 0 0 0 0 0 0.748021269897407 0.911140066459055 0.944244150866975 1 0.988794221380785 0.997900361923315 0.999998617833789 0.998415921145463 0.999999999999045 0
CDC42BPB 0 0 0 0 0 0 0 0 0 0.747142588880733 0.914082985081105 0.944250905037059 1 0.988794221380785 0.997900361923315 0.999998617833789 0.998416308611502 0.999999999999045 0
EPHA6 0 0 0 0 0 0 0 0 0 0.745146674782683 0.921886009644501 0.94433588198976 1 0.988794221380785 0.997900361923315 0.999998617833789 0.998421179351344 0.999999999999045 0
AGAP2 1 0 0 0 0 0 0 0 0 0.744258746298616 0.927094739971131 0.944344061265969 1 0.988794221380785 0.997900361923315 0.999998617833789 0.998421647770626 0.999999999999045 1
GLT1D1 1 0 0 0 0 0 0 0 0 0.752083033292292 0.902345295886145 0.944403881502952 1 0.988794221380785 0.997900361923315 0.999998617833789 0.998425071464363 0.999999999999045 1
CACNA2D3 0 0 0 0 0 0 0 0 0 0.750440749563095 0.904979469124048 0.94441234974861 1 0.988794221380785 0.997900361923315 0.999998617833789 0.998425555821597 0.999999999999045 0
C2orf71 0 0 0 0 0 0 0 0 0 0.74260608112275 0.933027082052936 0.94441969247602 1 0.988794221380785 0.997900361923315 0.999998617833789 0.998425975741234 0.999999999999045 0
KIAA1731 0 0 0 0 0 0 0 0 0 0.747360181932708 0.914854184449824 0.944428971481643 1 0.988794221380785 0.997900361923315 0.999998617833789 0.998426506312081 0.999999999999045 0
ARHGAP39 0 0 0 0 0 0 0 0 0 0.741910637157524 0.937325717443853 0.944518548859284 1 0.988794221380785 0.997900361923315 0.999998617833789 0.998431623632481 0.999999999999045 0
SMC4 1 0 0 0 0 0 0 0 0 0.74738319819624 0.917587451614164 0.944535756359417 1 0.988794221380785 0.997900361923315 0.999998617833789 0.998432605679043 0.999999999999045 1
BAI3 0 0 0 0 0 0 0 0 0 0.749740573028597 0.908137333917223 0.944547289874986 1 0.988794221380785 0.997900361923315 0.999998617833789 0.998433263731039 0.999999999999045 0
CADPS2 0 0 0 0 0 0 0 0 0 0.749952688281645 0.90767417593337 0.944571502707518 1 0.988794221380785 0.997900361923315 0.999998617833789 0.998434644751287 0.999999999999045 0
NLRP13 0 0 0 0 0 0 0 0 0 0.746370834556104 0.919554966473179 0.944572315746423 1 0.988794221380785 0.997900361923315 0.999998617833789 0.998434691113579 0.999999999999045 0
NHS 0 0 0 0 0 0 0 0 0 0.742096820485656 0.937105305046444 0.944575792444926 1 0.988794221380785 0.997900361923315 0.999998617833789 0.998434889359063 0.999999999999045 0
ANKHD1-EIF4EBP3 0 0 0 0 0 0 0 0 0 0.746405806396414 0.919660697864797 0.944598081165499 1 0.988794221380785 0.997900361923315 0.999998617833789 0.998436159984438 0.999999999999045 0
SEMA6D 0 0 0 0 0 0 0 0 0 0.745928670367205 0.921741066090982 0.944634789006853 1 0.988794221380785 0.997900361923315 0.999998617833789 0.998438251462254 0.999999999999045 0
C1orf173 0 0 0 0 0 0 0 0 0 0.744787491267445 0.926360075013756 0.944659626720515 1 0.988794221380785 0.997900361923315 0.999998617833789 0.998439665814717 0.999999999999045 0
ACACA 0 0 0 0 0 0 0 0 0 0.749455814706802 0.909965837774799 0.944666016449764 1 0.988794221380785 0.997900361923315 0.999998617833789 0.998440029564226 0.999999999999045 0
LRRC9 0 0 0 0 0 0 0 0 0 0.750434159239545 0.907130197957243 0.944690652563193 1 0.988794221380785 0.997900361923315 0.999998617833789 0.998441431625057 0.999999999999045 0
LZTS1 1 0 0 0 0 0 0 0 0 0.741302788396373 0.944235904343598 0.94472593769512 1 0.988794221380785 0.997900361923315 0.999998617833789 0.998443438610955 0.999999999999045 1
WNK3 0 0 0 0 0 0 0 0 0 0.747911901191648 0.91577828549897 0.944756984473059 1 0.988794221380785 0.997900361923315 0.999998617833789 0.998445203433228 0.999999999999045 0
SEMA6A 0 0 0 0 0 0 0 0 0 0.74467951208702 0.92811856244909 0.944792542391067 1 0.988794221380785 0.997900361923315 0.999998617833789 0.998447223433232 0.999999999999045 0
SLITRK3 0 0 0 0 0 0 0 0 0 0.743527688394398 0.933029051073172 0.944795441750913 1 0.988794221380785 0.997900361923315 0.999998617833789 0.998447388083161 0.999999999999045 0
BAI2 0 0 0 0 0 0 0 0 0 0.746476500927488 0.922970257856661 0.944986537788794 1 0.988794221380785 0.997900361923315 0.999998617833789 0.998458220498623 0.999999999999045 0
SCN7A 0 0 0 0 0 0 0 0 0 0.747845369729681 0.918434162266312 0.945035516192902 1 0.988794221380785 0.997900361923315 0.999998617833789 0.99846099065265 0.999999999999045 0
IGF1R 0 0 0 0 0 0 0 0 0 0.745530742941571 0.927163267858594 0.945040686459111 1 0.988794221380785 0.997900361923315 0.999998617833789 0.998461282927971 0.999999999999045 0
KIAA1210 0 0 0 0 0 0 0 0 0 0.747472256361357 0.919923476116736 0.945053535491398 1 0.988794221380785 0.997900361923315 0.999998617833789 0.998462009161699 0.999999999999045 0
MN1 0 0 0 0 0 0 0 0 0 0.741301108619748 0.947721183402052 0.945089236778459 1 0.988794221380785 0.997900361923315 0.999998617833789 0.998464026099254 0.999999999999045 0
UGGT2 0 0 0 0 0 0 0 0 0 0.750956599733014 0.90903233206216 0.945138607552358 1 0.988794221380785 0.997900361923315 0.999998617833789 0.998466813069878 0.999999999999045 0
HECW2 0 0 0 0 0 0 0 0 0 0.748693201677442 0.916583881979152 0.945160806029997 1 0.988794221380785 0.997900361923315 0.999998617833789 0.998468065329159 0.999999999999045 0
CEP170B 0 0 0 0 0 0 0 0 0 0.743170649021229 0.938873645608994 0.945165551848297 1 0.988794221380785 0.997900361923315 0.999998617833789 0.99846833298235 0.999999999999045 0
CLSTN3 1 0 0 0 0 0 0 0 0 0.746096863576445 0.928992923522099 0.94528557051619 1 0.988794221380785 0.997900361923315 0.999998617833789 0.998475093836931 0.999999999999045 1
PIWIL1 0 0 0 0 0 0 0 0 0 0.752070412373187 0.907048307590268 0.945319992325799 1 0.988794221380785 0.997900361923315 0.999998617833789 0.998477030063695 0.999999999999045 0
ZNF717 0 0 0 0 0 0 0 0 0 0.74433792339745 0.93538936214922 0.945338576338398 1 0.988794221380785 0.997900361923315 0.999998617833789 0.998478074893367 0.999999999999045 0
DSG4 0 0 0 0 0 0 0 0 0 0.747032183100302 0.924288158676673 0.945348285047114 1 0.988794221380785 0.997900361923315 0.999998617833789 0.998478620590746 0.999999999999045 0
KIAA0556 0 0 0 0 0 0 0 0 0 0.748190628762712 0.920294457108625 0.945380714490658 1 0.988794221380785 0.997900361923315 0.999998617833789 0.998480442629688 0.999999999999045 0
HEPH 0 0 0 0 0 0 0 0 0 0.751719452256332 0.909561773017217 0.94550387249611 1 0.988794221380785 0.997900361923315 0.999998617833789 0.998487352092605 0.999999999999045 0
DLG2 0 0 0 0 0 0 0 0 0 0.753426296338639 0.904679342023374 0.945535980055516 1 0.988794221380785 0.997900361923315 0.999998617833789 0.998489150768239 0.999999999999045 0
TNFRSF19 1 0 0 0 0 0 0 0 0 0.747114233820444 0.92778528652441 0.945569839415058 1 0.988794221380785 0.997900361923315 0.999998617833789 0.998491046399143 0.999999999999045 1
POR 1 0 0 0 0 0 0 0 0 0.748178825177566 0.924201706191164 0.945612113833848 1 0.988794221380785 0.997900361923315 0.999998617833789 0.998493411448898 0.999999999999045 1
EPHB1 0 0 0 0 0 0 0 0 0 0.746886619255268 0.927684444080881 0.945637718957571 1 0.988794221380785 0.997900361923315 0.999998617833789 0.998494843013003 0.999999999999045 0
ARMCX4 0 0 0 0 0 0 0 0 0 0.745230840901684 0.934770163638067 0.945644657241485 1 0.988794221380785 0.997900361923315 0.999998617833789 0.998495230808093 0.999999999999045 0
WNK1 0 0 0 0 0 0 0 0 0 0.748865370674641 0.920582268282924 0.945680459459085 1 0.988794221380785 0.997900361923315 0.999998617833789 0.998497231059275 0.999999999999045 0
KCNH7 0 0 0 0 0 0 0 0 0 0.750739010763093 0.914304633027215 0.945700670508093 1 0.988794221380785 0.997900361923315 0.999998617833789 0.998498359641458 0.999999999999045 0
CLSTN2 0 0 0 0 0 0 0 0 0 0.74760710468734 0.925644176924338 0.945718879594631 1 0.988794221380785 0.997900361923315 0.999998617833789 0.998499376064451 0.999999999999045 0
KIF7 0 0 0 0 0 0 0 0 0 0.746980099480144 0.928314934276324 0.945737956396218 1 0.988794221380785 0.997900361923315 0.999998617833789 0.998500440546846 0.999999999999045 0
NRK 0 0 0 0 0 0 0 0 0 0.753348983163714 0.906516445137906 0.945747861592068 1 0.988794221380785 0.997900361923315 0.999998617833789 0.998500993103375 0.999999999999045 0
ZNRF3 0 0 0 0 0 0 0 0 0 0.744029727869618 0.943143676593338 0.945862432815134 1 0.988794221380785 0.997900361923315 0.999998617833789 0.99850737686381 0.999999999999045 0
PRRC2C 0 0 0 0 0 0 0 0 0 0.751451662564544 0.913582184353958 0.945893752058432 1 0.988794221380785 0.997900361923315 0.999998617833789 0.998509119516137 0.999999999999045 0
CRB1 0 0 0 0 0 0 0 0 0 0.748363315255236 0.925237083904294 0.945978307974712 1 0.988794221380785 0.997900361923315 0.999998617833789 0.998513819162213 0.999999999999045 0
IGSF9B 0 0 0 0 0 0 0 0 0 0.748539214938992 0.92459364375943 0.945981347091154 1 0.988794221380785 0.997900361923315 0.999998617833789 0.99851398793661 0.999999999999045 0
IGF2R 0 0 0 0 0 0 0 0 0 0.749302040650302 0.921844946098447 0.945991503265567 1 0.988794221380785 0.997900361923315 0.999998617833789 0.998514551879113 0.999999999999045 0
LAMB4 0 0 0 0 0 0 0 0 0 0.751001554494371 0.916218188641286 0.946029157917405 1 0.988794221380785 0.997900361923315 0.999998617833789 0.998516641779683 0.999999999999045 0
LRRC4C 0 0 0 0 0 0 0 0 0 0.744833840063049 0.941965459648059 0.94609572321418 1 0.988794221380785 0.997900361923315 0.999998617833789 0.998520332606222 0.999999999999045 0
AKAP9 0 0 0 0 0 0 0 0 0 0.753568542572769 0.908986423151334 0.946150658172495 1 0.988794221380785 0.997900361923315 0.999998617833789 0.998523375041322 0.999999999999045 0
IGDCC4 0 0 0 0 0 0 0 0 0 0.748559225167753 0.927672209547843 0.94630439186023 1 0.988794221380785 0.997900361923315 0.999998617833789 0.998531872244646 0.999999999999045 0
WDR65 0 0 0 0 0 0 0 0 0 0.752390164320677 0.914059651111889 0.946317835534279 1 0.988794221380785 0.997900361923315 0.999998617833789 0.998532614118892 0.999999999999045 0
PLEKHA6 0 0 0 0 0 0 0 0 0 0.749363746814459 0.924823328450666 0.946332645567556 1 0.988794221380785 0.997900361923315 0.999998617833789 0.998533431173069 0.999999999999045 0
KIF5C 0 0 0 0 0 0 0 0 0 0.753746412763811 0.909886011309728 0.946333183625662 1 0.988794221380785 0.997900361923315 0.999998617833789 0.998533460852813 0.999999999999045 0
GCN1L1 0 0 0 0 0 0 0 0 0 0.751238396725737 0.918835699101642 0.946422217364609 1 0.988794221380785 0.997900361923315 0.999998617833789 0.998538367816404 0.999999999999045 0
CDH4 0 0 0 0 0 0 0 0 0 0.747903090745428 0.931670407181345 0.946432196166881 1 0.988794221380785 0.997900361923315 0.999998617833789 0.998538917261422 0.999999999999045 0
OR4C5 0 0 0 0 0 0 0 0 0 0.744773574600864 0.946735592139239 0.946437278968852 1 0.988794221380785 0.997900361923315 0.999998617833789 0.998539197086251 0.999999999999045 0
RGSL1 0 0 0 0 0 0 0 0 0 0.752113409497613 0.916157525311023 0.946457649413974 1 0.988794221380785 0.997900361923315 0.999998617833789 0.998540318271787 0.999999999999045 0
MYOM2 0 0 0 0 0 0 0 0 0 0.752489368397613 0.915504992476097 0.946528010374531 1 0.988794221380785 0.997900361923315 0.999998617833789 0.998544187553566 0.999999999999045 0
NTRK3 0 0 0 0 0 0 0 0 0 0.751206915134708 0.920403642022677 0.946585036825958 1 0.988794221380785 0.997900361923315 0.999998617833789 0.998547319708128 0.999999999999045 0
GUCY2F 0 0 0 0 0 0 0 0 0 0.752363694683321 0.916666920562782 0.946614684252902 1 0.988794221380785 0.997900361923315 0.999998617833789 0.998548946723606 0.999999999999045 0
ZNF804B 0 0 0 0 0 0 0 0 0 0.747937445279705 0.933527465101746 0.946619170278472 1 0.988794221380785 0.997900361923315 0.999998617833789 0.998549192830465 0.999999999999045 0
PCDHA13 0 0 0 0 0 0 0 0 0 0.746013357507612 0.943774188463622 0.946715450283011 1 0.988794221380785 0.997900361923315 0.999998617833789 0.998554469702307 0.999999999999045 0
CTTNBP2 0 0 0 0 0 0 0 0 0 0.751365550059011 0.921840558778178 0.946804879806403 1 0.988794221380785 0.997900361923315 0.999998617833789 0.998559362344657 0.999999999999045 0
FLNA 0 0 0 0 0 0 0 0 0 0.74834623790327 0.934396098164423 0.946861795287003 1 0.988794221380785 0.997900361923315 0.999998617833789 0.998562471762084 0.999999999999045 0
ASH1L 0 0 0 0 0 0 0 0 0 0.752124344839981 0.920422120783798 0.946946770563135 1 0.988794221380785 0.997900361923315 0.999998617833789 0.998567107780763 0.999999999999045 0
IQSEC2 0 0 0 0 0 0 0 0 0 0.747895677520163 0.937442473399508 0.946952019891352 1 0.988794221380785 0.997900361923315 0.999998617833789 0.998567393919671 0.999999999999045 0
KIAA2022 0 0 0 0 0 0 0 0 0 0.748968589380451 0.933345705720679 0.947013529790697 1 0.988794221380785 0.997900361923315 0.999998617833789 0.998570744633014 0.999999999999045 0
TRPC7 0 0 0 0 0 0 0 0 0 0.750809831883702 0.926131288971667 0.947039423185548 1 0.988794221380785 0.997900361923315 0.999998617833789 0.998572153964611 0.999999999999045 0
TICRR 0 0 0 0 0 0 0 0 0 0.751911795500945 0.922418893849701 0.947081786092788 1 0.988794221380785 0.997900361923315 0.999998617833789 0.998574458175973 0.999999999999045 0
PCDH1 0 0 0 0 0 0 0 0 0 0.746538972785898 0.945914525402519 0.947090442067312 1 0.988794221380785 0.997900361923315 0.999998617833789 0.998574928760247 0.999999999999045 0
SEZ6L 0 0 0 0 0 0 0 0 0 0.750703173420908 0.927071577965458 0.947093218614272 1 0.988794221380785 0.997900361923315 0.999998617833789 0.998575079691177 0.999999999999045 0
F8 0 0 0 0 0 0 0 0 0 0.752833564882612 0.919399314455326 0.947109837823995 1 0.988794221380785 0.997900361923315 0.999998617833789 0.998575982928293 0.999999999999045 0
CNTN4 0 0 0 0 0 0 0 0 0 0.755265862232707 0.911463796146089 0.947116754458672 1 0.988794221380785 0.997900361923315 0.999998617833789 0.998576358754401 0.999999999999045 0
LINGO2 0 0 0 0 0 0 0 0 0 0.747417463138026 0.942980316167086 0.947218419687249 1 0.988794221380785 0.997900361923315 0.999998617833789 0.9985818770653 0.999999999999045 0
CAMSAP1 0 0 0 0 0 0 0 0 0 0.750491108271533 0.929531562865562 0.947254396130286 1 0.988794221380785 0.997900361923315 0.999998617833789 0.998583827225175 0.999999999999045 0
CACNA1F 0 0 0 0 0 0 0 0 0 0.753012843986753 0.920089499762399 0.947256870837625 1 0.988794221380785 0.997900361923315 0.999998617833789 0.998583961320364 0.999999999999045 0
ERBB3 0 0 0 0 0 0 0 0 0 0.754404330329457 0.915419285683425 0.947262014310927 1 0.988794221380785 0.997900361923315 0.999998617833789 0.998584240005376 0.999999999999045 0
NYNRIN 0 0 0 0 0 0 0 0 0 0.750611328170029 0.929189168430183 0.947268289257681 1 0.988794221380785 0.997900361923315 0.999998617833789 0.998584579958357 0.999999999999045 0
CCDC87 0 0 0 0 0 0 0 0 0 0.748301928305572 0.939634027082172 0.947300835720639 1 0.988794221380785 0.997900361923315 0.999998617833789 0.998586342536228 0.999999999999045 0
DLC1 0 0 0 0 0 0 0 0 0 0.75177868233456 0.92530688325074 0.947335334104041 1 0.988794221380785 0.997900361923315 0.999998617833789 0.998588209600996 0.999999999999045 0
C4orf21 0 0 0 0 0 0 0 0 0 0.753123225892031 0.920708226268417 0.947368478997867 1 0.988794221380785 0.997900361923315 0.999998617833789 0.998590002231092 0.999999999999045 0
KCNU1 0 0 0 0 0 0 0 0 0 0.756024744434089 0.911171284327997 0.94737228888377 1 0.988794221380785 0.997900361923315 0.999998617833789 0.998590208213142 0.999999999999045 0
NUMA1 0 0 0 0 0 0 0 0 0 0.752691592883674 0.922315127341437 0.947375666760847 1 0.988794221380785 0.997900361923315 0.999998617833789 0.998590390825757 0.999999999999045 0
SEMA6B 0 0 0 0 0 0 0 0 0 0.749410660214155 0.93607052685929 0.947435850497263 1 0.988794221380785 0.997900361923315 0.999998617833789 0.998593642421253 0.999999999999045 0
KIAA1211L 0 0 0 0 0 0 0 0 0 0.746995756682481 0.948324817937509 0.947450448942885 1 0.988794221380785 0.997900361923315 0.999998617833789 0.998594430567159 0.999999999999045 0
NUP210 0 0 0 0 0 0 0 0 0 0.75211021317412 0.9256983142779 0.947505897252176 1 0.988794221380785 0.997900361923315 0.999998617833789 0.998597422079894 0.999999999999045 0
PCDHA12 0 0 0 0 0 0 0 0 0 0.746852062178176 0.950004561450424 0.947510578249582 1 0.988794221380785 0.997900361923315 0.999998617833789 0.998597674477626 0.999999999999045 0
BOD1L1 0 0 0 0 0 0 0 0 0 0.750560558622786 0.932788758510029 0.94759306211355 1 0.988794221380785 0.997900361923315 0.999998617833789 0.998602118184638 0.999999999999045 0
CHRM3 0 0 0 0 0 0 0 0 0 0.750442596207496 0.93358031363417 0.947619830065085 1 0.988794221380785 0.997900361923315 0.999998617833789 0.998603558728831 0.999999999999045 0
FOCAD 0 0 0 0 0 0 0 0 0 0.75739053909046 0.909651107517561 0.947704410076989 1 0.988794221380785 0.997900361923315 0.999998617833789 0.998608105518015 0.999999999999045 0
L1TD1 0 0 0 0 0 0 0 0 0 0.750539400513548 0.935133747745532 0.947799619454611 1 0.988794221380785 0.997900361923315 0.999998617833789 0.998613214681642 0.999999999999045 0
CHL1 0 0 0 0 0 0 0 0 0 0.755072868174259 0.917842619589139 0.94780235931246 1 0.988794221380785 0.997900361923315 0.999998617833789 0.998613361567409 0.999999999999045 0
INSR 0 0 0 0 0 0 0 0 0 0.753699983369834 0.922729857979567 0.947813478658474 1 0.988794221380785 0.997900361923315 0.999998617833789 0.998613957602321 0.999999999999045 0
OVCH1 0 0 0 0 0 0 0 0 0 0.7567117373359 0.91304793915579 0.947866267226349 1 0.988794221380785 0.997900361923315 0.999998617833789 0.998616785470146 0.999999999999045 0
KCNB2 0 0 0 0 0 0 0 0 0 0.750261261140293 0.937777806873282 0.947922648027092 1 0.988794221380785 0.997900361923315 0.999998617833789 0.998619802526021 0.999999999999045 0
DENND3 0 0 0 0 0 0 0 0 0 0.753492851441131 0.924726205891856 0.947944955611283 1 0.988794221380785 0.997900361923315 0.999998617833789 0.998620995326122 0.999999999999045 0
SETX 0 0 0 0 0 0 0 0 0 0.75378009110477 0.923690238849102 0.947947388655312 1 0.988794221380785 0.997900361923315 0.999998617833789 0.998621125390716 0.999999999999045 0
PPP1R9A 0 0 0 0 0 0 0 0 0 0.756508264212602 0.914440573182184 0.947956247485911 1 0.988794221380785 0.997900361923315 0.999998617833789 0.998621598909411 0.999999999999045 0
NRG3 0 0 0 0 0 0 0 0 0 0.753781560519726 0.923827256372604 0.947962514871486 1 0.988794221380785 0.997900361923315 0.999998617833789 0.998621933861212 0.999999999999045 0
MED13L 0 0 0 0 0 0 0 0 0 0.753940487040803 0.923313358656091 0.947969580409445 1 0.988794221380785 0.997900361923315 0.999998617833789 0.998622311419482 0.999999999999045 0
TANC2 0 0 0 0 0 0 0 0 0 0.754979485426302 0.920107882459628 0.948022401076541 1 0.988794221380785 0.997900361923315 0.999998617833789 0.998625132307527 0.999999999999045 0
DLGAP2 0 0 0 0 0 0 0 0 0 0.7507463507372 0.936800560762372 0.948029558929268 1 0.988794221380785 0.997900361923315 0.999998617833789 0.998625514346264 0.999999999999045 0
SLC8A3 0 0 0 0 0 0 0 0 0 0.751310724318068 0.934493072496844 0.948046133559259 1 0.988794221380785 0.997900361923315 0.999998617833789 0.998626398782697 0.999999999999045 0
SIPA1L1 0 0 0 0 0 0 0 0 0 0.753730363382786 0.924824442966781 0.948047727004386 1 0.988794221380785 0.997900361923315 0.999998617833789 0.998626483795024 0.999999999999045 0
HECTD1 0 0 0 0 0 0 0 0 0 0.756952597745107 0.913927433784957 0.948064880710666 1 0.988794221380785 0.997900361923315 0.999998617833789 0.998627398797496 0.999999999999045 0
ANKRD31 0 0 0 0 0 0 0 0 0 0.75452950693176 0.922469025699782 0.948107444487212 1 0.988794221380785 0.997900361923315 0.999998617833789 0.998629667867832 0.999999999999045 0
PTCH1 0 0 0 0 0 0 0 0 0 0.752255445265902 0.931463683119318 0.948135430786494 1 0.988794221380785 0.997900361923315 0.999998617833789 0.998631158773172 0.999999999999045 0
PHLDB1 0 0 0 0 0 0 0 0 0 0.753140382781047 0.92818275369754 0.948161450061317 1 0.988794221380785 0.997900361923315 0.999998617833789 0.998632544148808 0.999999999999045 0
DIDO1 0 0 0 0 0 0 0 0 0 0.751437520438497 0.935241719042546 0.948163823342401 1 0.988794221380785 0.997900361923315 0.999998617833789 0.998632670476741 0.999999999999045 0
PDE3A 0 0 0 0 0 0 0 0 0 0.752533075608651 0.930835895155623 0.948184153548837 1 0.988794221380785 0.997900361923315 0.999998617833789 0.998633752394653 0.999999999999045 0
FAM47A 0 0 0 0 0 0 0 0 0 0.748934609744997 0.94784346585549 0.948192896612658 1 0.988794221380785 0.997900361923315 0.999998617833789 0.998634217542526 0.999999999999045 0
THBS2 0 0 0 0 0 0 0 0 0 0.753766101302824 0.926509348947745 0.948236110755853 1 0.988794221380785 0.997900361923315 0.999998617833789 0.998636515434396 0.999999999999045 0
EVC2 0 0 0 0 0 0 0 0 0 0.756014334630354 0.918707395424333 0.948263955465002 1 0.988794221380785 0.997900361923315 0.999998617833789 0.998637995020475 0.999999999999045 0
UGT2A2 1 0 0 0 0 0 0 0 0 0.756224587535531 0.919912271662888 0.948286579771931 1 0.988794221380785 0.997900361923315 0.999998617833789 0.998639196607647 0.999999999999045 1
ADCY9 0 0 0 0 0 0 0 0 0 0.751060825326093 0.938841233644499 0.9483299298185 1 0.988794221380785 0.997900361923315 0.999998617833789 0.998641497440257 0.999999999999045 0
STXBP5L 0 0 0 0 0 0 0 0 0 0.758308465365996 0.912110138493541 0.948360838114019 1 0.988794221380785 0.997900361923315 0.999998617833789 0.998643136708506 0.999999999999045 0
SBF2 0 0 0 0 0 0 0 0 0 0.757718668843425 0.913955139856668 0.948360893662814 1 0.988794221380785 0.997900361923315 0.999998617833789 0.998643139653714 0.999999999999045 0
ADARB2 0 0 0 0 0 0 0 0 0 0.750219771398968 0.943633121739574 0.948387724955106 1 0.988794221380785 0.997900361923315 0.999998617833789 0.998644561873559 0.999999999999045 0
TRIM71 0 0 0 0 0 0 0 0 0 0.750095612820641 0.944578520119402 0.948411724033993 1 0.988794221380785 0.997900361923315 0.999998617833789 0.998645833325927 0.999999999999045 0
MAGI2 0 0 0 0 0 0 0 0 0 0.754041425776493 0.92745885691133 0.948439831462998 1 0.988794221380785 0.997900361923315 0.999998617833789 0.998647321663338 0.999999999999045 0
ADAMTS3 0 0 0 0 0 0 0 0 0 0.757050537956158 0.917405218950581 0.948512557131057 1 0.988794221380785 0.997900361923315 0.999998617833789 0.998651168748521 0.999999999999045 0
BRINP1 0 0 0 0 0 0 0 0 0 0.75288550765194 0.933151313253328 0.948541200894803 1 0.988794221380785 0.997900361923315 0.999998617833789 0.998652682432559 0.999999999999045 0
ATP8B4 0 0 0 0 0 0 0 0 0 0.759173181665715 0.911007065697036 0.948552259616746 1 0.988794221380785 0.997900361923315 0.999998617833789 0.998653266600956 0.999999999999045 0
FGF23 1 0 0 0 0 0 0 0 0 0.750270082052688 0.947184782789972 0.948587949142723 1 0.988794221380785 0.997900361923315 0.999998617833789 0.998655150992996 0.999999999999045 1
ADCY10 0 0 0 0 0 0 0 0 0 0.758071490581125 0.914959997788584 0.948615722574054 1 0.988794221380785 0.997900361923315 0.999998617833789 0.998656616489491 0.999999999999045 0
LRIG3 0 0 0 0 0 0 0 0 0 0.755582337139923 0.923768589188248 0.948654091038561 1 0.988794221380785 0.997900361923315 0.999998617833789 0.998658639707277 0.999999999999045 0
SLITRK5 0 0 0 0 0 0 0 0 0 0.749731813105876 0.950336869424641 0.948686467782037 1 0.988794221380785 0.997900361923315 0.999998617833789 0.998660345766777 0.999999999999045 0
TMC5 0 0 0 0 0 0 0 0 0 0.757378901554536 0.918302895838477 0.948741360656216 1 0.988794221380785 0.997900361923315 0.999998617833789 0.99866323576606 0.999999999999045 0
MYH9 0 0 0 0 0 0 0 0 0 0.756558225722996 0.92124811141162 0.948757119963032 1 0.988794221380785 0.997900361923315 0.999998617833789 0.998664064875027 0.999999999999045 0
FHDC1 0 0 0 0 0 0 0 0 0 0.752602266286925 0.93680820936353 0.948760947451014 1 0.988794221380785 0.997900361923315 0.999998617833789 0.998664266202535 0.999999999999045 0
CABIN1 0 0 0 0 0 0 0 0 0 0.755738842094366 0.924221239366581 0.948762515137553 1 0.988794221380785 0.997900361923315 0.999998617833789 0.998664348659062 0.999999999999045 0
CASC5 0 0 0 0 0 0 0 0 0 0.754958403951985 0.927139237067332 0.948763385120602 1 0.988794221380785 0.997900361923315 0.999998617833789 0.998664394416952 0.999999999999045 0
GLIS3 0 0 0 0 0 0 0 0 0 0.753146085363881 0.934521092362422 0.948769251971027 1 0.988794221380785 0.997900361923315 0.999998617833789 0.998664702970752 0.999999999999045 0
ZNF404 1 0 0 0 0 0 0 0 0 0.753574371858626 0.934967845795448 0.948846342041886 1 0.988794221380785 0.997900361923315 0.999998617833789 0.998668753979452 0.999999999999045 1
CEP192 0 0 0 0 0 0 0 0 0 0.757377368282096 0.919405065994752 0.948865876194746 1 0.988794221380785 0.997900361923315 0.999998617833789 0.998669779485667 0.999999999999045 0
FSCB 0 0 0 0 0 0 0 0 0 0.750967074406306 0.946362776820935 0.94889206406789 1 0.988794221380785 0.997900361923315 0.999998617833789 0.998671153668715 0.999999999999045 0
KIAA0368 0 0 0 0 0 0 0 0 0 0.760918690952745 0.908501789655473 0.948893249072165 1 0.988794221380785 0.997900361923315 0.999998617833789 0.998671215833564 0.999999999999045 0
PCDHA6 0 0 0 0 0 0 0 0 0 0.750365411301154 0.950121859397483 0.94892348168089 1 0.988794221380785 0.997900361923315 0.999998617833789 0.9986728013236 0.999999999999045 0
JAG2 0 0 0 0 0 0 0 0 0 0.75473150041867 0.930008840218943 0.948961205390614 1 0.988794221380785 0.997900361923315 0.999998617833789 0.998674778319006 0.999999999999045 0
WSCD2 0 0 0 0 0 0 0 0 0 0.756055724070762 0.925135423345888 0.948980847631326 1 0.988794221380785 0.997900361923315 0.999998617833789 0.998675807120871 0.999999999999045 0
HK3 0 0 0 0 0 0 0 0 0 0.754279950149827 0.932561390230613 0.949030201637453 1 0.988794221380785 0.997900361923315 0.999998617833789 0.998678390342075 0.999999999999045 0
MOV10L1 0 0 0 0 0 0 0 0 0 0.757692790146247 0.919981878285649 0.949051292350071 1 0.988794221380785 0.997900361923315 0.999998617833789 0.998679493461102 0.999999999999045 0
LPPR3 1 0 0 0 0 0 0 0 0 0.7498592604412 0.956936747937883 0.949102035434064 1 0.988794221380785 0.997900361923315 0.999998617833789 0.998682145583901 0.999999999999045 1
ZNF835 1 0 0 0 0 0 0 0 0 0.751255509271446 0.948939509780759 0.949111133255707 1 0.988794221380785 0.997900361923315 0.999998617833789 0.998682620801103 0.999999999999045 1
DNMBP 0 0 0 0 0 0 0 0 0 0.756466725111185 0.924960381344561 0.949120782782979 1 0.988794221380785 0.997900361923315 0.999998617833789 0.998683124740893 0.999999999999045 0
CCDC177 0 0 0 0 0 0 0 0 0 0.751107804837742 0.949368364960025 0.949165181758032 1 0.988794221380785 0.997900361923315 0.999998617833789 0.99868544218205 0.999999999999045 0
TRPV4 0 0 0 0 0 0 0 0 0 0.755028045833976 0.930967080746261 0.949169099181903 1 0.988794221380785 0.997900361923315 0.999998617833789 0.998685646555515 0.999999999999045 0
ABTB2 0 0 0 0 0 0 0 0 0 0.754471906562536 0.933383147355646 0.949181608764736 1 0.988794221380785 0.997900361923315 0.999998617833789 0.99868629907687 0.999999999999045 0
NBEAL1 0 0 0 0 0 0 0 0 0 0.761707741361221 0.908837432351032 0.949232165190171 1 0.988794221380785 0.997900361923315 0.999998617833789 0.998688934507443 0.999999999999045 0
KNTC1 0 0 0 0 0 0 0 0 0 0.762537650201789 0.906487918370453 0.949237003427058 1 0.988794221380785 0.997900361923315 0.999998617833789 0.998689186576294 0.999999999999045 0
SLC7A13 1 0 0 0 0 0 0 0 0 0.756956899781045 0.926384805859773 0.94929392131005 1 0.988794221380785 0.997900361923315 0.999998617833789 0.998692150107818 0.999999999999045 1
AFF2 0 0 0 0 0 0 0 0 0 0.757255114466485 0.923861366377535 0.949307431581338 1 0.988794221380785 0.997900361923315 0.999998617833789 0.99869285304312 0.999999999999045 0
KANK1 0 0 0 0 0 0 0 0 0 0.754238885868433 0.936065807634863 0.949334902583968 1 0.988794221380785 0.997900361923315 0.999998617833789 0.998694281758069 0.999999999999045 0
MEGF11 0 0 0 0 0 0 0 0 0 0.758227555465926 0.920950931377764 0.94936331779307 1 0.988794221380785 0.997900361923315 0.999998617833789 0.998695758743028 0.999999999999045 0
BAZ2B 0 0 0 0 0 0 0 0 0 0.760162267557766 0.914753140122646 0.949383982361012 1 0.988794221380785 0.997900361923315 0.999998617833789 0.998696832325763 0.999999999999045 0
SEC16A 0 0 0 0 0 0 0 0 0 0.755494537064546 0.931611305298151 0.949411522642135 1 0.988794221380785 0.997900361923315 0.999998617833789 0.998698262422063 0.999999999999045 0
CNTN6 0 0 0 0 0 0 0 0 0 0.76026615035033 0.914741554930351 0.949421808132214 1 0.988794221380785 0.997900361923315 0.999998617833789 0.99869879631634 0.999999999999045 0
ANPEP 0 0 0 0 0 0 0 0 0 0.758484744242176 0.920601930959615 0.949422644060293 1 0.988794221380785 0.997900361923315 0.999998617833789 0.998698839702396 0.999999999999045 0
RP1-27O5.3 1 0 0 0 0 0 0 0 0 0.754272882984498 0.939179920406321 0.949504809439179 1 0.988794221380785 0.997900361923315 0.999998617833789 0.998703100630691 0.999999999999045 1
CC2D2A 0 0 0 0 0 0 0 0 0 0.762493533066943 0.908750208318607 0.949514603676314 1 0.988794221380785 0.997900361923315 0.999998617833789 0.998703608065474 0.999999999999045 0
PCDHA3 0 0 0 0 0 0 0 0 0 0.7523389988523 0.947612196533828 0.949525404924348 1 0.988794221380785 0.997900361923315 0.999998617833789 0.998704167555873 0.999999999999045 0
CYP4F2 0 0 0 0 0 0 0 0 0 0.758307410593031 0.92240925508548 0.94955365227386 1 0.988794221380785 0.997900361923315 0.999998617833789 0.998705630150488 0.999999999999045 0
MYPN 0 0 0 0 0 0 0 0 0 0.75752600164764 0.92587440118917 0.949622713726017 1 0.988794221380785 0.997900361923315 0.999998617833789 0.998709202483948 0.999999999999045 0
MLXIPL 1 0 0 0 0 0 0 0 0 0.755863069040977 0.933922689319749 0.949638145355731 1 0.988794221380785 0.997900361923315 0.999998617833789 0.998710000027478 0.999999999999045 1
ARID1B 0 0 0 0 0 0 0 0 0 0.755588843808696 0.933680260566394 0.949642424103751 1 0.988794221380785 0.997900361923315 0.999998617833789 0.998710221119005 0.999999999999045 0
CENPE 0 0 0 0 0 0 0 0 0 0.761954411499323 0.911394251813951 0.949647562315066 1 0.988794221380785 0.997900361923315 0.999998617833789 0.998710486595254 0.999999999999045 0
TLR5 0 0 0 0 0 0 0 0 0 0.755010465575517 0.936214213139189 0.949648117726398 1 0.988794221380785 0.997900361923315 0.999998617833789 0.998710515290057 0.999999999999045 0
TUBGCP2 1 0 0 0 0 0 0 0 0 0.759542438442135 0.9207092684956 0.949651149832803 1 0.988794221380785 0.997900361923315 0.999998617833789 0.998710671935251 0.999999999999045 1
TET1 0 0 0 0 0 0 0 0 0 0.756640575347101 0.929823435368276 0.949680922999437 1 0.988794221380785 0.997900361923315 0.999998617833789 0.998712209567371 0.999999999999045 0
CLMN 0 0 0 0 0 0 0 0 0 0.759054976478213 0.92135211939741 0.949722657661835 1 0.988794221380785 0.997900361923315 0.999998617833789 0.998714363378471 0.999999999999045 0
NELL1 0 0 0 0 0 0 0 0 0 0.761351688902801 0.914020527516606 0.949743786094265 1 0.988794221380785 0.997900361923315 0.999998617833789 0.998715453059476 0.999999999999045 0
MAP3K9 0 0 0 0 0 0 0 0 0 0.756165987326104 0.932577378119597 0.949762567030546 1 0.988794221380785 0.997900361923315 0.999998617833789 0.998716421275757 0.999999999999045 0
PCDH8 0 0 0 0 0 0 0 0 0 0.751195837184834 0.958520885648359 0.949784882259515 1 0.988794221380785 0.997900361923315 0.999998617833789 0.998717571213143 0.999999999999045 0
BOC 0 0 0 0 0 0 0 0 0 0.757219997402172 0.928783233619444 0.949800899413262 1 0.988794221380785 0.997900361923315 0.999998617833789 0.998718396278 0.999999999999045 0
RAG1 0 0 0 0 0 0 0 0 0 0.753984867776844 0.942887245244915 0.949810772072988 1 0.988794221380785 0.997900361923315 0.999998617833789 0.998718904697256 0.999999999999045 0
C1orf106 0 0 0 0 0 0 0 0 0 0.756598173458267 0.93139968498506 0.949817361969355 1 0.988794221380785 0.997900361923315 0.999998617833789 0.998719244004644 0.999999999999045 0
RIBC2 1 0 0 0 0 0 0 0 0 0.75902518165884 0.924215138999918 0.949850813443002 1 0.988794221380785 0.997900361923315 0.999998617833789 0.998720965683558 0.999999999999045 1
SLC12A3 0 0 0 0 0 0 0 0 0 0.759578028881155 0.921768303470474 0.949967003055436 1 0.988794221380785 0.997900361923315 0.999998617833789 0.998726936573123 0.999999999999045 0
TJP2 0 0 0 0 0 0 0 0 0 0.758994571358172 0.923850629937654 0.949970565549558 1 0.988794221380785 0.997900361923315 0.999998617833789 0.998727119422244 0.999999999999045 0
PNPLA7 0 0 0 0 0 0 0 0 0 0.758838892825262 0.924654808710399 0.949996616522761 1 0.988794221380785 0.997900361923315 0.999998617833789 0.998728456112454 0.999999999999045 0
NLRP9 0 0 0 0 0 0 0 0 0 0.758200660777442 0.927380346930049 0.950035401163904 1 0.988794221380785 0.997900361923315 0.999998617833789 0.998730444850902 0.999999999999045 0
CYP4F12 0 0 0 0 0 0 0 0 0 0.759759964268978 0.921823522693041 0.950042036535217 1 0.988794221380785 0.997900361923315 0.999998617833789 0.998730784930526 0.999999999999045 0
ABCA6 0 0 0 0 0 0 0 0 0 0.761501949297088 0.916735672928104 0.950122969508774 1 0.988794221380785 0.997900361923315 0.999998617833789 0.998734929221046 0.999999999999045 0
SYNPO2 0 0 0 0 0 0 0 0 0 0.757680611045722 0.931298905737865 0.95022362990151 1 0.988794221380785 0.997900361923315 0.999998617833789 0.998740074063382 0.999999999999045 0
DUOX1 0 0 0 0 0 0 0 0 0 0.759712663486819 0.923997377907239 0.950259003582564 1 0.988794221380785 0.997900361923315 0.999998617833789 0.998741879511623 0.999999999999045 0
SLITRK6 0 0 0 0 0 0 0 0 0 0.756800350764233 0.936152381817426 0.950334813252327 1 0.988794221380785 0.997900361923315 0.999998617833789 0.998745744349865 0.999999999999045 0
ADAMTS13 0 0 0 0 0 0 0 0 0 0.758859585638812 0.927945035585324 0.950344033550404 1 0.988794221380785 0.997900361923315 0.999998617833789 0.998746213995617 0.999999999999045 0
DNAJC13 0 0 0 0 0 0 0 0 0 0.763776106461367 0.911785700256877 0.950375336622645 1 0.988794221380785 0.997900361923315 0.999998617833789 0.998747807783721 0.999999999999045 0
NLGN4X 0 0 0 0 0 0 0 0 0 0.756956036755399 0.936223310705233 0.950401095170538 1 0.988794221380785 0.997900361923315 0.999998617833789 0.998749118500465 0.999999999999045 0
KIAA1462 0 0 0 0 0 0 0 0 0 0.756580956292867 0.939110976481364 0.950507873539224 1 0.988794221380785 0.997900361923315 0.999998617833789 0.998754544443774 0.999999999999045 0
ADAMTSL2 0 0 0 0 0 0 0 0 0 0.759298326367158 0.928178302443499 0.950534590198098 1 0.988794221380785 0.997900361923315 0.999998617833789 0.998755900174745 0.999999999999045 0
MTTP 0 0 0 0 0 0 0 0 0 0.760565551050694 0.923801681010404 0.950561030067571 1 0.988794221380785 0.997900361923315 0.999998617833789 0.998757241120802 0.999999999999045 0
TEK 0 0 0 0 0 0 0 0 0 0.761956142384234 0.919081023679904 0.950563948479304 1 0.988794221380785 0.997900361923315 0.999998617833789 0.998757389088292 0.999999999999045 0
SLC12A1 0 0 0 0 0 0 0 0 0 0.76250019146974 0.917346713371106 0.950568369787389 1 0.988794221380785 0.997900361923315 0.999998617833789 0.998757613237625 0.999999999999045 0
IQGAP3 0 0 0 0 0 0 0 0 0 0.764208392151592 0.912291927073212 0.950598434679938 1 0.988794221380785 0.997900361923315 0.999998617833789 0.998759136907598 0.999999999999045 0
IGSF22 0 0 0 0 0 0 0 0 0 0.759825218533877 0.928100438755464 0.950726961804248 1 0.988794221380785 0.997900361923315 0.999998617833789 0.998765639860998 0.999999999999045 0
FOXN1 1 0 0 0 0 0 0 0 0 0.758486208373423 0.935378859939775 0.950788024228292 1 0.988794221380785 0.997900361923315 0.999998617833789 0.998768723284502 0.999999999999045 1
ANKUB1 1 0 0 0 0 0 0 0 0 0.76215382833555 0.922037256774002 0.950792393573617 1 0.988794221380785 0.997900361923315 0.999998617833789 0.998768943769713 0.999999999999045 1
RBM20 0 0 0 0 0 0 0 0 0 0.758640861106681 0.933953002377975 0.950841244946472 1 0.988794221380785 0.997900361923315 0.999998617833789 0.998771407532728 0.999999999999045 0
UMOD 0 0 0 0 0 0 0 0 0 0.759547556265237 0.930495012384112 0.950858692144746 1 0.988794221380785 0.997900361923315 0.999998617833789 0.998772286853911 0.999999999999045 0
LRP6 0 0 0 0 0 0 0 0 0 0.764309772408306 0.914191016629519 0.950868137019976 1 0.988794221380785 0.997900361923315 0.999998617833789 0.99877276273253 0.999999999999045 0
GRM6 0 0 0 0 0 0 0 0 0 0.756783591079392 0.942605568466115 0.950874600645532 1 0.988794221380785 0.997900361923315 0.999998617833789 0.998773088347262 0.999999999999045 0
ABCA8 0 0 0 0 0 0 0 0 0 0.763446072211044 0.916989325341728 0.950879780155165 1 0.988794221380785 0.997900361923315 0.999998617833789 0.998773349241038 0.999999999999045 0
FLT1 0 0 0 0 0 0 0 0 0 0.76241122579468 0.920410959800636 0.950884525074569 1 0.988794221380785 0.997900361923315 0.999998617833789 0.998773588219585 0.999999999999045 0
TECPR2 0 0 0 0 0 0 0 0 0 0.759967590005556 0.930285976292088 0.950997869422593 1 0.988794221380785 0.997900361923315 0.999998617833789 0.998779289786159 0.999999999999045 0
ERC2 0 0 0 0 0 0 0 0 0 0.765128494754103 0.912787411823224 0.950999914353273 1 0.988794221380785 0.997900361923315 0.999998617833789 0.998779392528347 0.999999999999045 0
TBC1D8 0 0 0 0 0 0 0 0 0 0.763521267148265 0.918034792522879 0.951029155935865 1 0.988794221380785 0.997900361923315 0.999998617833789 0.998780861214101 0.999999999999045 0
BTBD11 0 0 0 0 0 0 0 0 0 0.758245976801511 0.938156809092543 0.951066217618266 1 0.988794221380785 0.997900361923315 0.999998617833789 0.998782721379742 0.999999999999045 0
USP9X 0 0 0 0 0 0 0 0 0 0.763930216365179 0.917108769416446 0.951073866387353 1 0.988794221380785 0.997900361923315 0.999998617833789 0.998783105099888 0.999999999999045 0
COL20A1 0 0 0 0 0 0 0 0 0 0.762770279873962 0.921646454498463 0.951156084629286 1 0.988794221380785 0.997900361923315 0.999998617833789 0.99878722590485 0.999999999999045 0
KIF21B 0 0 0 0 0 0 0 0 0 0.762181885711114 0.92377855151178 0.951167238217804 1 0.988794221380785 0.997900361923315 0.999998617833789 0.998787784378857 0.999999999999045 0
TRAPPC9 0 0 0 0 0 0 0 0 0 0.760551091056765 0.929774045149669 0.951168820442573 1 0.988794221380785 0.997900361923315 0.999998617833789 0.99878786359222 0.999999999999045 0
TLL1 0 0 0 0 0 0 0 0 0 0.764962405647568 0.91468865512959 0.951169767445489 1 0.988794221380785 0.997900361923315 0.999998617833789 0.998787911002231 0.999999999999045 0
ITGA8 0 0 0 0 0 0 0 0 0 0.765242440335557 0.913985546829789 0.951188314645618 1 0.988794221380785 0.997900361923315 0.999998617833789 0.998788839344647 0.999999999999045 0
KANK4 0 0 0 0 0 0 0 0 0 0.759552509642542 0.934122454275416 0.951204514261788 1 0.988794221380785 0.997900361923315 0.999998617833789 0.998789649887633 0.999999999999045 0
ADGB 0 0 0 0 0 0 0 0 0 0.766041085778921 0.911887037402376 0.95122481126967 1 0.988794221380785 0.997900361923315 0.999998617833789 0.998790665053011 0.999999999999045 0
ITGAM 0 0 0 0 0 0 0 0 0 0.762410628607214 0.923566764677275 0.951230316891908 1 0.988794221380785 0.997900361923315 0.999998617833789 0.998790940344891 0.999999999999045 0
DPP6 0 0 0 0 0 0 0 0 0 0.764622206875095 0.91631652267278 0.951237712494536 1 0.988794221380785 0.997900361923315 0.999998617833789 0.998791310089335 0.999999999999045 0
OR8H1 1 0 0 0 0 0 0 0 0 0.755477710987236 0.956226678527349 0.951271180568206 1 0.988794221380785 0.997900361923315 0.999998617833789 0.998792982612656 0.999999999999045 1
PROKR2 1 0 0 0 0 0 0 0 0 0.756018176909724 0.95318095280767 0.951280653476143 1 0.988794221380785 0.997900361923315 0.999998617833789 0.998793455795064 0.999999999999045 1
SCUBE1 0 0 0 0 0 0 0 0 0 0.760988995355363 0.92928597403199 0.951286171766593 1 0.988794221380785 0.997900361923315 0.999998617833789 0.998793731396398 0.999999999999045 0
GRIA1 0 0 0 0 0 0 0 0 0 0.762412022091414 0.924252130611761 0.951304127106657 1 0.988794221380785 0.997900361923315 0.999998617833789 0.998794627922825 0.999999999999045 0
ZNF831 0 0 0 0 0 0 0 0 0 0.758353569082114 0.940757075203683 0.951327591173956 1 0.988794221380785 0.997900361923315 0.999998617833789 0.998795798994196 0.999999999999045 0
FAM208B 0 0 0 0 0 0 0 0 0 0.760514074231807 0.931593949233314 0.951331688521295 1 0.988794221380785 0.997900361923315 0.999998617833789 0.998796003429916 0.999999999999045 0
XKR4 0 0 0 0 0 0 0 0 0 0.758969253906644 0.938094687472937 0.951337476456966 1 0.988794221380785 0.997900361923315 0.999998617833789 0.998796292186881 0.999999999999045 0
PLEKHG3 0 0 0 0 0 0 0 0 0 0.759559636547643 0.935576027936986 0.951339858827173 1 0.988794221380785 0.997900361923315 0.999998617833789 0.998796411031806 0.999999999999045 0
TMPRSS15 0 0 0 0 0 0 0 0 0 0.765703151387151 0.91393179384112 0.951351711981348 1 0.988794221380785 0.997900361923315 0.999998617833789 0.998797002239644 0.999999999999045 0
AUTS2 0 0 0 0 0 0 0 0 0 0.760600759184693 0.93159368452147 0.951364490309684 1 0.988794221380785 0.997900361923315 0.999998617833789 0.998797639427602 0.999999999999045 0
CACNG3 1 0 0 0 0 0 0 0 0 0.762888208570256 0.924847878754483 0.951383290955332 1 0.988794221380785 0.997900361923315 0.999998617833789 0.99879857660479 0.999999999999045 1
LAMC1 0 0 0 0 0 0 0 0 0 0.762042068942634 0.926509317908248 0.95140189916141 1 0.988794221380785 0.997900361923315 0.999998617833789 0.998799503823382 0.999999999999045 0
SEC16B 0 0 0 0 0 0 0 0 0 0.766542975140735 0.912051484707335 0.951429570636913 1 0.988794221380785 0.997900361923315 0.999998617833789 0.998800881977877 0.999999999999045 0
TMTC1 0 0 0 0 0 0 0 0 0 0.764092435588323 0.919916822994072 0.95145634332942 1 0.988794221380785 0.997900361923315 0.999998617833789 0.99880221460323 0.999999999999045 0
HELB 1 0 0 0 0 0 0 0 0 0.761816882903684 0.929513453661776 0.951476753065973 1 0.988794221380785 0.997900361923315 0.999998617833789 0.998803230002927 0.999999999999045 1
MST1R 0 0 0 0 0 0 0 0 0 0.760430225637339 0.933895039311592 0.951516882514811 1 0.988794221380785 0.997900361923315 0.999998617833789 0.998805225196455 0.999999999999045 0
ZNF407 0 0 0 0 0 0 0 0 0 0.758448378922361 0.942729752180013 0.951524625684016 1 0.988794221380785 0.997900361923315 0.999998617833789 0.998805609983806 0.999999999999045 0
ATM 0 0 0 0 0 0 0 0 0 0.766183273406967 0.913977186855619 0.951533936165257 1 0.988794221380785 0.997900361923315 0.999998617833789 0.998806072573384 0.999999999999045 0
MTUS1 0 0 0 0 0 0 0 0 0 0.762120220593933 0.927596612366636 0.951542672914219 1 0.988794221380785 0.997900361923315 0.999998617833789 0.998806506574324 0.999999999999045 0
MYT1L 0 0 0 0 0 0 0 0 0 0.761048424381279 0.932247716413932 0.95159628534845 1 0.988794221380785 0.997900361923315 0.999998617833789 0.99880916803358 0.999999999999045 0
PCDP1 0 0 0 0 0 0 0 0 0 0.767074710080978 0.911850660235268 0.951599433235563 1 0.988794221380785 0.997900361923315 0.999998617833789 0.998809324208917 0.999999999999045 0
RUSC2 0 0 0 0 0 0 0 0 0 0.761461671243988 0.930867268785806 0.951619738355637 1 0.988794221380785 0.997900361923315 0.999998617833789 0.998810331351549 0.999999999999045 0
MED1 1 0 0 0 0 0 0 0 0 0.761611339657728 0.931744701430186 0.951625334677251 1 0.988794221380785 0.997900361923315 0.999998617833789 0.99881060885533 0.999999999999045 1
ECT2 1 0 0 0 0 0 0 0 0 0.76756834612804 0.91244082715117 0.95164125981296 1 0.988794221380785 0.997900361923315 0.999998617833789 0.998811398352061 0.999999999999045 1
MCF2L2 0 0 0 0 0 0 0 0 0 0.767427285597701 0.911171280924301 0.951643403190631 1 0.988794221380785 0.997900361923315 0.999998617833789 0.998811504590755 0.999999999999045 0
C2CD3 0 0 0 0 0 0 0 0 0 0.763844280024751 0.92248120025991 0.951648470996297 1 0.988794221380785 0.997900361923315 0.999998617833789 0.998811755762496 0.999999999999045 0
VWDE 0 0 0 0 0 0 0 0 0 0.764829491716576 0.919550181760942 0.951688428900105 1 0.988794221380785 0.997900361923315 0.999998617833789 0.998813735219982 0.999999999999045 0
ANO5 0 0 0 0 0 0 0 0 0 0.768775594300983 0.907871644586106 0.951711968291926 1 0.988794221380785 0.997900361923315 0.999998617833789 0.998814900542547 0.999999999999045 0
OR5T1 0 0 0 0 0 0 0 0 0 0.757588019485723 0.949752436326008 0.951721822171288 1 0.988794221380785 0.997900361923315 0.999998617833789 0.998815388188051 0.999999999999045 0
RASAL2 0 0 0 0 0 0 0 0 0 0.76274876321778 0.927997052020749 0.951819165669762 1 0.988794221380785 0.997900361923315 0.999998617833789 0.998820200008741 0.999999999999045 0
MYBPC1 0 0 0 0 0 0 0 0 0 0.765191792321258 0.919792376379605 0.951849976902476 1 0.988794221380785 0.997900361923315 0.999998617833789 0.998821720975326 0.999999999999045 0
SIPA1L3 0 0 0 0 0 0 0 0 0 0.760445235523819 0.937607790981446 0.951856932975232 1 0.988794221380785 0.997900361923315 0.999998617833789 0.998822064217101 0.999999999999045 0
PALD1 0 0 0 0 0 0 0 0 0 0.764269118151849 0.923188912007632 0.95188343211134 1 0.988794221380785 0.997900361923315 0.999998617833789 0.998823371329823 0.999999999999045 0
MSR1 1 0 0 0 0 0 0 0 0 0.767678432946481 0.91406351549187 0.951888328881344 1 0.988794221380785 0.997900361923315 0.999998617833789 0.998823612790163 0.999999999999045 1
USP24 0 0 0 0 0 0 0 0 0 0.768318226610494 0.910607030975403 0.951897116708331 1 0.988794221380785 0.997900361923315 0.999998617833789 0.99882404605584 0.999999999999045 0
NCOR1 0 0 0 0 0 0 0 0 0 0.765430350822743 0.919704270253642 0.951928214187138 1 0.988794221380785 0.997900361923315 0.999998617833789 0.998825578601368 0.999999999999045 0
FRMD4A 0 0 0 0 0 0 0 0 0 0.764765826462683 0.922398737520268 0.951981972266257 1 0.988794221380785 0.997900361923315 0.999998617833789 0.998828225510296 0.999999999999045 0
ABCA9 0 0 0 0 0 0 0 0 0 0.767562784500806 0.914009433384822 0.952043518702857 1 0.988794221380785 0.997900361923315 0.999998617833789 0.998831252170567 0.999999999999045 0
CATSPERB 0 0 0 0 0 0 0 0 0 0.766377368143989 0.917702565651036 0.952047800368407 1 0.988794221380785 0.997900361923315 0.999998617833789 0.99883146258139 0.999999999999045 0
NUP210L 0 0 0 0 0 0 0 0 0 0.765627356980387 0.920125888058566 0.95204859582205 1 0.988794221380785 0.997900361923315 0.999998617833789 0.998831501669677 0.999999999999045 0
SLC1A6 0 0 0 0 0 0 0 0 0 0.759422902272626 0.945012347899933 0.952076541489776 1 0.988794221380785 0.997900361923315 0.999998617833789 0.998832874487274 0.999999999999045 0
GLDC 0 0 0 0 0 0 0 0 0 0.765272421655432 0.921773292365617 0.952100983919673 1 0.988794221380785 0.997900361923315 0.999998617833789 0.99883407453751 0.999999999999045 0
EGFLAM 0 0 0 0 0 0 0 0 0 0.765200610443036 0.922182698638011 0.952119425328834 1 0.988794221380785 0.997900361923315 0.999998617833789 0.998834979540255 0.999999999999045 0
PLA2R1 0 0 0 0 0 0 0 0 0 0.768081145233992 0.913087088433925 0.952119981763419 1 0.988794221380785 0.997900361923315 0.999998617833789 0.998835006841447 0.999999999999045 0
FBLN2 0 0 0 0 0 0 0 0 0 0.761284181358928 0.937092151498833 0.952129358463094 1 0.988794221380785 0.997900361923315 0.999998617833789 0.998835466855739 0.999999999999045 0
OR13C8 0 0 0 0 0 0 0 0 0 0.758332915769966 0.951723986759443 0.952143955701224 1 0.988794221380785 0.997900361923315 0.999998617833789 0.998836182802202 0.999999999999045 0
ANO1 0 0 0 0 0 0 0 0 0 0.764876333108223 0.923578687555301 0.952150966016127 1 0.988794221380785 0.997900361923315 0.999998617833789 0.99883652655552 0.999999999999045 0
OR51T1 1 0 0 0 0 0 0 0 0 0.759365702931056 0.947749923820068 0.952179209403864 1 0.988794221380785 0.997900361923315 0.999998617833789 0.998837910957358 0.999999999999045 1
PROM1 0 0 0 0 0 0 0 0 0 0.767496051177041 0.915479485366587 0.952196228230238 1 0.988794221380785 0.997900361923315 0.999998617833789 0.99883874476208 0.999999999999045 0
DUOX2 0 0 0 0 0 0 0 0 0 0.765506720725603 0.922010011286102 0.952213700412542 1 0.988794221380785 0.997900361923315 0.999998617833789 0.998839600461662 0.999999999999045 0
FGD6 0 0 0 0 0 0 0 0 0 0.765114069463032 0.923389070185088 0.952218641963698 1 0.988794221380785 0.997900361923315 0.999998617833789 0.998839842415816 0.999999999999045 0
TGM3 0 0 0 0 0 0 0 0 0 0.764403308309622 0.926027462201113 0.952234627650345 1 0.988794221380785 0.997900361923315 0.999998617833789 0.998840624950518 0.999999999999045 0
RADIL 0 0 0 0 0 0 0 0 0 0.761343078151524 0.938200075124632 0.952248529924562 1 0.988794221380785 0.997900361923315 0.999998617833789 0.998841305279399 0.999999999999045 0
MYBPC2 0 0 0 0 0 0 0 0 0 0.764093698491934 0.92732700955662 0.952253520125854 1 0.988794221380785 0.997900361923315 0.999998617833789 0.998841549432968 0.999999999999045 0
ITIH6 0 0 0 0 0 0 0 0 0 0.762248704425761 0.934749277868549 0.952282386089907 1 0.988794221380785 0.997900361923315 0.999998617833789 0.998842961233222 0.999999999999045 0
WDR52 0 0 0 0 0 0 0 0 0 0.767757141586866 0.915764856808487 0.952325689340687 1 0.988794221380785 0.997900361923315 0.999998617833789 0.998845077503269 0.999999999999045 0
CCDC147 0 0 0 0 0 0 0 0 0 0.768400872514237 0.914316542107561 0.952386501797748 1 0.988794221380785 0.997900361923315 0.999998617833789 0.998848046140248 0.999999999999045 0
VWA3A 0 0 0 0 0 0 0 0 0 0.769380808309128 0.911665026888968 0.952415905713692 1 0.988794221380785 0.997900361923315 0.999998617833789 0.998849480136898 0.999999999999045 0
SRRM4 0 0 0 0 0 0 0 0 0 0.764942312705305 0.926559535345337 0.952490075804432 1 0.988794221380785 0.997900361923315 0.999998617833789 0.998853093297785 0.999999999999045 0
ATP1A4 0 0 0 0 0 0 0 0 0 0.766428928710907 0.921494736189333 0.952497026497541 1 0.988794221380785 0.997900361923315 0.999998617833789 0.99885343160152 0.999999999999045 0
LAMC2 0 0 0 0 0 0 0 0 0 0.766968549260231 0.919962687435383 0.952523967964504 1 0.988794221380785 0.997900361923315 0.999998617833789 0.998854742415732 0.999999999999045 0
MYO18A 0 0 0 0 0 0 0 0 0 0.764745167240453 0.927757470802205 0.952539777123174 1 0.988794221380785 0.997900361923315 0.999998617833789 0.99885551124216 0.999999999999045 0
NOTCH2 0 0 0 0 0 0 0 0 0 0.763702220992073 0.932238455874048 0.952592669274774 1 0.988794221380785 0.997900361923315 0.999998617833789 0.998858081570587 0.999999999999045 0
TIAM1 0 0 0 0 0 0 0 0 0 0.764279102730551 0.930174382143448 0.952608102037367 1 0.988794221380785 0.997900361923315 0.999998617833789 0.998858830982232 0.999999999999045 0
C16orf96 0 0 0 0 0 0 0 0 0 0.765125750407399 0.927298509595675 0.952634185261837 1 0.988794221380785 0.997900361923315 0.999998617833789 0.998860097009656 0.999999999999045 0
DUSP27 0 0 0 0 0 0 0 0 0 0.762143863242047 0.93933091565463 0.952647919291732 1 0.988794221380785 0.997900361923315 0.999998617833789 0.99886076334491 0.999999999999045 0
CUX1 0 0 0 0 0 0 0 0 0 0.764762889425822 0.928949831295708 0.952666660084495 1 0.988794221380785 0.997900361923315 0.999998617833789 0.998861672274336 0.999999999999045 0
LARGE 0 0 0 0 0 0 0 0 0 0.764898270388347 0.928830714447501 0.952705020937751 1 0.988794221380785 0.997900361923315 0.999998617833789 0.998863531628075 0.999999999999045 0
GTF3C1 0 0 0 0 0 0 0 0 0 0.765920537170016 0.925202357197883 0.952710436828265 1 0.988794221380785 0.997900361923315 0.999998617833789 0.998863794012306 0.999999999999045 0
TLR8 0 0 0 0 0 0 0 0 0 0.762179874595488 0.940116918572035 0.952727996432745 1 0.988794221380785 0.997900361923315 0.999998617833789 0.998864644512623 0.999999999999045 0
CCDC116 1 0 0 0 0 0 0 0 0 0.760839471114001 0.947639784658423 0.952732923568238 1 0.988794221380785 0.997900361923315 0.999998617833789 0.998864883100529 0.999999999999045 1
CPZ 1 0 0 0 0 0 0 0 0 0.763561039972859 0.936834570399042 0.952848667364817 1 0.988794221380785 0.997900361923315 0.999998617833789 0.998870480461517 0.999999999999045 1
KAT6B 0 0 0 0 0 0 0 0 0 0.764533357672409 0.931710402587997 0.952852074166834 1 0.988794221380785 0.997900361923315 0.999998617833789 0.998870645001184 0.999999999999045 0
PCDHA2 0 0 0 0 0 0 0 0 0 0.760866852850461 0.948846519842061 0.952911186078993 1 0.988794221380785 0.997900361923315 0.999998617833789 0.998873498013438 0.999999999999045 0
KDM1A 1 0 0 0 0 0 0 0 0 0.768169942503218 0.921491608756002 0.952965301578071 1 0.988794221380785 0.997900361923315 0.999998617833789 0.99887610666078 0.999999999999045 1
ZNF729 0 0 0 0 0 0 0 0 0 0.763836649647153 0.935986735927684 0.952990234317734 1 0.988794221380785 0.997900361923315 0.999998617833789 0.998877307513876 0.999999999999045 0
PCNX 0 0 0 0 0 0 0 0 0 0.767611081530553 0.922151511159057 0.953003582723484 1 0.988794221380785 0.997900361923315 0.999998617833789 0.998877950154441 0.999999999999045 0
TEX14 0 0 0 0 0 0 0 0 0 0.769114381883219 0.91741718161217 0.953015051043419 1 0.988794221380785 0.997900361923315 0.999998617833789 0.998878502131549 0.999999999999045 0
ANO4 0 0 0 0 0 0 0 0 0 0.7733014720295 0.905721423114698 0.953052219652764 1 0.988794221380785 0.997900361923315 0.999998617833789 0.998880290130543 0.999999999999045 0
PI4KA 0 0 0 0 0 0 0 0 0 0.768560507249538 0.919522079976265 0.953056264657537 1 0.988794221380785 0.997900361923315 0.999998617833789 0.998880484628367 0.999999999999045 0
COL4A3BP 1 0 0 0 0 0 0 0 0 0.767862236632284 0.923468020535573 0.953077284546865 1 0.988794221380785 0.997900361923315 0.999998617833789 0.998881495060964 0.999999999999045 1
PCDHA4 0 0 0 0 0 0 0 0 0 0.760930187973499 0.950906987922233 0.95307996749879 1 0.988794221380785 0.997900361923315 0.999998617833789 0.998881623997932 0.999999999999045 0
RET 0 0 0 0 0 0 0 0 0 0.764875563174686 0.933247337701221 0.953125473005811 1 0.988794221380785 0.997900361923315 0.999998617833789 0.998883809745522 0.999999999999045 0
LRRC31 1 0 0 0 0 0 0 0 0 0.768723704131924 0.921482319904459 0.953167020951199 1 0.988794221380785 0.997900361923315 0.999998617833789 0.99888580350377 0.999999999999045 1
TOP3B 1 0 0 0 0 0 0 0 0 0.766210267139023 0.930081456891463 0.953178245763018 1 0.988794221380785 0.997900361923315 0.999998617833789 0.998886341837264 0.999999999999045 1
RTN1 0 0 0 0 0 0 0 0 0 0.762275324038944 0.945578082388033 0.953202095148983 1 0.988794221380785 0.997900361923315 0.999998617833789 0.998887485197003 0.999999999999045 0
SPG11 0 0 0 0 0 0 0 0 0 0.768331295985772 0.921615033788273 0.953207706809136 1 0.988794221380785 0.997900361923315 0.999998617833789 0.998887754138017 0.999999999999045 0
REN 1 0 0 0 0 0 0 0 0 0.770309097567528 0.917028769601766 0.953216151555662 1 0.988794221380785 0.997900361923315 0.999998617833789 0.998888158793541 0.999999999999045 1
PIK3C2B 0 0 0 0 0 0 0 0 0 0.768213385169646 0.92248720710625 0.953260743196929 1 0.988794221380785 0.997900361923315 0.999998617833789 0.998890294296142 0.999999999999045 0
PTPRM 0 0 0 0 0 0 0 0 0 0.76942353180707 0.918887878118931 0.953297659359816 1 0.988794221380785 0.997900361923315 0.999998617833789 0.998892060640303 0.999999999999045 0
NFATC1 1 0 0 0 0 0 0 0 0 0.763300707449165 0.943234278169777 0.953312226901682 1 0.988794221380785 0.997900361923315 0.999998617833789 0.998892757266627 0.999999999999045 1
LATS2 0 0 0 0 0 0 0 0 0 0.762965679847772 0.943878468545305 0.953330072572139 1 0.988794221380785 0.997900361923315 0.999998617833789 0.998893610351134 0.999999999999045 0
THADA 0 0 0 0 0 0 0 0 0 0.76858428378931 0.921915822331069 0.953333275631367 1 0.988794221380785 0.997900361923315 0.999998617833789 0.998893763433035 0.999999999999045 0
ALS2CR11 0 0 0 0 0 0 0 0 0 0.766782111664374 0.928183269757754 0.953336382763955 1 0.988794221380785 0.997900361923315 0.999998617833789 0.998893911920089 0.999999999999045 0
GRID2 0 0 0 0 0 0 0 0 0 0.769384658514542 0.919557316935847 0.953360076213756 1 0.988794221380785 0.997900361923315 0.999998617833789 0.998895043875569 0.999999999999045 0
PDE4DIP 0 0 0 0 0 0 0 0 0 0.771125087908289 0.914346183540954 0.953376013802843 1 0.988794221380785 0.997900361923315 0.999998617833789 0.998895804963241 0.999999999999045 0
COL11A2 0 0 0 0 0 0 0 0 0 0.772507574048046 0.91050692020888 0.9533943290846 1 0.988794221380785 0.997900361923315 0.999998617833789 0.998896679266836 0.999999999999045 0
FCRL5 0 0 0 0 0 0 0 0 0 0.766563953798303 0.929755691867739 0.953413563958795 1 0.988794221380785 0.997900361923315 0.999998617833789 0.998897597089573 0.999999999999045 0
DICER1 0 0 0 0 0 0 0 0 0 0.767517592549866 0.92656503688078 0.953440811760021 1 0.988794221380785 0.997900361923315 0.999998617833789 0.998898896597701 0.999999999999045 0
CKAP5 0 0 0 0 0 0 0 0 0 0.769829695955571 0.919565188913501 0.953522406116805 1 0.988794221380785 0.997900361923315 0.999998617833789 0.998902783356505 0.999999999999045 0
ABCC3 0 0 0 0 0 0 0 0 0 0.767731811235197 0.926908272901122 0.953554878790097 1 0.988794221380785 0.997900361923315 0.999998617833789 0.998904328254583 0.999999999999045 0
KRT5 0 0 0 0 0 0 0 0 0 0.764711357552166 0.938728132184941 0.953558225170056 1 0.988794221380785 0.997900361923315 0.999998617833789 0.998904487396855 0.999999999999045 0
KLHDC7A 0 0 0 0 0 0 0 0 0 0.762070593090438 0.951769234135697 0.953570734474016 1 0.988794221380785 0.997900361923315 0.999998617833789 0.99890508219214 0.999999999999045 0
SH3RF2 0 0 0 0 0 0 0 0 0 0.7657568705731 0.934614446523715 0.953579788175483 1 0.988794221380785 0.997900361923315 0.999998617833789 0.998905512577271 0.999999999999045 0
CNTN1 0 0 0 0 0 0 0 0 0 0.772524243006946 0.911960931521993 0.953583569710977 1 0.988794221380785 0.997900361923315 0.999998617833789 0.998905692314392 0.999999999999045 0
VWA8 0 0 0 0 0 0 0 0 0 0.770527226645918 0.918038816791146 0.953599191611379 1 0.988794221380785 0.997900361923315 0.999998617833789 0.998906434667435 0.999999999999045 0
PIWIL3 0 0 0 0 0 0 0 0 0 0.771550931441986 0.915122726621725 0.95362296618518 1 0.988794221380785 0.997900361923315 0.999998617833789 0.998907563944588 0.999999999999045 0
SCUBE2 0 0 0 0 0 0 0 0 0 0.769356541099971 0.922017845514029 0.953625661488068 1 0.988794221380785 0.997900361923315 0.999998617833789 0.998907691932356 0.999999999999045 0
FHAD1 0 0 0 0 0 0 0 0 0 0.771271433920885 0.91599338682523 0.953626790151504 1 0.988794221380785 0.997900361923315 0.999998617833789 0.998907745525225 0.999999999999045 0
ATP2B3 0 0 0 0 0 0 0 0 0 0.764986665993991 0.938562371360949 0.953646411779129 1 0.988794221380785 0.997900361923315 0.999998617833789 0.998908677014935 0.999999999999045 0
ZNF860 0 0 0 0 0 0 0 0 0 0.764270416387788 0.941798016045424 0.953651756657577 1 0.988794221380785 0.997900361923315 0.999998617833789 0.998908930680255 0.999999999999045 0
ABCC2 0 0 0 0 0 0 0 0 0 0.770286432526407 0.919424153851692 0.9536716678119 1 0.988794221380785 0.997900361923315 0.999998617833789 0.998909875390254 0.999999999999045 0
SLCO5A1 0 0 0 0 0 0 0 0 0 0.765356426610303 0.9376286677349 0.953702482489345 1 0.988794221380785 0.997900361923315 0.999998617833789 0.99891133661224 0.999999999999045 0
MARK1 0 0 0 0 0 0 0 0 0 0.772147224171209 0.914834533365057 0.953802032334084 1 0.988794221380785 0.997900361923315 0.999998617833789 0.998916050429785 0.999999999999045 0
PROM2 0 0 0 0 0 0 0 0 0 0.769763438827201 0.922386488614609 0.953813992055342 1 0.988794221380785 0.997900361923315 0.999998617833789 0.998916616039362 0.999999999999045 0
TPO 0 0 0 0 0 0 0 0 0 0.767089725965323 0.931981636444532 0.953824356832696 1 0.988794221380785 0.997900361923315 0.999998617833789 0.998917106098164 0.999999999999045 0
PTPN3 0 0 0 0 0 0 0 0 0 0.772686776693851 0.913605937982225 0.953845355569174 1 0.988794221380785 0.997900361923315 0.999998617833789 0.998918098597758 0.999999999999045 0
PTPRO 0 0 0 0 0 0 0 0 0 0.770123013557852 0.921717398200359 0.953870488374351 1 0.988794221380785 0.997900361923315 0.999998617833789 0.998919285885232 0.999999999999045 0
CYFIP1 0 0 0 0 0 0 0 0 0 0.769897135163991 0.923097264143135 0.953940215134091 1 0.988794221380785 0.997900361923315 0.999998617833789 0.998922576348526 0.999999999999045 0
NEK10 0 0 0 0 0 0 0 0 0 0.77349375195323 0.912249221730407 0.953965098428482 1 0.988794221380785 0.997900361923315 0.999998617833789 0.99892374937775 0.999999999999045 0
PTCH2 0 0 0 0 0 0 0 0 0 0.767893032806915 0.930431567798239 0.953968917259837 1 0.988794221380785 0.997900361923315 0.999998617833789 0.998923929344726 0.999999999999045 0
PIKFYVE 0 0 0 0 0 0 0 0 0 0.772284997525479 0.916136143312704 0.954007495269247 1 0.988794221380785 0.997900361923315 0.999998617833789 0.998925746522127 0.999999999999045 0
MYO5A 0 0 0 0 0 0 0 0 0 0.772905148702999 0.914379376065553 0.954017779663557 1 0.988794221380785 0.997900361923315 0.999998617833789 0.998926230694553 0.999999999999045 0
MAP4 0 0 0 0 0 0 0 0 0 0.766464432208428 0.936949990123705 0.954052992506964 1 0.988794221380785 0.997900361923315 0.999998617833789 0.998927887617855 0.999999999999045 0
L1CAM 0 0 0 0 0 0 0 0 0 0.770143042589448 0.923329767614719 0.95405462046392 1 0.988794221380785 0.997900361923315 0.999998617833789 0.998927964189149 0.999999999999045 0
GABBR2 0 0 0 0 0 0 0 0 0 0.768323898705867 0.929732968167529 0.954057719802442 1 0.988794221380785 0.997900361923315 0.999998617833789 0.998928109959503 0.999999999999045 0
MYRFL 0 0 0 0 0 0 0 0 0 0.773384612461208 0.913567573240871 0.954089441362781 1 0.988794221380785 0.997900361923315 0.999998617833789 0.998929601332233 0.999999999999045 0
PEAK1 0 0 0 0 0 0 0 0 0 0.767367363708652 0.934041116244363 0.954121202114694 1 0.988794221380785 0.997900361923315 0.999998617833789 0.9989310934909 0.999999999999045 0
ITIH1 0 0 0 0 0 0 0 0 0 0.770743328105272 0.921974186377006 0.954123246308481 1 0.988794221380785 0.997900361923315 0.999998617833789 0.998931189493391 0.999999999999045 0
GPR56 1 0 0 0 0 0 0 0 0 0.770154718435985 0.925412752225164 0.954130988061574 1 0.988794221380785 0.997900361923315 0.999998617833789 0.998931553033497 0.999999999999045 1
HCN1 0 0 0 0 0 0 0 0 0 0.767693042383517 0.933125172160786 0.954155019246045 1 0.988794221380785 0.997900361923315 0.999998617833789 0.998932681098624 0.999999999999045 0
SLC5A4 0 0 0 0 0 0 0 0 0 0.77069032774726 0.922774289274622 0.954192090534636 1 0.988794221380785 0.997900361923315 0.999998617833789 0.99893442010168 0.999999999999045 0
PAPLN 0 0 0 0 0 0 0 0 0 0.769735363093194 0.926145952352724 0.954206752148707 1 0.988794221380785 0.997900361923315 0.999998617833789 0.998935107476155 0.999999999999045 0
DOCK7 0 0 0 0 0 0 0 0 0 0.772801830907073 0.916529888961447 0.954239098790649 1 0.988794221380785 0.997900361923315 0.999998617833789 0.998936623173822 0.999999999999045 0
PLA2G4E 0 0 0 0 0 0 0 0 0 0.772572850169448 0.917515111311569 0.954273314379397 1 0.988794221380785 0.997900361923315 0.999998617833789 0.998938225253183 0.999999999999045 0
NBN 1 0 0 0 0 0 0 0 0 0.772033276958898 0.920701959374961 0.954277977629343 1 0.988794221380785 0.997900361923315 0.999998617833789 0.998938443505928 0.999999999999045 1
TIAM2 0 0 0 0 0 0 0 0 0 0.769889722504183 0.926333062146803 0.954282331045428 1 0.988794221380785 0.997900361923315 0.999998617833789 0.998938647237041 0.999999999999045 0
CCDC158 0 0 0 0 0 0 0 0 0 0.772702710678395 0.917470071530995 0.954314477305306 1 0.988794221380785 0.997900361923315 0.999998617833789 0.998940151002555 0.999999999999045 0
ACTN2 0 0 0 0 0 0 0 0 0 0.769944070872441 0.926913667156032 0.954362353218531 1 0.988794221380785 0.997900361923315 0.999998617833789 0.998942388576122 0.999999999999045 0
DEPDC5 0 0 0 0 0 0 0 0 0 0.773082547447982 0.916750699639413 0.954365460063262 1 0.988794221380785 0.997900361923315 0.999998617833789 0.998942533697544 0.999999999999045 0
NRG2 0 0 0 0 0 0 0 0 0 0.765537621240318 0.944861898914394 0.954368276691226 1 0.988794221380785 0.997900361923315 0.999998617833789 0.998942665254134 0.999999999999045 0
KEL 0 0 0 0 0 0 0 0 0 0.774452069355127 0.913251694352391 0.95442958227674 1 0.988794221380785 0.997900361923315 0.999998617833789 0.998945526602221 0.999999999999045 0
MYO1H 0 0 0 0 0 0 0 0 0 0.774249161156985 0.913995873329842 0.954449095440494 1 0.988794221380785 0.997900361923315 0.999998617833789 0.99894643652428 0.999999999999045 0
MAML3 0 0 0 0 0 0 0 0 0 0.768328407808011 0.933903669622133 0.954461111325505 1 0.988794221380785 0.997900361923315 0.999998617833789 0.998946996640839 0.999999999999045 0
ZFR2 0 0 0 0 0 0 0 0 0 0.769212767444087 0.93066464781019 0.954474235527079 1 0.988794221380785 0.997900361923315 0.999998617833789 0.998947608248371 0.999999999999045 0
RBMXL3 0 0 0 0 0 0 0 0 0 0.766458230945437 0.942253173186467 0.954502231437318 1 0.988794221380785 0.997900361923315 0.999998617833789 0.998948912296844 0.999999999999045 0
COL24A1 0 0 0 0 0 0 0 0 0 0.775094521979771 0.912034278485468 0.954505428178852 1 0.988794221380785 0.997900361923315 0.999998617833789 0.998949061148713 0.999999999999045 0
SLC9A4 0 0 0 0 0 0 0 0 0 0.769088502170575 0.931955520672855 0.954554292345906 1 0.988794221380785 0.997900361923315 0.999998617833789 0.998951335108827 0.999999999999045 0
SLCO2B1 0 0 0 0 0 0 0 0 0 0.770208451268726 0.92792434202732 0.954562097276015 1 0.988794221380785 0.997900361923315 0.999998617833789 0.998951698090127 0.999999999999045 0
URB1 0 0 0 0 0 0 0 0 0 0.771089632538493 0.924906722874017 0.954566380729456 1 0.988794221380785 0.997900361923315 0.999998617833789 0.998951897272155 0.999999999999045 0
NLRP7 0 0 0 0 0 0 0 0 0 0.768216579254426 0.935521356493862 0.954569316569175 1 0.988794221380785 0.997900361923315 0.999998617833789 0.998952033778589 0.999999999999045 0
MAGI3 0 0 0 0 0 0 0 0 0 0.770764114498938 0.926214637313211 0.954586730438335 1 0.988794221380785 0.997900361923315 0.999998617833789 0.998952843277906 0.999999999999045 0
AP3B2 0 0 0 0 0 0 0 0 0 0.770702237326441 0.926457230736135 0.954589666799656 1 0.988794221380785 0.997900361923315 0.999998617833789 0.998952979745995 0.999999999999045 0
TMEM131 0 0 0 0 0 0 0 0 0 0.772008181071746 0.922097205287192 0.954592358507971 1 0.988794221380785 0.997900361923315 0.999998617833789 0.998953104835842 0.999999999999045 0
MADD 0 0 0 0 0 0 0 0 0 0.771653440400454 0.92377636237727 0.954648343634101 1 0.988794221380785 0.997900361923315 0.999998617833789 0.998955704872203 0.999999999999045 0
AOX1 0 0 0 0 0 0 0 0 0 0.774328268452178 0.915495005398431 0.954658905716559 1 0.988794221380785 0.997900361923315 0.999998617833789 0.998956195023605 0.999999999999045 0
KIAA1551 0 0 0 0 0 0 0 0 0 0.768453933274798 0.935604074969268 0.954663803977896 1 0.988794221380785 0.997900361923315 0.999998617833789 0.998956422296091 0.999999999999045 0
CACHD1 0 0 0 0 0 0 0 0 0 0.77070906077836 0.927609535373804 0.954711218563916 1 0.988794221380785 0.997900361923315 0.999998617833789 0.998958620967603 0.999999999999045 0
MYRF 0 0 0 0 0 0 0 0 0 0.770648212825455 0.92801019394291 0.954730163331128 1 0.988794221380785 0.997900361923315 0.999998617833789 0.99895949880089 0.999999999999045 0
OR4K2 0 0 0 0 0 0 0 0 0 0.764443492955935 0.956211038897462 0.954750082814874 1 0.988794221380785 0.997900361923315 0.999998617833789 0.998960421393651 0.999999999999045 0
OR7A5 0 0 0 0 0 0 0 0 0 0.765269012854536 0.951827227572591 0.954774810351184 1 0.988794221380785 0.997900361923315 0.999998617833789 0.998961566098479 0.999999999999045 0
CHST1 0 0 0 0 0 0 0 0 0 0.765792168880014 0.949997761674109 0.954843068601695 1 0.988794221380785 0.997900361923315 0.999998617833789 0.998964722634525 0.999999999999045 0
RPH3A 0 0 0 0 0 0 0 0 0 0.774754898424152 0.916034364380438 0.954874696069043 1 0.988794221380785 0.997900361923315 0.999998617833789 0.998966183561535 0.999999999999045 0
MAPK4 0 0 0 0 0 0 0 0 0 0.766866514568546 0.9450507196648 0.954875417915022 1 0.988794221380785 0.997900361923315 0.999998617833789 0.998966216892612 0.999999999999045 0
PLD1 0 0 0 0 0 0 0 0 0 0.772982965018493 0.921644921693622 0.954891476814395 1 0.988794221380785 0.997900361923315 0.999998617833789 0.99896695826761 0.999999999999045 0
LAMB1 0 0 0 0 0 0 0 0 0 0.773405686113212 0.920639455790608 0.954929828489026 1 0.988794221380785 0.997900361923315 0.999998617833789 0.998968727718013 0.999999999999045 0
PCDHAC1 0 0 0 0 0 0 0 0 0 0.766974455068064 0.945341150608937 0.95493773878737 1 0.988794221380785 0.997900361923315 0.999998617833789 0.998969092487795 0.999999999999045 0
TRPM8 0 0 0 0 0 0 0 0 0 0.773710389723588 0.919757148481215 0.954938397423868 1 0.988794221380785 0.997900361923315 0.999998617833789 0.998969122856727 0.999999999999045 0
ZSWIM5 0 0 0 0 0 0 0 0 0 0.771131329203326 0.928508197472829 0.954955436807828 1 0.988794221380785 0.997900361923315 0.999998617833789 0.998969908364221 0.999999999999045 0
DPCR1 0 0 0 0 0 0 0 0 0 0.765361812126147 0.954048375873472 0.954956502146093 1 0.988794221380785 0.997900361923315 0.999998617833789 0.998969957465709 0.999999999999045 0
DSC2 0 0 0 0 0 0 0 0 0 0.771111213392934 0.928699537022416 0.954967525043395 1 0.988794221380785 0.997900361923315 0.999998617833789 0.998970465441774 0.999999999999045 0
GPR125 0 0 0 0 0 0 0 0 0 0.77053662021033 0.931177532495725 0.95500551088139 1 0.988794221380785 0.997900361923315 0.999998617833789 0.998972214995627 0.999999999999045 0
FAM160A1 0 0 0 0 0 0 0 0 0 0.76946680483258 0.93555079481237 0.955029004572106 1 0.988794221380785 0.997900361923315 0.999998617833789 0.998973296313129 0.999999999999045 0
EPHA5 0 0 0 0 0 0 0 0 0 0.771076374703618 0.929557639099108 0.955041092740644 1 0.988794221380785 0.997900361923315 0.999998617833789 0.998973852456388 0.999999999999045 0
OR4C16 0 0 0 0 0 0 0 0 0 0.76588713052759 0.952698297997721 0.955063373135811 1 0.988794221380785 0.997900361923315 0.999998617833789 0.998974877114959 0.999999999999045 0
OR7G2 0 0 0 0 0 0 0 0 0 0.76513507871231 0.957514864435535 0.955087641366039 1 0.988794221380785 0.997900361923315 0.999998617833789 0.998975992601164 0.999999999999045 0
TAS1R2 0 0 0 0 0 0 0 0 0 0.76756562989755 0.944514579546479 0.95509159406247 1 0.988794221380785 0.997900361923315 0.999998617833789 0.998976174227969 0.999999999999045 0
NRCAM 0 0 0 0 0 0 0 0 0 0.773909058026754 0.920919181885623 0.955140665099239 1 0.988794221380785 0.997900361923315 0.999998617833789 0.998978427685018 0.999999999999045 0
TNKS1BP1 0 0 0 0 0 0 0 0 0 0.769067568141845 0.938524109707386 0.955147941007304 1 0.988794221380785 0.997900361923315 0.999998617833789 0.998978761597155 0.999999999999045 0
SLITRK2 0 0 0 0 0 0 0 0 0 0.768582915251247 0.941175991662302 0.955195962166537 1 0.988794221380785 0.997900361923315 0.999998617833789 0.998980964034838 0.999999999999045 0
SCN4A 0 0 0 0 0 0 0 0 0 0.769980950728492 0.935496522920421 0.955211256274044 1 0.988794221380785 0.997900361923315 0.999998617833789 0.998981664975376 0.999999999999045 0
C10orf12 0 0 0 0 0 0 0 0 0 0.768203576733086 0.943208338578386 0.955222720568042 1 0.988794221380785 0.997900361923315 0.999998617833789 0.998982190232083 0.999999999999045 0
PER2 0 0 0 0 0 0 0 0 0 0.772056120038538 0.928115298600318 0.955248812049486 1 0.988794221380785 0.997900361923315 0.999998617833789 0.998983385146093 0.999999999999045 0
CEP290 0 0 0 0 0 0 0 0 0 0.776626231100277 0.913705574329552 0.955251810948972 1 0.988794221380785 0.997900361923315 0.999998617833789 0.998983522441309 0.999999999999045 0
TCERG1L 0 0 0 0 0 0 0 0 0 0.771506129329319 0.930332565379546 0.955273173513596 1 0.988794221380785 0.997900361923315 0.999998617833789 0.998984500186993 0.999999999999045 0
ZP2 0 0 0 0 0 0 0 0 0 0.774057769160394 0.921760764961068 0.95528765832111 1 0.988794221380785 0.997900361923315 0.999998617833789 0.998985162872041 0.999999999999045 0
SLC5A9 0 0 0 0 0 0 0 0 0 0.774080000797741 0.921978026805964 0.955319691652777 1 0.988794221380785 0.997900361923315 0.999998617833789 0.998986627628318 0.999999999999045 0
DGKI 0 0 0 0 0 0 0 0 0 0.774611197656067 0.920320988848266 0.955322640362364 1 0.988794221380785 0.997900361923315 0.999998617833789 0.998986762407039 0.999999999999045 0
MMRN2 0 0 0 0 0 0 0 0 0 0.768638162317139 0.94326607823191 0.95538677797031 1 0.988794221380785 0.997900361923315 0.999998617833789 0.998989691737353 0.999999999999045 0
KIF14 0 0 0 0 0 0 0 0 0 0.773641364147874 0.924075624384505 0.955392851820664 1 0.988794221380785 0.997900361923315 0.999998617833789 0.998989968922608 0.999999999999045 0
ABCA2 0 0 0 0 0 0 0 0 0 0.770203115413382 0.936760746858754 0.955406268605238 1 0.988794221380785 0.997900361923315 0.999998617833789 0.998990581071969 0.999999999999045 0
SASH1 0 0 0 0 0 0 0 0 0 0.771117840293135 0.933174832796478 0.955407746841752 1 0.988794221380785 0.997900361923315 0.999998617833789 0.99899064850593 0.999999999999045 0
MCTP1 0 0 0 0 0 0 0 0 0 0.773503058788661 0.924794817758077 0.955420691169527 1 0.988794221380785 0.997900361923315 0.999998617833789 0.998991238900543 0.999999999999045 0
MUM1L1 0 0 0 0 0 0 0 0 0 0.77111055724826 0.933345574985057 0.955421253197773 1 0.988794221380785 0.997900361923315 0.999998617833789 0.998991264530845 0.999999999999045 0
BCORL1 0 0 0 0 0 0 0 0 0 0.770396383737945 0.936931725011887 0.955491757923821 1 0.988794221380785 0.997900361923315 0.999998617833789 0.998994477151776 0.999999999999045 0
WDR90 0 0 0 0 0 0 0 0 0 0.771883129309665 0.931669487788496 0.955539821820095 1 0.988794221380785 0.997900361923315 0.999998617833789 0.998996664250846 0.999999999999045 0
ANKFN1 0 0 0 0 0 0 0 0 0 0.772763249572398 0.929069485812287 0.955599393936803 1 0.988794221380785 0.997900361923315 0.999998617833789 0.998999371664654 0.999999999999045 0
ANKRD17 0 0 0 0 0 0 0 0 0 0.771682561604668 0.9330738303172 0.955602132807237 1 0.988794221380785 0.997900361923315 0.999998617833789 0.998999496050631 0.999999999999045 0
PLXND1 0 0 0 0 0 0 0 0 0 0.770349815089188 0.938842232317209 0.95564276593778 1 0.988794221380785 0.997900361923315 0.999998617833789 0.999001340484786 0.999999999999045 0
ATR 0 0 0 0 0 0 0 0 0 0.775163309184107 0.921427243313885 0.955642767580124 1 0.988794221380785 0.997900361923315 0.999998617833789 0.999001340559301 0.999999999999045 0
A2M 0 0 0 0 0 0 0 0 0 0.775574156061816 0.920306372320871 0.955661802212191 1 0.988794221380785 0.997900361923315 0.999998617833789 0.999002203992117 0.999999999999045 0
AKAP12 0 0 0 0 0 0 0 0 0 0.768602553337737 0.947058457338851 0.955667424172512 1 0.988794221380785 0.997900361923315 0.999998617833789 0.999002458938182 0.999999999999045 0
MYO1A 0 0 0 0 0 0 0 0 0 0.777208070304037 0.915457703466621 0.955669018547804 1 0.988794221380785 0.997900361923315 0.999998617833789 0.999002531234293 0.999999999999045 0
PLCH2 0 0 0 0 0 0 0 0 0 0.770545599676982 0.938477094416387 0.955682176545133 1 0.988794221380785 0.997900361923315 0.999998617833789 0.999003127775215 0.999999999999045 0
SLC5A1 0 0 0 0 0 0 0 0 0 0.773182781846588 0.928516521420345 0.955693793444983 1 0.988794221380785 0.997900361923315 0.999998617833789 0.9990036542972 0.999999999999045 0
ADAM12 0 0 0 0 0 0 0 0 0 0.774695831261199 0.92346450109936 0.955701803909105 1 0.988794221380785 0.997900361923315 0.999998617833789 0.999004017279575 0.999999999999045 0
KIF2B 0 0 0 0 0 0 0 0 0 0.768879782741768 0.946750430634793 0.955745958637977 1 0.988794221380785 0.997900361923315 0.999998617833789 0.999006016880996 0.999999999999045 0
RERE 0 0 0 0 0 0 0 0 0 0.771468032062617 0.9355917583576 0.955758973827453 1 0.988794221380785 0.997900361923315 0.999998617833789 0.999006605900654 0.999999999999045 0
PCDH9 0 0 0 0 0 0 0 0 0 0.769011460095034 0.946549824719186 0.955779067220342 1 0.988794221380785 0.997900361923315 0.999998617833789 0.999007514905765 0.999999999999045 0
MED12 0 0 0 0 0 0 0 0 0 0.775383463588428 0.922001527451633 0.95578461991119 1 0.988794221380785 0.997900361923315 0.999998617833789 0.99900776602948 0.999999999999045 0
WBSCR17 0 0 0 0 0 0 0 0 0 0.770835775558236 0.93847370879603 0.955787150198088 1 0.988794221380785 0.997900361923315 0.999998617833789 0.999007880452496 0.999999999999045 0
PGR 0 0 0 0 0 0 0 0 0 0.769533097561378 0.94428596663982 0.955795176913927 1 0.988794221380785 0.997900361923315 0.999998617833789 0.999008243387179 0.999999999999045 0
JAG1 0 0 0 0 0 0 0 0 0 0.77316045739426 0.929931849496573 0.955827987638268 1 0.988794221380785 0.997900361923315 0.999998617833789 0.999009726250642 0.999999999999045 0
ARHGAP21 0 0 0 0 0 0 0 0 0 0.774692881037064 0.924674077220371 0.955831343397424 1 0.988794221380785 0.997900361923315 0.999998617833789 0.999009877848928 0.999999999999045 0
ARAP1 0 0 0 0 0 0 0 0 0 0.773538370232666 0.928856669998031 0.955855378981809 1 0.988794221380785 0.997900361923315 0.999998617833789 0.999010963325422 0.999999999999045 0
NCAN 0 0 0 0 0 0 0 0 0 0.772384128496654 0.933563135621077 0.955901054691863 1 0.988794221380785 0.997900361923315 0.999998617833789 0.999013024430985 0.999999999999045 0
BAZ2A 0 0 0 0 0 0 0 0 0 0.774392278906803 0.926610930478366 0.955929246587558 1 0.988794221380785 0.997900361923315 0.999998617833789 0.999014295494304 0.999999999999045 0
DLGAP1 0 0 0 0 0 0 0 0 0 0.771110523186232 0.93898936214455 0.955931431571516 1 0.988794221380785 0.997900361923315 0.999998617833789 0.999014393972046 0.999999999999045 0
ARHGEF12 0 0 0 0 0 0 0 0 0 0.776943873575062 0.918533884519018 0.955940446084388 1 0.988794221380785 0.997900361923315 0.999998617833789 0.999014800205459 0.999999999999045 0
TET3 0 0 0 0 0 0 0 0 0 0.770381623888408 0.942546597391297 0.955965163566609 1 0.988794221380785 0.997900361923315 0.999998617833789 0.999015913647319 0.999999999999045 0
KL 0 0 0 0 0 0 0 0 0 0.770889494862659 0.940339389733345 0.955966661665591 1 0.988794221380785 0.997900361923315 0.999998617833789 0.999015981111244 0.999999999999045 0
SULF2 0 0 0 0 0 0 0 0 0 0.773738170050799 0.929376295457412 0.955979043468208 1 0.988794221380785 0.997900361923315 0.999998617833789 0.999016538611357 0.999999999999045 0
MRVI1 0 0 0 0 0 0 0 0 0 0.774470721960498 0.926836266692661 0.955980612198856 1 0.988794221380785 0.997900361923315 0.999998617833789 0.999016609233206 0.999999999999045 0
NLRP12 0 0 0 0 0 0 0 0 0 0.772380685396155 0.935428168136732 0.956073048674468 1 0.988794221380785 0.997900361923315 0.999998617833789 0.999020766036938 0.999999999999045 0
NOD2 0 0 0 0 0 0 0 0 0 0.772666272665786 0.934448713578813 0.956085344409058 1 0.988794221380785 0.997900361923315 0.999998617833789 0.999021318294051 0.999999999999045 0
ZNF618 0 0 0 0 0 0 0 0 0 0.772722417554173 0.934430183170818 0.956103786932457 1 0.988794221380785 0.997900361923315 0.999998617833789 0.999022146334817 0.999999999999045 0
ALDH1L1 0 0 0 0 0 0 0 0 0 0.774704878766655 0.927248749574782 0.956106613239395 1 0.988794221380785 0.997900361923315 0.999998617833789 0.99902227320019 0.999999999999045 0
MYT1 0 0 0 0 0 0 0 0 0 0.773966066108025 0.9304526632234 0.956167517850631 1 0.988794221380785 0.997900361923315 0.999998617833789 0.999025005015767 0.999999999999045 0
PPP1R3F 1 0 0 0 0 0 0 0 0 0.768601284711806 0.95688828752351 0.956282250642196 1 0.988794221380785 0.997900361923315 0.999998617833789 0.999030140703297 0.999999999999045 1
ZNF106 0 0 0 0 0 0 0 0 0 0.77622716517185 0.923854333725506 0.956285740225566 1 0.988794221380785 0.997900361923315 0.999998617833789 0.999030296688873 0.999999999999045 0
TBC1D9 0 0 0 0 0 0 0 0 0 0.774321418662669 0.930441080321262 0.956293042575178 1 0.988794221380785 0.997900361923315 0.999998617833789 0.999030623065206 0.999999999999045 0
TNRC6C 0 0 0 0 0 0 0 0 0 0.774162306802649 0.931321090143238 0.956322759421698 1 0.988794221380785 0.997900361923315 0.999998617833789 0.999031950675596 0.999999999999045 0
ENPEP 0 0 0 0 0 0 0 0 0 0.777379957506717 0.920715372806433 0.956343227828374 1 0.988794221380785 0.997900361923315 0.999998617833789 0.999032864571674 0.999999999999045 0
PCDHB2 0 0 0 0 0 0 0 0 0 0.768502098898443 0.95834198417342 0.956384004799427 1 0.988794221380785 0.997900361923315 0.999998617833789 0.99903468392132 0.999999999999045 0
DFNB31 0 0 0 0 0 0 0 0 0 0.770390873487661 0.948192572751841 0.956404859316425 1 0.988794221380785 0.997900361923315 0.999998617833789 0.999035613717149 0.999999999999045 0
FRMPD4 0 0 0 0 0 0 0 0 0 0.77312245777037 0.936233880523813 0.956412825238252 1 0.988794221380785 0.997900361923315 0.999998617833789 0.999035968756676 0.999999999999045 0
FAM149A 0 0 0 0 0 0 0 0 0 0.77423584908691 0.932063598954119 0.956421026978167 1 0.988794221380785 0.997900361923315 0.999998617833789 0.999036334237245 0.999999999999045 0
PKP1 0 0 0 0 0 0 0 0 0 0.773869531078077 0.933621006901716 0.956438869317379 1 0.988794221380785 0.997900361923315 0.999998617833789 0.999037129072964 0.999999999999045 0
VWA2 0 0 0 0 0 0 0 0 0 0.773117994720904 0.936551765388528 0.956439913035725 1 0.988794221380785 0.997900361923315 0.999998617833789 0.999037175557942 0.999999999999045 0
DCLK1 0 0 0 0 0 0 0 0 0 0.776925705776661 0.923448703082219 0.95648742241178 1 0.988794221380785 0.997900361923315 0.999998617833789 0.999039290317882 0.999999999999045 0
CEACAM5 0 0 0 0 0 0 0 0 0 0.774471186903146 0.931975612376298 0.95649637081742 1 0.988794221380785 0.997900361923315 0.999998617833789 0.99903968836947 0.999999999999045 0
FOLH1 0 0 0 0 0 0 0 0 0 0.777911981710584 0.920491300039981 0.9565039747451 1 0.988794221380785 0.997900361923315 0.999998617833789 0.999040026548903 0.999999999999045 0
TDRD5 0 0 0 0 0 0 0 0 0 0.778283957259236 0.919385387095106 0.956507489793063 1 0.988794221380785 0.997900361923315 0.999998617833789 0.999040182857803 0.999999999999045 0
PCNXL3 0 0 0 0 0 0 0 0 0 0.773879536086068 0.934448210977712 0.95651992781936 1 0.988794221380785 0.997900361923315 0.999998617833789 0.999040735854417 0.999999999999045 0
QRICH2 0 0 0 0 0 0 0 0 0 0.773740587166234 0.935215911809956 0.956541303047772 1 0.988794221380785 0.997900361923315 0.999998617833789 0.99904168582264 0.999999999999045 0
CNGA4 0 0 0 0 0 0 0 0 0 0.773515359522646 0.936482838201175 0.95657609426199 1 0.988794221380785 0.997900361923315 0.999998617833789 0.999043231009146 0.999999999999045 0
TRIM29 0 0 0 0 0 0 0 0 0 0.77310246921754 0.938327526467543 0.956591955248279 1 0.988794221380785 0.997900361923315 0.999998617833789 0.99904393502516 0.999999999999045 0
LY75 0 0 0 0 0 0 0 0 0 0.77938475557855 0.916840708454653 0.956592672241223 1 0.988794221380785 0.997900361923315 0.999998617833789 0.999043966843861 0.999999999999045 0
STARD13 0 0 0 0 0 0 0 0 0 0.775665381093168 0.929002301919816 0.95662640525751 1 0.988794221380785 0.997900361923315 0.999998617833789 0.999045463239664 0.999999999999045 0
BCOR 0 0 0 0 0 0 0 0 0 0.772959402260777 0.939978925286916 0.956683128687138 1 0.988794221380785 0.997900361923315 0.999998617833789 0.999047976807861 0.999999999999045 0
TCF20 0 0 0 0 0 0 0 0 0 0.77305276988041 0.939825341706119 0.956703566474984 1 0.988794221380785 0.997900361923315 0.999998617833789 0.999048881637164 0.999999999999045 0
FGA 0 0 0 0 0 0 0 0 0 0.774945555226458 0.932488644588927 0.956714517540304 1 0.988794221380785 0.997900361923315 0.999998617833789 0.999049366287128 0.999999999999045 0
CNNM1 0 0 0 0 0 0 0 0 0 0.7717776393247 0.945757381172972 0.956725179875145 1 0.988794221380785 0.997900361923315 0.999998617833789 0.999049838038609 0.999999999999045 0
OR4K14 0 0 0 0 0 0 0 0 0 0.772688543892133 0.942198444719114 0.956771180273567 1 0.988794221380785 0.997900361923315 0.999998617833789 0.999051871948846 0.999999999999045 0
DOCK2 0 0 0 0 0 0 0 0 0 0.778750183782076 0.920317994388002 0.956776570613029 1 0.988794221380785 0.997900361923315 0.999998617833789 0.999052110138245 0.999999999999045 0
TRPV5 0 0 0 0 0 0 0 0 0 0.776638131887955 0.92730349424319 0.956796041157386 1 0.988794221380785 0.997900361923315 0.999998617833789 0.999052970253598 0.999999999999045 0
ANKHD1 0 0 0 0 0 0 0 0 0 0.776033280340237 0.929576822383018 0.956814295155507 1 0.988794221380785 0.997900361923315 0.999998617833789 0.999053776267909 0.999999999999045 0
SLC4A3 0 0 0 0 0 0 0 0 0 0.774569663898991 0.935578186751376 0.956870423306646 1 0.988794221380785 0.997900361923315 0.999998617833789 0.999056252452512 0.999999999999045 0
MERTK 0 0 0 0 0 0 0 0 0 0.777142100194332 0.926484249911067 0.956887958759854 1 0.988794221380785 0.997900361923315 0.999998617833789 0.999057025382545 0.999999999999045 0
CASR 0 0 0 0 0 0 0 0 0 0.774335012152776 0.936843053059297 0.956901399616293 1 0.988794221380785 0.997900361923315 0.999998617833789 0.999057617612845 0.999999999999045 0
SCAND3 0 0 0 0 0 0 0 0 0 0.774458098450124 0.936635623881287 0.956926652294165 1 0.988794221380785 0.997900361923315 0.999998617833789 0.999058729784431 0.999999999999045 0
FANCM 0 0 0 0 0 0 0 0 0 0.776288724675415 0.929829280448387 0.956929756622047 1 0.988794221380785 0.997900361923315 0.999998617833789 0.999058866458401 0.999999999999045 0
VWA5B1 0 0 0 0 0 0 0 0 0 0.775998047912178 0.93121420124606 0.95696402891472 1 0.988794221380785 0.997900361923315 0.999998617833789 0.999060374692296 0.999999999999045 0
EIF2AK4 0 0 0 0 0 0 0 0 0 0.778354907512434 0.92324860917896 0.956965937079047 1 0.988794221380785 0.997900361923315 0.999998617833789 0.999060458629542 0.999999999999045 0
PRDM15 0 0 0 0 0 0 0 0 0 0.775710848184181 0.932329148562898 0.956970647350618 1 0.988794221380785 0.997900361923315 0.999998617833789 0.999060665810934 0.999999999999045 0
JPH2 0 0 0 0 0 0 0 0 0 0.770877148925976 0.954172677590728 0.956994744023523 1 0.988794221380785 0.997900361923315 0.999998617833789 0.999061725340908 0.999999999999045 0
COL3A1 0 0 0 0 0 0 0 0 0 0.780379749693547 0.917330051940441 0.956994769821555 1 0.988794221380785 0.997900361923315 0.999998617833789 0.999061726474921 0.999999999999045 0
IFT172 0 0 0 0 0 0 0 0 0 0.779525137770001 0.9201279509218 0.957024120496038 1 0.988794221380785 0.997900361923315 0.999998617833789 0.99906301620279 0.999999999999045 0
PLAT 1 0 0 0 0 0 0 0 0 0.777790632477982 0.926925544006353 0.957025574535992 1 0.988794221380785 0.997900361923315 0.999998617833789 0.999063080072838 0.999999999999045 1
RPTN 0 0 0 0 0 0 0 0 0 0.779819033523082 0.919301162634235 0.957031109684887 1 0.988794221380785 0.997900361923315 0.999998617833789 0.999063323189155 0.999999999999045 0
NLRP14 0 0 0 0 0 0 0 0 0 0.776456930579744 0.930262365984053 0.95703222895833 1 0.988794221380785 0.997900361923315 0.999998617833789 0.999063372346297 0.999999999999045 0
DENND1A 0 0 0 0 0 0 0 0 0 0.77611440406016 0.931647892310385 0.957047472464535 1 0.988794221380785 0.997900361923315 0.999998617833789 0.999064041692422 0.999999999999045 0
STOX2 0 0 0 0 0 0 0 0 0 0.773038930340941 0.944096975042072 0.957050238873329 1 0.988794221380785 0.997900361923315 0.999998617833789 0.999064163140086 0.999999999999045 0
ITGA7 0 0 0 0 0 0 0 0 0 0.778039826367155 0.925209601129538 0.957067821009525 1 0.988794221380785 0.997900361923315 0.999998617833789 0.999064934823686 0.999999999999045 0
SALL1 0 0 0 0 0 0 0 0 0 0.77183676840553 0.950134575386081 0.957069286566267 1 0.988794221380785 0.997900361923315 0.999998617833789 0.999064999132691 0.999999999999045 0
WDR17 0 0 0 0 0 0 0 0 0 0.780291117211155 0.918533614257728 0.957105388091578 1 0.988794221380785 0.997900361923315 0.999998617833789 0.999066582568341 0.999999999999045 0
SEMA3F 0 0 0 0 0 0 0 0 0 0.776953023854174 0.929429724018207 0.957123796249461 1 0.988794221380785 0.997900361923315 0.999998617833789 0.999067389437547 0.999999999999045 0
STOX1 0 0 0 0 0 0 0 0 0 0.774681723226153 0.937973508448216 0.957125509956417 1 0.988794221380785 0.997900361923315 0.999998617833789 0.999067464534999 0.999999999999045 0
PPFIA3 0 0 0 0 0 0 0 0 0 0.776631512094736 0.930938806825119 0.957160619504568 1 0.988794221380785 0.997900361923315 0.999998617833789 0.999069002417676 0.999999999999045 0
FAM205A 0 0 0 0 0 0 0 0 0 0.775794640327673 0.934217258388693 0.957179537100505 1 0.988794221380785 0.997900361923315 0.999998617833789 0.999069830519984 0.999999999999045 0
RAD54L2 0 0 0 0 0 0 0 0 0 0.775777395360738 0.934348894057663 0.957185735557161 1 0.988794221380785 0.997900361923315 0.999998617833789 0.999070101771037 0.999999999999045 0
TTC7B 0 0 0 0 0 0 0 0 0 0.778584620803318 0.924613243932957 0.957194174283205 1 0.988794221380785 0.997900361923315 0.999998617833789 0.999070470994139 0.999999999999045 0
OR10A7 0 0 0 0 0 0 0 0 0 0.770829541653834 0.957679025860536 0.957196052262149 1 0.988794221380785 0.997900361923315 0.999998617833789 0.999070553152014 0.999999999999045 0
RAPGEF4 0 0 0 0 0 0 0 0 0 0.781996426766911 0.91483388052955 0.957250562031898 1 0.988794221380785 0.997900361923315 0.999998617833789 0.999072936241421 0.999999999999045 0
NLN 1 0 0 0 0 0 0 0 0 0.780081700277149 0.92217240595055 0.957296127075638 1 0.988794221380785 0.997900361923315 0.999998617833789 0.999074925898378 0.999999999999045 1
ATP11A 0 0 0 0 0 0 0 0 0 0.778513543224122 0.925830760995924 0.957299277757566 1 0.988794221380785 0.997900361923315 0.999998617833789 0.999075063396838 0.999999999999045 0
IQCA1 0 0 0 0 0 0 0 0 0 0.780287969945544 0.920241386743445 0.957301094687806 1 0.988794221380785 0.997900361923315 0.999998617833789 0.999075142684517 0.999999999999045 0
MATN2 0 0 0 0 0 0 0 0 0 0.776124291046291 0.934583280937938 0.957330348451188 1 0.988794221380785 0.997900361923315 0.999998617833789 0.999076418793189 0.999999999999045 0
TRHDE 0 0 0 0 0 0 0 0 0 0.778619631726139 0.925809923005058 0.957334081780973 1 0.988794221380785 0.997900361923315 0.999998617833789 0.999076581584308 0.999999999999045 0
CAMSAP3 0 0 0 0 0 0 0 0 0 0.774597533290205 0.940815766318378 0.95734021630977 1 0.988794221380785 0.997900361923315 0.999998617833789 0.999076849047627 0.999999999999045 0
DSG3 0 0 0 0 0 0 0 0 0 0.777134802502539 0.930987377581903 0.957342583665309 1 0.988794221380785 0.997900361923315 0.999998617833789 0.999076952252992 0.999999999999045 0
KCNH1 0 0 0 0 0 0 0 0 0 0.775518847654188 0.937140550880544 0.957349198441161 1 0.988794221380785 0.997900361923315 0.999998617833789 0.999077240594512 0.999999999999045 0
TUBGCP6 0 0 0 0 0 0 0 0 0 0.775417644909348 0.937970238318117 0.957386944170408 1 0.988794221380785 0.997900361923315 0.999998617833789 0.999078885075986 0.999999999999045 0
FMNL2 0 0 0 0 0 0 0 0 0 0.7802803511113 0.921362191953046 0.957425339575736 1 0.988794221380785 0.997900361923315 0.999998617833789 0.99908055633533 0.999999999999045 0
STARD8 0 0 0 0 0 0 0 0 0 0.776672612492666 0.933632919067785 0.957434845258496 1 0.988794221380785 0.997900361923315 0.999998617833789 0.99908096985697 0.999999999999045 0
PCDHGA3 0 0 0 0 0 0 0 0 0 0.772712575395135 0.950889207678473 0.957438437614435 1 0.988794221380785 0.997900361923315 0.999998617833789 0.999081126109117 0.999999999999045 0
SRGAP1 0 0 0 0 0 0 0 0 0 0.778354009368837 0.927812321758988 0.957450425189761 1 0.988794221380785 0.997900361923315 0.999998617833789 0.999081647419935 0.999999999999045 0
UNC5B 0 0 0 0 0 0 0 0 0 0.776720117125647 0.933724205609461 0.957460215081557 1 0.988794221380785 0.997900361923315 0.999998617833789 0.999082073047444 0.999999999999045 0
TP53BP1 0 0 0 0 0 0 0 0 0 0.778562431518826 0.927414879898616 0.957482167910564 1 0.988794221380785 0.997900361923315 0.999998617833789 0.999083027109613 0.999999999999045 0
ITGAD 0 0 0 0 0 0 0 0 0 0.779461331861656 0.924724140202033 0.957511197767858 1 0.988794221380785 0.997900361923315 0.999998617833789 0.999084287964054 0.999999999999045 0
WWC2 0 0 0 0 0 0 0 0 0 0.778576399968343 0.92772315283993 0.957518896971117 1 0.988794221380785 0.997900361923315 0.999998617833789 0.999084622216054 0.999999999999045 0
VWA5B2 0 0 0 0 0 0 0 0 0 0.776802830072922 0.934069849818046 0.957521903550027 1 0.988794221380785 0.997900361923315 0.999998617833789 0.999084752726391 0.999999999999045 0
CASKIN1 0 0 0 0 0 0 0 0 0 0.773937596774508 0.946037814834688 0.957523876503121 1 0.988794221380785 0.997900361923315 0.999998617833789 0.999084838363706 0.999999999999045 0
ATHL1 1 0 0 0 0 0 0 0 0 0.77721473297978 0.933773510704028 0.957526747601662 1 0.988794221380785 0.997900361923315 0.999998617833789 0.999084962978349 0.999999999999045 1
NIN 0 0 0 0 0 0 0 0 0 0.779876386756643 0.923674981129947 0.957541598855012 1 0.988794221380785 0.997900361923315 0.999998617833789 0.999085607431684 0.999999999999045 0
LMO7 0 0 0 0 0 0 0 0 0 0.780161118780008 0.922809956821728 0.957545319152385 1 0.988794221380785 0.997900361923315 0.999998617833789 0.999085768833701 0.999999999999045 0
COL23A1 0 0 0 0 0 0 0 0 0 0.782240280827899 0.916802918998556 0.957571369307512 1 0.988794221380785 0.997900361923315 0.999998617833789 0.999086898593133 0.999999999999045 0
BRSK2 0 0 0 0 0 0 0 0 0 0.777511611485122 0.932025279324785 0.957576273162531 1 0.988794221380785 0.997900361923315 0.999998617833789 0.999087111187327 0.999999999999045 0
ZSWIM8 0 0 0 0 0 0 0 0 0 0.776581644451997 0.935947152634432 0.957617580093499 1 0.988794221380785 0.997900361923315 0.999998617833789 0.999088900947839 0.999999999999045 0
BCL11A 0 0 0 0 0 0 0 0 0 0.77259728742053 0.954293765717706 0.957625616817916 1 0.988794221380785 0.997900361923315 0.999998617833789 0.999089248958663 0.999999999999045 0
PRTG 0 0 0 0 0 0 0 0 0 0.779558299095809 0.925532412443665 0.957631288830842 1 0.988794221380785 0.997900361923315 0.999998617833789 0.999089494530802 0.999999999999045 0
TENC1 0 0 0 0 0 0 0 0 0 0.777650371610816 0.932905646837824 0.957709707439733 1 0.988794221380785 0.997900361923315 0.999998617833789 0.999092886253902 0.999999999999045 0
PCDHGB1 0 0 0 0 0 0 0 0 0 0.774036255244154 0.94818574152467 0.957720435313103 1 0.988794221380785 0.997900361923315 0.999998617833789 0.999093349751301 0.999999999999045 0
COL5A2 0 0 0 0 0 0 0 0 0 0.780867080171967 0.92281678947824 0.957789918812449 1 0.988794221380785 0.997900361923315 0.999998617833789 0.99909634887385 0.999999999999045 0
CFB 0 0 0 0 0 0 0 0 0 0.780784848583638 0.923113974561231 0.957794290241422 1 0.988794221380785 0.997900361923315 0.999998617833789 0.999096537389689 0.999999999999045 0
RNF128 1 0 0 0 0 0 0 0 0 0.776279429205519 0.940759525423843 0.957842286695049 1 0.988794221380785 0.997900361923315 0.999998617833789 0.999098605902312 0.999999999999045 1
USP6 0 0 0 0 0 0 0 0 0 0.78129221999737 0.922141325474205 0.957861472527724 1 0.988794221380785 0.997900361923315 0.999998617833789 0.999099432085078 0.999999999999045 0
SSC5D 0 0 0 0 0 0 0 0 0 0.776058471856968 0.94104562209773 0.957878764651954 1 0.988794221380785 0.997900361923315 0.999998617833789 0.999100176391465 0.999999999999045 0
ITPR3 0 0 0 0 0 0 0 0 0 0.777988775155114 0.934026944239872 0.957934731432075 1 0.988794221380785 0.997900361923315 0.999998617833789 0.999102583234233 0.999999999999045 0
KCNK10 0 0 0 0 0 0 0 0 0 0.776133618136611 0.941431715819617 0.957937652280466 1 0.988794221380785 0.997900361923315 0.999998617833789 0.99910270875509 0.999999999999045 0
NDST4 0 0 0 0 0 0 0 0 0 0.783743152672406 0.915621903357527 0.957941622599667 1 0.988794221380785 0.997900361923315 0.999998617833789 0.999102879361739 0.999999999999045 0
C10orf90 0 0 0 0 0 0 0 0 0 0.777156834600449 0.937332828208617 0.957945375093112 1 0.988794221380785 0.997900361923315 0.999998617833789 0.999103040593177 0.999999999999045 0
DSG2 0 0 0 0 0 0 0 0 0 0.776480245189716 0.940137704637184 0.957951277890071 1 0.988794221380785 0.997900361923315 0.999998617833789 0.999103294185843 0.999999999999045 0
RPGRIP1 0 0 0 0 0 0 0 0 0 0.781881678950756 0.921210596112088 0.957959674280399 1 0.988794221380785 0.997900361923315 0.999998617833789 0.999103654844208 0.999999999999045 0
EPB41L3 0 0 0 0 0 0 0 0 0 0.778786425372704 0.931770273499634 0.957997813119697 1 0.988794221380785 0.997900361923315 0.999998617833789 0.999105292132738 0.999999999999045 0
ROBO4 0 0 0 0 0 0 0 0 0 0.778991433835133 0.93112692580152 0.95800640860712 1 0.988794221380785 0.997900361923315 0.999998617833789 0.999105660924684 0.999999999999045 0
TRPC4 0 0 0 0 0 0 0 0 0 0.780551610226909 0.925852106834587 0.958009342568367 1 0.988794221380785 0.997900361923315 0.999998617833789 0.99910578678951 0.999999999999045 0
MDC1 0 0 0 0 0 0 0 0 0 0.77616183676928 0.94237275099159 0.958025414655869 1 0.988794221380785 0.997900361923315 0.999998617833789 0.999106476111067 0.999999999999045 0
PARD3B 0 0 0 0 0 0 0 0 0 0.779682207598645 0.929118409632284 0.958046466818131 1 0.988794221380785 0.997900361923315 0.999998617833789 0.999107378616954 0.999999999999045 0
HIF3A 0 0 0 0 0 0 0 0 0 0.778011289018612 0.935502278699068 0.958079804255978 1 0.988794221380785 0.997900361923315 0.999998617833789 0.999108806846123 0.999999999999045 0
SULF1 0 0 0 0 0 0 0 0 0 0.781803712702917 0.922693478960336 0.958098565400913 1 0.988794221380785 0.997900361923315 0.999998617833789 0.999109610093485 0.999999999999045 0
BRINP2 0 0 0 0 0 0 0 0 0 0.777896449899206 0.93622223034214 0.958105334922315 1 0.988794221380785 0.997900361923315 0.999998617833789 0.999109899836358 0.999999999999045 0
ZNF850 0 0 0 0 0 0 0 0 0 0.781010497479318 0.925362005768066 0.958115649598265 1 0.988794221380785 0.997900361923315 0.999998617833789 0.999110341223738 0.999999999999045 0
CD101 0 0 0 0 0 0 0 0 0 0.779269736978732 0.931287647619119 0.958119157975762 1 0.988794221380785 0.997900361923315 0.999998617833789 0.999110491329521 0.999999999999045 0
TSC2 0 0 0 0 0 0 0 0 0 0.778633990549685 0.933661050801835 0.9581260411532 1 0.988794221380785 0.997900361923315 0.999998617833789 0.999110785788649 0.999999999999045 0
CCNB3 0 0 0 0 0 0 0 0 0 0.777978605713599 0.936260413394587 0.958137625088038 1 0.988794221380785 0.997900361923315 0.999998617833789 0.999111281232356 0.999999999999045 0
AFAP1L2 0 0 0 0 0 0 0 0 0 0.78039937738148 0.927794729763026 0.958159846390612 1 0.988794221380785 0.997900361923315 0.999998617833789 0.999112231243185 0.999999999999045 0
FAM83H 0 0 0 0 0 0 0 0 0 0.773355198216522 0.958709370876881 0.958170953860418 1 0.988794221380785 0.997900361923315 0.999998617833789 0.999112705919401 0.999999999999045 0
F13A1 0 0 0 0 0 0 0 0 0 0.779886099107491 0.929703502716938 0.958176240496497 1 0.988794221380785 0.997900361923315 0.999998617833789 0.999112931797851 0.999999999999045 0
FSTL4 0 0 0 0 0 0 0 0 0 0.780685858032936 0.92701598114521 0.958178118286203 1 0.988794221380785 0.997900361923315 0.999998617833789 0.999113012021855 0.999999999999045 0
DAAM1 0 0 0 0 0 0 0 0 0 0.782750190242821 0.920540868412139 0.95818108810778 1 0.988794221380785 0.997900361923315 0.999998617833789 0.999113138892755 0.999999999999045 0
PCDHGB2 0 0 0 0 0 0 0 0 0 0.774750101687433 0.951126545764635 0.958185873819514 1 0.988794221380785 0.997900361923315 0.999998617833789 0.99911334331919 0.999999999999045 0
PDE4D 0 0 0 0 0 0 0 0 0 0.77978704197657 0.930256037146468 0.958197098782506 1 0.988794221380785 0.997900361923315 0.999998617833789 0.999113822710865 0.999999999999045 0
ALPL 0 0 0 0 0 0 0 0 0 0.778672740354765 0.934358964955494 0.958205268131849 1 0.988794221380785 0.997900361923315 0.999998617833789 0.999114171521818 0.999999999999045 0
ITIH5 0 0 0 0 0 0 0 0 0 0.778004502173267 0.937204642341569 0.958231847759491 1 0.988794221380785 0.997900361923315 0.999998617833789 0.999115305924039 0.999999999999045 0
TSC22D1 0 0 0 0 0 0 0 0 0 0.775838697669241 0.946974591337286 0.958272897536073 1 0.988794221380785 0.997900361923315 0.999998617833789 0.999117056454766 0.999999999999045 0
TTLL5 0 0 0 0 0 0 0 0 0 0.784085623182702 0.917474952235825 0.958279621780175 1 0.988794221380785 0.997900361923315 0.999998617833789 0.999117343036478 0.999999999999045 0
ROBO3 0 0 0 0 0 0 0 0 0 0.780216543438483 0.92976330392546 0.958296844886253 1 0.988794221380785 0.997900361923315 0.999998617833789 0.999118076855785 0.999999999999045 0
SON 0 0 0 0 0 0 0 0 0 0.776626015847499 0.944107407122089 0.958329746666135 1 0.988794221380785 0.997900361923315 0.999998617833789 0.999119477830795 0.999999999999045 0
PDE2A 0 0 0 0 0 0 0 0 0 0.783141748916165 0.920719254638573 0.958334997942303 1 0.988794221380785 0.997900361923315 0.999998617833789 0.99911970132835 0.999999999999045 0
PCDHGA5 0 0 0 0 0 0 0 0 0 0.774852557346077 0.952868188467523 0.958341182722942 1 0.988794221380785 0.997900361923315 0.999998617833789 0.999119964519529 0.999999999999045 0
CORIN 0 0 0 0 0 0 0 0 0 0.780291983507927 0.929969183346652 0.958343612228685 1 0.988794221380785 0.997900361923315 0.999998617833789 0.999120067895378 0.999999999999045 0
OSBPL5 0 0 0 0 0 0 0 0 0 0.781000153406929 0.927682869074947 0.958355909415501 1 0.988794221380785 0.997900361923315 0.999998617833789 0.999120591048114 0.999999999999045 0
MYO1E 0 0 0 0 0 0 0 0 0 0.784074803626903 0.918211628623903 0.958362768663452 1 0.988794221380785 0.997900361923315 0.999998617833789 0.999120882788929 0.999999999999045 0
CLCA1 0 0 0 0 0 0 0 0 0 0.780867640207749 0.928256962211453 0.958369280045254 1 0.988794221380785 0.997900361923315 0.999998617833789 0.999121159688713 0.999999999999045 0
MYRIP 0 0 0 0 0 0 0 0 0 0.781912199195021 0.925160664115639 0.958404412862174 1 0.988794221380785 0.997900361923315 0.999998617833789 0.999122652966103 0.999999999999045 0
CNTN3 0 0 0 0 0 0 0 0 0 0.782345572532549 0.923790169139563 0.958404883084639 1 0.988794221380785 0.997900361923315 0.999998617833789 0.999122672943599 0.999999999999045 0
DISP1 0 0 0 0 0 0 0 0 0 0.777328759442337 0.94204303141761 0.958410467952748 1 0.988794221380785 0.997900361923315 0.999998617833789 0.999122910200206 0.999999999999045 0
PTPRJ 0 0 0 0 0 0 0 0 0 0.77981483247258 0.93235682575196 0.958412814327254 1 0.988794221380785 0.997900361923315 0.999998617833789 0.99912300986928 0.999999999999045 0
ROR1 0 0 0 0 0 0 0 0 0 0.777473528658485 0.94157481148042 0.958422642492757 1 0.988794221380785 0.997900361923315 0.999998617833789 0.999123427286741 0.999999999999045 0
BLM 0 0 0 0 0 0 0 0 0 0.780050526465612 0.931783605168066 0.958439044982051 1 0.988794221380785 0.997900361923315 0.999998617833789 0.999124123701493 0.999999999999045 0
SNCAIP 0 0 0 0 0 0 0 0 0 0.779579562038207 0.933513137784037 0.958441729920134 1 0.988794221380785 0.997900361923315 0.999998617833789 0.999124237671508 0.999999999999045 0
SNRNP200 0 0 0 0 0 0 0 0 0 0.782005857684968 0.925344804005323 0.958456264738226 1 0.988794221380785 0.997900361923315 0.999998617833789 0.999124854513619 0.999999999999045 0
ITIH2 0 0 0 0 0 0 0 0 0 0.781018075805312 0.92884273192696 0.958481052273116 1 0.988794221380785 0.997900361923315 0.999998617833789 0.999125905961574 0.999999999999045 0
DENND5B 0 0 0 0 0 0 0 0 0 0.781775716981073 0.926339348936886 0.958482757943746 1 0.988794221380785 0.997900361923315 0.999998617833789 0.999125978289847 0.999999999999045 0
SPATA13 0 0 0 0 0 0 0 0 0 0.777936672141305 0.94069669910865 0.958511837412661 1 0.988794221380785 0.997900361923315 0.999998617833789 0.999127210925957 0.999999999999045 0
ZFPM2 0 0 0 0 0 0 0 0 0 0.780053860699475 0.932565342287494 0.958515925937158 1 0.988794221380785 0.997900361923315 0.999998617833789 0.999127384161785 0.999999999999045 0
OR2AP1 0 0 0 0 0 0 0 0 0 0.774464076989249 0.95793350279853 0.958523039769556 1 0.988794221380785 0.997900361923315 0.999998617833789 0.999127685542071 0.999999999999045 0
PCDH7 0 0 0 0 0 0 0 0 0 0.774640647552109 0.956926719281536 0.958525375541239 1 0.988794221380785 0.997900361923315 0.999998617833789 0.999127784486437 0.999999999999045 0
NCKAP5L 0 0 0 0 0 0 0 0 0 0.778218565217081 0.940004771625557 0.95855193874119 1 0.988794221380785 0.997900361923315 0.999998617833789 0.999128909315405 0.999999999999045 0
TRIM9 0 0 0 0 0 0 0 0 0 0.778285719896082 0.939927496946695 0.958568870491377 1 0.988794221380785 0.997900361923315 0.999998617833789 0.999129625912764 0.999999999999045 0
ARAP2 0 0 0 0 0 0 0 0 0 0.784010436785785 0.920296954995439 0.958582429432017 1 0.988794221380785 0.997900361923315 0.999998617833789 0.999130199548076 0.999999999999045 0
YLPM1 0 0 0 0 0 0 0 0 0 0.78190165304323 0.926946584556738 0.958589772073929 1 0.988794221380785 0.997900361923315 0.999998617833789 0.999130510111664 0.999999999999045 0
PDCD11 0 0 0 0 0 0 0 0 0 0.781567749838973 0.928142781215346 0.958598944020569 1 0.988794221380785 0.997900361923315 0.999998617833789 0.99913089796832 0.999999999999045 0
PCDHGA8 0 0 0 0 0 0 0 0 0 0.775977724851561 0.95142848307861 0.958643926381807 1 0.988794221380785 0.997900361923315 0.999998617833789 0.999132798879348 0.999999999999045 0
ZC3H13 0 0 0 0 0 0 0 0 0 0.787030283042281 0.91244276534107 0.958655615876202 1 0.988794221380785 0.997900361923315 0.999998617833789 0.999133292520536 0.999999999999045 0
EMR1 0 0 0 0 0 0 0 0 0 0.782338652288435 0.926322790260413 0.958674241189294 1 0.988794221380785 0.997900361923315 0.999998617833789 0.999134078763205 0.999999999999045 0
LAMA4 0 0 0 0 0 0 0 0 0 0.781470843388217 0.929249403638108 0.958678435354508 1 0.988794221380785 0.997900361923315 0.999998617833789 0.99913425576436 0.999999999999045 0
ZNF334 0 0 0 0 0 0 0 0 0 0.779205184185307 0.937858860860103 0.958710152731973 1 0.988794221380785 0.997900361923315 0.999998617833789 0.999135593699468 0.999999999999045 0
KIF5A 0 0 0 0 0 0 0 0 0 0.783402166879556 0.923378352155785 0.95872081243805 1 0.988794221380785 0.997900361923315 0.999998617833789 0.999136043122584 0.999999999999045 0
FRMD4B 0 0 0 0 0 0 0 0 0 0.785244140277658 0.917945735902293 0.958727020747029 1 0.988794221380785 0.997900361923315 0.999998617833789 0.999136304816046 0.999999999999045 0
SCAP 0 0 0 0 0 0 0 0 0 0.779469933576469 0.937699336685062 0.958788296770009 1 0.988794221380785 0.997900361923315 0.999998617833789 0.99913888557452 0.999999999999045 0
THBS4 0 0 0 0 0 0 0 0 0 0.782643551627276 0.926497843648089 0.958797130539741 1 0.988794221380785 0.997900361923315 0.999998617833789 0.999139257302871 0.999999999999045 0
PRDM10 0 0 0 0 0 0 0 0 0 0.782148005265909 0.928204320475951 0.958804728740561 1 0.988794221380785 0.997900361923315 0.999998617833789 0.999139576972909 0.999999999999045 0
KCNA4 0 0 0 0 0 0 0 0 0 0.776136990467684 0.95303902301187 0.958809843957471 1 0.988794221380785 0.997900361923315 0.999998617833789 0.999139792145413 0.999999999999045 0
ZNF516 0 0 0 0 0 0 0 0 0 0.775725013059441 0.955447253791379 0.95882008441931 1 0.988794221380785 0.997900361923315 0.999998617833789 0.999140222830251 0.999999999999045 0
EML1 0 0 0 0 0 0 0 0 0 0.783928239666416 0.922719514746725 0.958827181250697 1 0.988794221380785 0.997900361923315 0.999998617833789 0.999140521238728 0.999999999999045 0
ATG2B 0 0 0 0 0 0 0 0 0 0.783098081249181 0.925579720466447 0.958855282207104 1 0.988794221380785 0.997900361923315 0.999998617833789 0.999141702315573 0.999999999999045 0
CNTRL 0 0 0 0 0 0 0 0 0 0.786086567834829 0.916663899838103 0.958858258225846 1 0.988794221380785 0.997900361923315 0.999998617833789 0.99914182734874 0.999999999999045 0
TBC1D4 0 0 0 0 0 0 0 0 0 0.781134844677955 0.9322949030041 0.958864022030866 1 0.988794221380785 0.997900361923315 0.999998617833789 0.999142069480489 0.999999999999045 0
ZNF532 0 0 0 0 0 0 0 0 0 0.777445921954458 0.947677771419091 0.958894151300699 1 0.988794221380785 0.997900361923315 0.999998617833789 0.999143334617412 0.999999999999045 0
CHD2 0 0 0 0 0 0 0 0 0 0.784984626214458 0.920450658527122 0.958929977769451 1 0.988794221380785 0.997900361923315 0.999998617833789 0.999144837749271 0.999999999999045 0
PCDHGB4 0 0 0 0 0 0 0 0 0 0.776745355733836 0.951807111297271 0.95894209676271 1 0.988794221380785 0.997900361923315 0.999998617833789 0.99914534590961 0.999999999999045 0
CCDC129 0 0 0 0 0 0 0 0 0 0.782417894031254 0.928681222174189 0.958946166960741 1 0.988794221380785 0.997900361923315 0.999998617833789 0.999145516542334 0.999999999999045 0
LMTK3 0 0 0 0 0 0 0 0 0 0.777743723267137 0.9470398050637 0.958951214225697 1 0.988794221380785 0.997900361923315 0.999998617833789 0.999145728112116 0.999999999999045 0
FNDC3B 0 0 0 0 0 0 0 0 0 0.783916913236464 0.923954321474512 0.958959057940331 1 0.988794221380785 0.997900361923315 0.999998617833789 0.999146056849939 0.999999999999045 0
SLC26A9 0 0 0 0 0 0 0 0 0 0.781289656566748 0.93296544880728 0.958982043678049 1 0.988794221380785 0.997900361923315 0.999998617833789 0.999147019835417 0.999999999999045 0
TULP4 0 0 0 0 0 0 0 0 0 0.778348726985826 0.944969832614764 0.959004561744494 1 0.988794221380785 0.997900361923315 0.999998617833789 0.999147962693605 0.999999999999045 0
LGR4 0 0 0 0 0 0 0 0 0 0.781603667066706 0.932442994935464 0.959040044619492 1 0.988794221380785 0.997900361923315 0.999998617833789 0.999149447330723 0.999999999999045 0
COL19A1 0 0 0 0 0 0 0 0 0 0.787365035803409 0.914642690223173 0.95904095781131 1 0.988794221380785 0.997900361923315 0.999998617833789 0.999149485522206 0.999999999999045 0
LRRTM4 0 0 0 0 0 0 0 0 0 0.779476572603291 0.940803609005074 0.959059702873394 1 0.988794221380785 0.997900361923315 0.999998617833789 0.999150269285556 0.999999999999045 0
HS3ST4 0 0 0 0 0 0 0 0 0 0.776498248073737 0.955191260293403 0.959078416807162 1 0.988794221380785 0.997900361923315 0.999998617833789 0.999151051381914 0.999999999999045 0
KAT6A 0 0 0 0 0 0 0 0 0 0.78165454828582 0.932771527750728 0.959089238403829 1 0.988794221380785 0.997900361923315 0.999998617833789 0.999151503473555 0.999999999999045 0
ACPT 1 0 0 0 0 0 0 0 0 0.781481760854547 0.934822916971026 0.959118992899516 1 0.988794221380785 0.997900361923315 0.999998617833789 0.999152745891658 0.999999999999045 1
PSD3 0 0 0 0 0 0 0 0 0 0.78183864044427 0.932630479457995 0.959139049493786 1 0.988794221380785 0.997900361923315 0.999998617833789 0.999153582846838 0.999999999999045 0
LILRA1 0 0 0 0 0 0 0 0 0 0.781760572923231 0.933126983496566 0.959159842131769 1 0.988794221380785 0.997900361923315 0.999998617833789 0.999154450074109 0.999999999999045 0
MEFV 0 0 0 0 0 0 0 0 0 0.779546499062262 0.941723157780198 0.959161148780399 1 0.988794221380785 0.997900361923315 0.999998617833789 0.999154504557256 0.999999999999045 0
GOT1L1 1 0 0 0 0 0 0 0 0 0.783794121049969 0.927452150438957 0.959162577788139 1 0.988794221380785 0.997900361923315 0.999998617833789 0.999154564140355 0.999999999999045 1
MBD5 0 0 0 0 0 0 0 0 0 0.779267070832814 0.943216401493399 0.959186213196986 1 0.988794221380785 0.997900361923315 0.999998617833789 0.999155549320194 0.999999999999045 0
CCDC141 0 0 0 0 0 0 0 0 0 0.784181789998226 0.925313373446693 0.959195944397319 1 0.988794221380785 0.997900361923315 0.999998617833789 0.999155954770422 0.999999999999045 0
RALGAPA1 0 0 0 0 0 0 0 0 0 0.784760079084512 0.923514364019772 0.95919703475413 1 0.988794221380785 0.997900361923315 0.999998617833789 0.999156000193962 0.999999999999045 0
KCNT2 0 0 0 0 0 0 0 0 0 0.78757806737602 0.915422533493629 0.959207325503246 1 0.988794221380785 0.997900361923315 0.999998617833789 0.999156428838676 0.999999999999045 0
PLEKHN1 1 0 0 0 0 0 0 0 0 0.782109596416797 0.933963253010929 0.959252360458981 1 0.988794221380785 0.997900361923315 0.999998617833789 0.99915830339905 0.999999999999045 1
RGS22 0 0 0 0 0 0 0 0 0 0.786997256361733 0.917435512077954 0.959255440581027 1 0.988794221380785 0.997900361923315 0.999998617833789 0.999158431530536 0.999999999999045 0
SCAPER 0 0 0 0 0 0 0 0 0 0.785575586696601 0.921641931011022 0.959264480893286 1 0.988794221380785 0.997900361923315 0.999998617833789 0.999158807545745 0.999999999999045 0
PRR14L 0 0 0 0 0 0 0 0 0 0.779875836852203 0.941668893659259 0.959271359962896 1 0.988794221380785 0.997900361923315 0.999998617833789 0.999159093610949 0.999999999999045 0
RRP12 0 0 0 0 0 0 0 0 0 0.783873178374345 0.927340351640036 0.959305091822059 1 0.988794221380785 0.997900361923315 0.999998617833789 0.999160495631855 0.999999999999045 0
FAM184B 0 0 0 0 0 0 0 0 0 0.783311410514774 0.92930327065487 0.959315171883708 1 0.988794221380785 0.997900361923315 0.999998617833789 0.99916091436634 0.999999999999045 0
KIAA2018 0 0 0 0 0 0 0 0 0 0.780048809105081 0.94182519016645 0.959344541862813 1 0.988794221380785 0.997900361923315 0.999998617833789 0.999162133816804 0.999999999999045 0
RTTN 0 0 0 0 0 0 0 0 0 0.786078160868524 0.920855386105383 0.959344715168729 1 0.988794221380785 0.997900361923315 0.999998617833789 0.999162141009849 0.999999999999045 0
AOC3 0 0 0 0 0 0 0 0 0 0.780683435622702 0.939289852983925 0.959349676605761 1 0.988794221380785 0.997900361923315 0.999998617833789 0.999162346920551 0.999999999999045 0
CDH17 0 0 0 0 0 0 0 0 0 0.783176935194779 0.930128397066483 0.959352300381582 1 0.988794221380785 0.997900361923315 0.999998617833789 0.999162455802726 0.999999999999045 0
CARD10 0 0 0 0 0 0 0 0 0 0.781858779068837 0.935323256020367 0.95940027638087 1 0.988794221380785 0.997900361923315 0.999998617833789 0.999164445458829 0.999999999999045 0
ST6GAL2 0 0 0 0 0 0 0 0 0 0.779443671180231 0.945301258780881 0.959413642053265 1 0.988794221380785 0.997900361923315 0.999998617833789 0.99916499933144 0.999999999999045 0
TMEM132A 0 0 0 0 0 0 0 0 0 0.779585528016837 0.944793472040566 0.959423329383329 1 0.988794221380785 0.997900361923315 0.999998617833789 0.999165400657396 0.999999999999045 0
STON1-GTF2A1L 0 0 0 0 0 0 0 0 0 0.782197834854174 0.93433635852935 0.959424923874554 1 0.988794221380785 0.997900361923315 0.999998617833789 0.999165466704479 0.999999999999045 0
OR51F1 0 0 0 0 0 0 0 0 0 0.777362420265407 0.956006346698511 0.959435654252294 1 0.988794221380785 0.997900361923315 0.999998617833789 0.999165911109722 0.999999999999045 0
DSG1 0 0 0 0 0 0 0 0 0 0.782291620217656 0.93418857471983 0.959443253144266 1 0.988794221380785 0.997900361923315 0.999998617833789 0.999166225749955 0.999999999999045 0
CEP250 0 0 0 0 0 0 0 0 0 0.78647336603837 0.920674640876933 0.959456886325889 1 0.988794221380785 0.997900361923315 0.999998617833789 0.999166790095545 0.999999999999045 0
AMBRA1 0 0 0 0 0 0 0 0 0 0.782025006046211 0.935397861656069 0.959464395442249 1 0.988794221380785 0.997900361923315 0.999998617833789 0.999167100852703 0.999999999999045 0
IGDCC3 0 0 0 0 0 0 0 0 0 0.780965766435069 0.939504669259719 0.959466066751583 1 0.988794221380785 0.997900361923315 0.999998617833789 0.999167170010147 0.999999999999045 0
MMRN1 0 0 0 0 0 0 0 0 0 0.780840660945998 0.940015334376187 0.959466697968477 1 0.988794221380785 0.997900361923315 0.999998617833789 0.99916719612864 0.999999999999045 0
COL1A1 0 0 0 0 0 0 0 0 0 0.784491888759667 0.9271475553902 0.959495279797606 1 0.988794221380785 0.997900361923315 0.999998617833789 0.999168378352474 0.999999999999045 0
ZNF236 0 0 0 0 0 0 0 0 0 0.781897791811093 0.937047488191353 0.959571082013699 1 0.988794221380785 0.997900361923315 0.999998617833789 0.999171509619444 0.999999999999045 0
FLRT2 0 0 0 0 0 0 0 0 0 0.779044169244114 0.949258539886897 0.959571548775884 1 0.988794221380785 0.997900361923315 0.999998617833789 0.999171528882085 0.999999999999045 0
[truncated: 3,079,177 more chars]
