# Supplementary material for: Convergent somatic evolution commences in utero in a germline ribosomopathy
Source: Nat Commun. 2023 Aug 22;14:5092. doi: 10.1038/s41467-023-40896-5 (PMC10444798; doi:10.1038/s41467-023-40896-5)
Supplement: Supplementary file 5 — Source Data [file 41467_2023_40896_MOESM5_ESM.zip › Source Data 2/Fig. 3b countsbygene_info.txt]

internal_id	GENE	n	totaln	prop
SDS1	none	18	18	1
SDS10	EIF6	1	27	0.037037037037037
SDS10	none	19	27	0.703703703703704
SDS10	PRPF8	4	27	0.148148148148148
SDS10	TP53	3	27	0.111111111111111
SDS2	chr15_cnv	7	38	0.184210526315789
SDS2	EIF6	2	38	0.0526315789473684
SDS2	none	28	38	0.736842105263158
SDS2	TP53	1	38	0.0263157894736842
SDS3	none	23	23	1
SDS4	chr7_cnv	7	18	0.388888888888889
SDS4	EIF6	1	18	0.0555555555555556
SDS4	none	7	18	0.388888888888889
SDS4	RPL22	1	18	0.0555555555555556
SDS4	RPL5	1	18	0.0555555555555556
SDS4	TP53	1	18	0.0555555555555556
SDS5	chr7_cnv	2	100	0.02
SDS5	EIF6	8	100	0.08
SDS5	none	67	100	0.67
SDS5	RPL22	6	100	0.06
SDS5	RPL5	5	100	0.05
SDS5	TP53	12	100	0.12
SDS6	EIF6_del	3	27	0.111111111111111
SDS6	none	14	27	0.518518518518518
SDS6	PRPF8	1	27	0.037037037037037
SDS6	RPL22	4	27	0.148148148148148
SDS6	TP53	5	27	0.185185185185185
SDS7	chr7_cnv	1	35	0.0285714285714286
SDS7	EIF6	2	35	0.0571428571428571
SDS7	EIF6_del	3	35	0.0857142857142857
SDS7	none	23	35	0.657142857142857
SDS7	TP53	6	35	0.171428571428571
SDS8	TP53-biallelic	10	10	1
SDS9	none	27	27	1
