# Supplementary material for: Convergent somatic evolution commences in utero in a germline ribosomopathy
Source: Nat Commun. 2023 Aug 22;14:5092. doi: 10.1038/s41467-023-40896-5 (PMC10444798; doi:10.1038/s41467-023-40896-5)
Supplement: Supplementary file 5 — Source Data [file 41467_2023_40896_MOESM5_ESM.zip › Source Data 2/Fig. 4a burden_by_sample.txt]

colony	age_at_sample_pcy	age_at_sample_exact	internal_id	nsub_adj	meandepth	meanvaf	driver
PD43294r	4.92826830937714	4.2	SDS1	175.759574646217	21.8317564788153	0.47354064375341	Wild Type
PD43294u	4.92826830937714	4.2	SDS1	138.963617911346	31.0518305224188	0.449621858989998	Wild Type
PD43294h	4.92826830937714	4.2	SDS1	163.165998329251	14.620320855615	0.477955911823647	Wild Type
PD43294i	4.92826830937714	4.2	SDS1	171.885818287307	24.3924310983135	0.466855087358684	Wild Type
PD43294t	4.92826830937714	4.2	SDS1	139.653407168229	12.5150143973673	0.474368783473604	Wild Type
PD43294w	4.92826830937714	4.2	SDS1	146.808894393944	17.5043192102016	0.49496644295302	Wild Type
PD43294p	4.92826830937714	4.2	SDS1	163.159216806872	17.1295763060469	0.492301618634031	Wild Type
PD43294c	4.92826830937714	4.2	SDS1	158.643123607082	19.5096668037845	0.486298994103365	Wild Type
PD43294m	4.92826830937714	4.2	SDS1	138.317718634195	19.6005758946935	0.457917830075788	Wild Type
PD43294j	4.92826830937714	4.2	SDS1	159.166236259195	18.0090497737557	0.473370429252782	Wild Type
PD43294q	4.92826830937714	4.2	SDS1	160.128743071905	13.579185520362	0.486187845303867	Wild Type
PD43294v	4.92826830937714	4.2	SDS1	136.493656388976	18.3887289181407	0.499137931034483	Wild Type
PD43294l	4.92826830937714	4.2	SDS1	191.509861237915	17.868778280543	0.423337856173677	Wild Type
PD43294b	4.92826830937714	4.2	SDS1	133.067139516465	16.1217605923488	0.508697944122298	Wild Type
PD43294n	4.92826830937714	4.2	SDS1	138.258713393191	20.5495680789798	0.472148541114058	Wild Type
PD43294d	4.92826830937714	4.2	SDS1	141.653620838387	12.7371452077334	0.470967741935484	Wild Type
PD43294g	4.92826830937714	4.2	SDS1	152.423667545825	15.9025092554504	0.470287836583101	Wild Type
PD43294f	4.92826830937714	4.2	SDS1	143.861335710639	18.6540518305224	0.486234817813765	Wild Type
PD43975w	6.52826830937714	5.8	SDS2	199.92539021453	20.7604517869184	0.44104921579232	Wild Type
PD43975z	6.52826830937714	5.8	SDS2	196.334541094292	22.0731625084289	0.482323232323232	Wild Type
PD43975ay	6.52826830937714	5.8	SDS2	177.44025306001	21.942178017532	0.448354143019296	Wild Type
PD43975o	6.52826830937714	5.8	SDS2	209.683085883223	23.4256574511126	0.456978544569785	Wild Type
PD43975at	6.52826830937714	5.8	SDS2	195.194082662533	23.0728253540121	0.48691226369365	Wild Type
PD43975ao	6.52826830937714	5.8	SDS2	170.936037738597	17.5799055967633	0.416144200626959	Wild Type
PD43975s	6.52826830937714	5.8	SDS2	208.027432811768	14.4430209035738	0.486973180076628	Wild Type
PD43975aq	6.52826830937714	5.8	SDS2	202.296764036976	19.5687795010115	0.47372857544254	Wild Type
PD43975av	6.52826830937714	5.8	SDS2	162.57722893356	18.3486176668914	0.477341389728097	Wild Type
PD43975i	6.52826830937714	5.8	SDS2	197.99777703522	17.1741402562374	0.492179700499168	Wild Type
PD43975r	6.52826830937714	5.8	SDS2	148.127556090522	19.4915711395819	0.506220839813375	Wild Type
PD43975y	6.52826830937714	5.8	SDS2	192.14144415126	19.1436277815239	0.485688729874776	Wild Type
PD43975b	6.52826830937714	5.8	SDS2	219.867951837108	21.8803101820634	0.474212993971869	Wild Type
PD43975ah	6.52826830937714	5.8	SDS2	171.266448550638	22.0082602832097	0.485932004689332	Wild Type
PD43975ae	6.52826830937714	5.8	SDS2	202.522640992976	17.2285906945381	0.483142493638677	Wild Type
PD43975f	6.52826830937714	5.8	SDS2	172.864762752832	18.8012474713419	0.490791268758527	Wild Type
PD43975af	6.52826830937714	5.8	SDS2	181.891774030787	18.3322656776804	0.489946380697051	Wild Type
PD43975ag	6.52826830937714	5.8	SDS2	172.103235622764	19.1754888739042	0.476716917922948	Wild Type
PD43975az	6.52826830937714	5.8	SDS2	192.880107462671	19.3474376264329	0.478782557799239	Wild Type
PD43975ai	6.52826830937714	5.8	SDS2	181.365977759999	20.6635198921106	0.483213429256595	TP53
PD43975d	6.52826830937714	5.8	SDS2	222.00229220456	18.6495279838166	0.511885467314965	Wild Type
PD43975c	6.52826830937714	5.8	SDS2	176.825527002298	19.0075859743763	0.474464579901153	Wild Type
PD43975au	6.52826830937714	5.8	SDS2	209.705721375425	22.1872892784895	0.46819830713422	Wild Type
PD43975k	6.52826830937714	5.8	SDS2	209.141385485843	28.484153742414	0.480043739748496	Wild Type
PD43975p	6.52826830937714	5.8	SDS2	185.03192742964	20.1935266351989	0.479124087591241	Wild Type
PD43975ab	6.52826830937714	5.8	SDS2	212.821056643133	20.2184760620364	0.492768332910429	EIF6
PD43975ac	6.52826830937714	5.8	SDS2	249.03036518662	17.8524949426837	0.481454005934718	EIF6
PD43975j	6.52826830937714	5.8	SDS2	236.607158111006	20.3189480782198	0.49090500785987	Wild Type
PD43975n	6.52826830937714	5.8	SDS2	197.048612067874	17.5089345920432	0.442428241504454	Wild Type
PD43975e	6.52826830937714	5.8	SDS2	200.738117769871	15.4447066756575	0.510574018126888	Wild Type
PD43975al	6.52826830937714	5.8	SDS2	207.981973072018	18.0099460552933	0.476999707002637	Wild Type
PD43975l	6.52826830937714	5.8	SDS2	176.951051054767	15.8943020903574	0.48592115848753	chr15_cnv
PD43975ak	6.52826830937714	5.8	SDS2	172.984165618031	16.2921443020904	0.47138437741686	chr15_cnv
PD43975h	6.52826830937714	5.8	SDS2	169.308614696722	19.7722521915037	0.49375	chr15_cnv
PD43975u	6.52826830937714	5.8	SDS2	173.37649810783	21.4366149696561	0.485805330243337	chr15_cnv
PD43975q	6.52826830937714	5.8	SDS2	168.09872219095	19.7685434929198	0.498692810457516	chr15_cnv
PD43975m	6.52826830937714	5.8	SDS2	155.083404264424	12.9517869184086	0.431210191082803	chr15_cnv
PD43975ax	6.52826830937714	5.8	SDS2	174.264501570997	19.4777478084963	0.45035691109669	chr15_cnv
PD43295g	9.02826830937714	8.3	SDS3	223.558581614309	10.67468719923	0.534037558685446	Wild Type
PD43295ad	9.02826830937714	8.3	SDS3	211.982520148929	15.8608277189605	0.504974271012007	Wild Type
PD43295o	9.02826830937714	8.3	SDS3	228.619232182766	15.4571703561116	0.506137865911237	Wild Type
PD43295h	9.02826830937714	8.3	SDS3	308.087849610677	14.874302213667	0.480299734106841	Wild Type
PD43295k	9.02826830937714	8.3	SDS3	222.588534799685	24.9842155919153	0.474762808349146	Wild Type
PD43295q	9.02826830937714	8.3	SDS3	346.415747307096	35.4652550529355	0.393775255781962	Wild Type
PD43295x	9.02826830937714	8.3	SDS3	260.175756198378	18.6625601539942	0.456156292594275	Wild Type
PD43295m	9.02826830937714	8.3	SDS3	233.852704854297	14.9932627526468	0.501020408163265	Wild Type
PD43295l	9.02826830937714	8.3	SDS3	274.411791672001	19.6163618864293	0.489899980388311	Wild Type
PD43295ac	9.02826830937714	8.3	SDS3	230.137954472381	21.7455245428296	0.492898028407886	Wild Type
PD43295ab	9.02826830937714	8.3	SDS3	275.530554149921	17.2565928777671	0.491177873152122	Wild Type
PD43295j	9.02826830937714	8.3	SDS3	235.270584609628	16.576708373436	0.500694637399278	Wild Type
PD43295n	9.02826830937714	8.3	SDS3	289.564491703182	11.5170356111646	0.517615176151762	Wild Type
PD43295e	9.02826830937714	8.3	SDS3	257.629894393793	24.3041385948027	0.48419807334798	Wild Type
PD43295f	9.02826830937714	8.3	SDS3	270.669454903523	16.5004812319538	0.474178403755869	Wild Type
PD43295v	9.02826830937714	8.3	SDS3	188.198394840213	11.734552454283	0.458411507191995	Wild Type
PD43295r	9.02826830937714	8.3	SDS3	267.906369747836	16.4454282964389	0.489432989690722	Wild Type
PD43295p	9.02826830937714	8.3	SDS3	299.605187322082	11.1886429258903	0.526079869600652	Wild Type
PD43295b	9.02826830937714	8.3	SDS3	255.093860883234	23.888354186718	0.459187279151943	Wild Type
PD43295d	9.02826830937714	8.3	SDS3	268.257657140932	21.8642925890279	0.479876722262509	Wild Type
PD43295t	9.02826830937714	8.3	SDS3	304.297887640414	16.2034648700674	0.489356832227054	Wild Type
PD43295i	9.02826830937714	8.3	SDS3	211.918654433445	15.1266602502406	0.497010200492438	Wild Type
PD43295c	9.02826830937714	8.3	SDS3	291.877999640536	22.0766121270452	0.494239438971448	Wild Type
PD43293b	11.8282683093771	11.1	SDS4	294.737230987807	15.8250561517345	0.508461732760798	chr7_cnv
PD43293w	11.8282683093771	11.1	SDS4	315.398283372605	10.9116546044422	0.495427435387674	chr7_cnv
PD43293m	11.8282683093771	11.1	SDS4	317.658207027911	28.6967806338907	0.477828379674017	chr7_cnv
PD43293h	11.8282683093771	11.1	SDS4	268.602443613352	19.5657599201398	0.47481243301179	chr7_cnv
PD43293n	11.8282683093771	11.1	SDS4	253.727049766612	16.8634888944347	0.495176010430248	chr7_cnv
PD43293p	11.8282683093771	11.1	SDS4	289.021705715569	17.8505116046918	0.448121645796064	chr7_cnv
PD43293e	11.8282683093771	11.1	SDS4	283.68645683937	24.7127526828051	0.470516532073747	chr7_cnv
PD43293q	11.8282683093771	11.1	SDS4	283.037085888999	13.3231844272523	0.430388692579505	RPL5
PD43293r	11.8282683093771	11.1	SDS4	357.388496399666	18.2345894684302	0.473445143256464	RPL22
PD43293l	11.8282683093771	11.1	SDS4	292.744527056262	26.8178188170701	0.4659678546471	Wild Type
PD43293o	11.8282683093771	11.1	SDS4	307.936324604111	18.6181682056401	0.448164582492941	EIF6
PD43293d	11.8282683093771	11.1	SDS4	218.489162166816	11.7521836785625	0.459126539753639	Wild Type
PD43293g	11.8282683093771	11.1	SDS4	237.623081230732	26.7976041926628	0.445249180893257	Wild Type
PD43293s	11.8282683093771	11.1	SDS4	272.588175846695	15.7676566009483	0.430201140798559	TP53
PD43293j	11.8282683093771	11.1	SDS4	355.294729291573	17.918392812578	0.466352258298567	Wild Type
PD43293c	11.8282683093771	11.1	SDS4	262.58463260095	16.1871724482156	0.500405295865982	Wild Type
PD43293u	11.8282683093771	11.1	SDS4	289.2785842933	14.7773895682556	0.43728813559322	Wild Type
PD43293i	11.8282683093771	11.1	SDS4	308.495640492902	24.3346643374095	0.471242774566474	Wild Type
PD42190y	22.9282683093771	22.2	SDS5	410.346636971675	21.7019760285066	0.439798683701123	GPR137B
PD45888b_lo0017	24.8282683093771	24.1	SDS5	538.352574534238	28.0322589353202	0.492779514664285	GPR137B
PD42190bw	22.9282683093771	22.2	SDS5	469.515454962415	24.9278965554476	0.477935676888556	EIF6
PD45888b_lo0021	24.8282683093771	24.1	SDS5	531.956396218277	20.1612136918259	0.484420744458386	GPR137B
PD42190x	22.9282683093771	22.2	SDS5	518.864787705661	27.1549508692366	0.504658014173103	GPR137B
PD45888b_lo0013	24.8282683093771	24.1	SDS5	586.353702732708	19.461775186265	0.492827256425583	GPR137B
PD42190be	22.9282683093771	22.2	SDS5	494.626420427847	17.9961937155815	0.471034039820167	GPR137B
PD45888b_lo0036	24.8282683093771	24.1	SDS5	538.933163655863	20.0120667314545	0.446642747309072	GPR137B
PD42190g	22.9282683093771	22.2	SDS5	534.432346572502	25.6070888672929	0.501124156882338	GPR137B
PD42190aw	22.9282683093771	22.2	SDS5	493.506188965115	22.0518842457618	0.451456310679612	GPR137B
PD45888b_lo0008	24.8282683093771	24.1	SDS5	513.695150928349	15.4283284742468	0.46539766858492	GPR137B
PD42190bh	22.9282683093771	22.2	SDS5	520.876044775017	25.8806824317028	0.463237118517906	GPR137B
PD42190cg	22.9282683093771	22.2	SDS5	523.812656902825	26.19703595724	0.482966585167074	GPR137B
PD45888b_lo0052	24.8282683093771	24.1	SDS5	551.114872176181	16.4748407299428	0.495121341005754	GPR137B
PD42190s	22.9282683093771	22.2	SDS5	546.528240146656	24.5324209048699	0.49390243902439	GPR137B
PD42190af	22.9282683093771	22.2	SDS5	531.881339818502	23.9400982615268	0.48762157382847	GPR137B
PD42190cf	22.9282683093771	22.2	SDS5	551.333851591974	26.132329122125	0.49496142339789	GPR137B
PD42190bc	22.9282683093771	22.2	SDS5	530.759956522994	27.0878144908757	0.488812785388128	GPR137B
PD45888b_lo0055	24.8282683093771	24.1	SDS5	555.946065498645	20.4723032069971	0.478624813153961	GPR137B
PD45888b_lo0031	24.8282683093771	24.1	SDS5	581.798726419522	18.9485476730375	0.489381539417798	GPR137B
PD42190w	22.9282683093771	22.2	SDS5	569.807672892746	24.4947629845589	0.470793444750933	GPR137B
PD45888b_lo0014	24.8282683093771	24.1	SDS5	593.777722570016	20.4125634380736	0.493191124654795	Wild Type
PD45888b_lo0002	24.8282683093771	24.1	SDS5	524.368832388178	14.0134164777022	0.50589184826473	Wild Type
PD45888b_lo0003	24.8282683093771	24.1	SDS5	557.589425279669	17.4146690422201	0.499223695210797	Wild Type
PD45888b_lo0057	24.8282683093771	24.1	SDS5	543.511897331343	22.4388564949789	0.471269651558334	TP53
PD45888b_lo0005	24.8282683093771	24.1	SDS5	510.694642721422	29.4245761796782	0.492553737803536	TP53
PD42190ce	22.9282683093771	22.2	SDS5	453.954611514984	26.4439585357953	0.485708749152214	Wild Type
PD45888b_lo0012	24.8282683093771	24.1	SDS5	503.979724710532	15.3966364323507	0.507923930269414	chr7_cnv
PD42190z	22.9282683093771	22.2	SDS5	482.83418721755	29.8021811899363	0.503989361702128	Wild Type
PD45888b_lo0007	24.8282683093771	24.1	SDS5	553.246654086756	25.5687830687831	0.485595390524968	Wild Type
PD45888b_lo0045	24.8282683093771	24.1	SDS5	520.710203418697	22.7403628117914	0.473317422434368	RPL5
PD45888b_lo0004	24.8282683093771	24.1	SDS5	553.707770452604	14.7322913292301	0.507289059048741	RPL5
PD45888b_lo0042	24.8282683093771	24.1	SDS5	468.346000758	17.4266547888997	0.481151990349819	Wild Type
PD45888b_lo0050	24.8282683093771	24.1	SDS5	528.851631088294	22.5828474246842	0.483727667793337	RPL5
PD45888b_lo0037	24.8282683093771	24.1	SDS5	557.260412086301	18.071779505453	0.47672778561354	RPL5
PD45888b_lo0058	24.8282683093771	24.1	SDS5	494.214582571678	15.7859572400389	0.498523137512307	Wild Type
PD42190an	22.9282683093771	22.2	SDS5	390.358640667103	23.4850178166505	0.494352409638554	Wild Type
PD45888b_lo0044	24.8282683093771	24.1	SDS5	519.435427047857	17.1277939747328	0.482813536828135	TP53
PD42190bu	22.9282683093771	22.2	SDS5	525.78547935289	22.2478134110787	0.454892505525417	TP53
PD45888b_lo0025	24.8282683093771	24.1	SDS5	506.948218424924	21.6320321779505	0.487455197132616	TP53
PD42190v	22.9282683093771	22.2	SDS5	482.728764004762	26.7204675521002	0.419609910384818	Wild Type
PD42190d	22.9282683093771	22.2	SDS5	476.443328840715	24.4110247273513	0.492574013966755	Wild Type
PD45888b_lo0040	24.8282683093771	24.1	SDS5	558.846469443339	17.8651063600043	0.470261792737363	TP53
PD45888b_lo0032	24.8282683093771	24.1	SDS5	522.659404341152	13.5694849368319	0.484346559883509	Wild Type
PD42190l	22.9282683093771	22.2	SDS5	477.800285245447	20.1321941475003	0.500361097737121	Wild Type
PD42190aj	22.9282683093771	22.2	SDS5	483.05855503965	24.9924684159378	0.476277547877971	Wild Type
PD45888b_lo0020	24.8282683093771	24.1	SDS5	440.165748173631	13.2837976460425	0.514788004136505	TP53
PD42190ag	22.9282683093771	22.2	SDS5	461.787455106094	23.0543137890077	0.455002137665669	TP53
PD42190al	22.9282683093771	22.2	SDS5	398.344130161175	11.0039952488932	0.518861454046639	Wild Type
PD45888b_lo0024	24.8282683093771	24.1	SDS5	480.692876538909	17.463502861462	0.508496176720476	Wild Type
PD45888b_lo0010	24.8282683093771	24.1	SDS5	484.704405623457	23.6016088975273	0.479783571077226	RPL22
PD45888b_lo0048	24.8282683093771	24.1	SDS5	435.07354846904	18.4863945578231	0.490478938257357	Wild Type
PD42190e	22.9282683093771	22.2	SDS5	490.896313327017	23.5280477270273	0.502139364303179	Wild Type
PD45888b_lo0009	24.8282683093771	24.1	SDS5	517.704272262967	18.0538008854335	0.501644320769036	RPL22
PD45888b_lo0029	24.8282683093771	24.1	SDS5	575.337725186724	19.9061926357845	0.493243919527575	RPL22
PD42190cd	22.9282683093771	22.2	SDS5	489.12809438661	30.8172173631357	0.493302402155205	RPL22
PD42190au	22.9282683093771	22.2	SDS5	496.642553463241	27.8096317892236	0.495350942154201	Wild Type
PD42190av	22.9282683093771	22.2	SDS5	482.540983257661	29.6902872260015	0.499165009940358	Wild Type
PD42190bi	22.9282683093771	22.2	SDS5	408.111932892157	23.7331551668286	0.490186457311089	Wild Type
PD45888b_lo0039	24.8282683093771	24.1	SDS5	452.552553413474	25.3469117805852	0.46019801980198	TP53
PD42190bk	22.9282683093771	22.2	SDS5	368.072369240008	23.0928895367671	0.479448386664881	Wild Type
PD45888b_lo0049	24.8282683093771	24.1	SDS5	514.300458154276	27.6361893963935	0.478689542737365	Wild Type
PD45888b_lo0028	24.8282683093771	24.1	SDS5	546.893360377545	18.0327178490444	0.497044275545904	Wild Type
PD45888b_lo0001	24.8282683093771	24.1	SDS5	572.750073033276	17.2267033797646	0.492743278610516	Wild Type
PD45888b_lo0023	24.8282683093771	24.1	SDS5	556.272057625673	20.2851203973653	0.499202551834131	Wild Type
PD45888b_lo0041	24.8282683093771	24.1	SDS5	524.665343098288	24.0472951085196	0.446282446106467	Wild Type
PD42190ad	22.9282683093771	22.2	SDS5	505.982970845647	24.1412104524349	0.495770364033837	Wild Type
PD45888b_lo0030	24.8282683093771	24.1	SDS5	497.958388593751	15.560603606522	0.514336340206186	TP53
PD45888b_lo0026	24.8282683093771	24.1	SDS5	546.856096308593	18.8174333225354	0.492208982584785	chr7_cnv
PD45888b_lo0035	24.8282683093771	24.1	SDS5	465.621330415827	13.9103498542274	0.502125075895568	Wild Type
PD45888b_lo0033	24.8282683093771	24.1	SDS5	449.689659910988	17.7404977864162	0.473991031390135	Wild Type
PD42190bj	22.9282683093771	22.2	SDS5	504.519056897429	19.9846398877011	0.495991754466331	Wild Type
PD45888b_lo0022	24.8282683093771	24.1	SDS5	493.154554846816	23.6556527372854	0.48762233736327	Wild Type
PD45888b_lo0027	24.8282683093771	24.1	SDS5	458.942588912285	14.6274970305583	0.512307692307692	TP53
PD42190bd	22.9282683093771	22.2	SDS5	510.439636648932	22.2563438073642	0.491382011908493	Wild Type
PD42190h	22.9282683093771	22.2	SDS5	420.471178087078	20.8320915667854	0.492480211081794	Wild Type
PD42190ah	22.9282683093771	22.2	SDS5	526.207160116425	24.765873015873	0.498325105782793	Wild Type
PD45888b_lo0018	24.8282683093771	24.1	SDS5	499.123569860466	21.9558632977	0.490178023327195	RPL22
PD45888b_lo0047	24.8282683093771	24.1	SDS5	506.185942998407	22.0579041140266	0.47997591087022	EIF6
PD42190f	22.9282683093771	22.2	SDS5	493.387648792474	24.6867778857575	0.49721145665942	EIF6
PD42190q	22.9282683093771	22.2	SDS5	473.75698470898	25.5782042975921	0.493024553571429	EIF6
PD45888b_lo0043	24.8282683093771	24.1	SDS5	562.10541057297	21.5566353525537	0.497582294960015	EIF6
PD42190by	22.9282683093771	22.2	SDS5	569.210942836138	27.3173523377605	0.49545096353607	EIF6
PD42190bo	22.9282683093771	22.2	SDS5	529.7851866993	23.7711100313141	0.485907142205601	EIF6
PD45888b_lo0011	24.8282683093771	24.1	SDS5	511.249055801281	23.1538710722384	0.492994746059545	Wild Type
PD45888b_lo0015	24.8282683093771	24.1	SDS5	473.409757460771	15.0479699816435	0.517981843575419	Wild Type
PD42190az	22.9282683093771	22.2	SDS5	461.193739565952	20.7353417557499	0.51399063288099	Wild Type
PD42190bp	22.9282683093771	22.2	SDS5	409.623026564281	19.414102148796	0.504163077806489	Wild Type
PD42190am	22.9282683093771	22.2	SDS5	496.256675416084	23.9061386459346	0.489532549469458	Wild Type
PD45888b_lo0006	24.8282683093771	24.1	SDS5	493.575819069899	18.985854659324	0.495816929133858	Wild Type
PD42190k	22.9282683093771	22.2	SDS5	551.91766698972	17.7650631681244	0.475268031189084	Wild Type
PD45888b_lo0016	24.8282683093771	24.1	SDS5	437.567595217573	22.8722870100421	0.493757874241209	RPL5
PD42190aq	22.9282683093771	22.2	SDS5	498.636923540849	30.3503671309794	0.496491763270287	EIF6
PD42190ai	22.9282683093771	22.2	SDS5	425.779552201438	26.961154302991	0.482063003080592	RPL22
PD42190bl	22.9282683093771	22.2	SDS5	449.826640875603	18.7065921606738	0.495063273536365	Wild Type
PD42190bz	22.9282683093771	22.2	SDS5	445.739082194903	31.9321617535903	0.483045425463852	TP53
PD45888b_lo0051	24.8282683093771	24.1	SDS5	436.096300151623	14.0184105388187	0.474893617021277	Wild Type
PD42190c	22.9282683093771	22.2	SDS5	514.254618124417	18.8473976892344	0.449268109595896	Wild Type
PD45888b_lo0019	24.8282683093771	24.1	SDS5	392.08317041459	12.5261040924306	0.525680606230704	Wild Type
PD42190b	22.9282683093771	22.2	SDS5	533.700959641765	23.6272270813087	0.490506041609885	Wild Type
PD45887b_lo0022	24.0282683093771	23.3	SDS6	491.625895268109	18.9563721940623	0.495980426424327	Wild Type
PD45887b_lo0021	24.0282683093771	23.3	SDS6	517.14404270773	18.7871107892831	0.487990762124711	TP53
PD45887b_lo0007	24.0282683093771	23.3	SDS6	523.365815364968	17.7541636495293	0.491517088763216	EIF6
PD45887b_lo0009	24.0282683093771	23.3	SDS6	481.324794837099	24.1411115133961	0.484407864654778	Wild Type
PD45887b_lo0013	24.0282683093771	23.3	SDS6	569.301457929	23.9195329471398	0.476339428938082	TP53
PD45887b_lo0024	24.0282683093771	23.3	SDS6	489.947981870782	17.3912925416365	0.497481108312343	RPL22
PD45887b_lo0003	24.0282683093771	23.3	SDS6	510.179022374853	25.6049963794352	0.485972267010642	RPL22
PD45887b_lo0015	24.0282683093771	23.3	SDS6	512.088266989871	19.3541817523534	0.4926304464766	RPL22
PD45887b_lo0017	24.0282683093771	23.3	SDS6	490.797335655038	20.4639753801593	0.492049756625203	RPL22
PD45887b_lo0020	24.0282683093771	23.3	SDS6	482.06971356161	22.9411658218682	0.480227114254408	TP53
PD45887b_lo0002	24.0282683093771	23.3	SDS6	563.237765121571	28.4583635047067	0.476547468984277	PRPF8
PD45887b_lo0011	24.0282683093771	23.3	SDS6	473.750886157256	36.5528602461984	0.479588083854358	Wild Type
PD45887b_lo0026	24.0282683093771	23.3	SDS6	553.668833150217	21.650434467777	0.48963133640553	TP53
PD45887b_lo0018	24.0282683093771	23.3	SDS6	470.600074449565	26.6963251267198	0.485369482559101	Wild Type
PD45887b_lo0001	24.0282683093771	23.3	SDS6	423.13877434192	11.0948587979725	0.516870782304424	Wild Type
PD45887b_lo0010	24.0282683093771	23.3	SDS6	496.296427226182	12.3240405503259	0.511088911088911	Wild Type
PD45887b_lo0027	24.0282683093771	23.3	SDS6	549.349537882712	14.4091238233164	0.501782001782002	Wild Type
PD45887b_lo0004	24.0282683093771	23.3	SDS6	448.4362827956	11.4471397538016	0.544672586015538	Wild Type
PD45887b_lo0008	24.0282683093771	23.3	SDS6	477.909297614779	14.6564083997104	0.505972130059721	Wild Type
PD45887b_lo0016	24.0282683093771	23.3	SDS6	478.482082220227	26.6774076755974	0.480772474278968	TP53
PD45887b_lo0030	24.0282683093771	23.3	SDS6	491.604450439133	23.5124004344678	0.481797497155859	Wild Type
PD45887b_lo0006	24.0282683093771	23.3	SDS6	488.784210238148	18.9740224475018	0.497218863361548	Wild Type
PD45887b_lo0029	24.0282683093771	23.3	SDS6	456.09083266325	21.802679217958	0.478072079895788	Wild Type
PD45887b_lo0023	24.0282683093771	23.3	SDS6	612.455455210496	24.8432295438088	0.49346818373367	EIF6
PD45887b_lo0025	24.0282683093771	23.3	SDS6	549.411300104542	13.6494388124547	0.511057255377158	EIF6
PD45887b_lo0012	24.0282683093771	23.3	SDS6	387.310053551742	20.3054851556843	0.47084944850308	Wild Type
PD45887b_lo0014	24.0282683093771	23.3	SDS6	450.820925490995	16.9279507603186	0.495085284764383	Wild Type
PD44706ah	25.6282683093771	24.9	SDS7	437.626202367931	21.4164593698176	0.483443708609272	Wild Type
PD44706at	25.6282683093771	24.9	SDS7	537.195149147747	12.9103095632946	0.531352498552962	Wild Type
PD44706aj	25.6282683093771	24.9	SDS7	474.843424950653	20.6446241017137	0.492304131466266	Wild Type
PD44706ak	25.6282683093771	24.9	SDS7	494.281355099295	14.5546572692095	0.484939759036145	chr7_cnv
PD44706af	25.6282683093771	24.9	SDS7	513.39787798957	13.8944859038143	0.508263728452106	Wild Type
PD44706r	25.6282683093771	24.9	SDS7	425.972037577585	17.6712271973466	0.470624805719615	Wild Type
PD44706q	25.6282683093771	24.9	SDS7	564.301726645209	22.7622996130459	0.395921681855093	TP53
PD44706ae	25.6282683093771	24.9	SDS7	456.032356121735	14.3547540077391	0.507821229050279	Wild Type
PD44706ay	25.6282683093771	24.9	SDS7	516.43371123853	24.9060254284135	0.474813917258092	TP53
PD44706k	25.6282683093771	24.9	SDS7	521.643543213135	21.5105030403538	0.451427418541309	Wild Type
PD44706am	25.6282683093771	24.9	SDS7	510.993485503726	22.9364980652294	0.491316526610644	TP53
PD44706z	25.6282683093771	24.9	SDS7	520.403793733719	26.3444582642344	0.485550994123803	Wild Type
PD44706al	25.6282683093771	24.9	SDS7	558.609701179859	19.5389718076285	0.505385339328663	TP53
PD44706ad	25.6282683093771	24.9	SDS7	490.056674569535	19.5984660033167	0.495846190363162	EIF6
PD44706x	25.6282683093771	24.9	SDS7	535.96246766391	18.8794914317302	0.498485358465163	EIF6
PD44706s	25.6282683093771	24.9	SDS7	541.714473604504	18.9669016030956	0.488295053003534	EIF6
PD44706c	25.6282683093771	24.9	SDS7	508.563541284549	15.7385295743505	0.449868278320161	EIF6
PD44706l	25.6282683093771	24.9	SDS7	470.085114575654	16.3257324488668	0.443140364789849	Wild Type
PD44706i	25.6282683093771	24.9	SDS7	514.459970148697	19.8637368711996	0.485587834770767	Wild Type
PD44706h	25.6282683093771	24.9	SDS7	374.461766902063	21.2993366500829	0.474389727670382	Wild Type
PD44706au	25.6282683093771	24.9	SDS7	435.802993631713	20.2789524599226	0.441635786130228	EIF6
PD44706ag	25.6282683093771	24.9	SDS7	424.096494860185	19.9082365948038	0.482433356117567	Wild Type
PD44706ar	25.6282683093771	24.9	SDS7	492.338510788966	17.080223880597	0.503384094754653	Wild Type
PD44706an	25.6282683093771	24.9	SDS7	388.272286056158	20.9792012161415	0.487997817785052	Wild Type
PD44706ai	25.6282683093771	24.9	SDS7	545.999804585632	20.2882117191819	0.474691358024691	Wild Type
PD44706av	25.6282683093771	24.9	SDS7	456.357192833634	21.2041182974019	0.483909274432965	Wild Type
PD44706ao	25.6282683093771	24.9	SDS7	493.343962229677	21.3189607517966	0.489070744050824	Wild Type
PD44706y	25.6282683093771	24.9	SDS7	498.351878543848	23.0136815920398	0.48798915149167	Wild Type
PD44706ap	25.6282683093771	24.9	SDS7	505.950695340296	18.2592592592593	0.487130479102956	TP53
PD44706ax	25.6282683093771	24.9	SDS7	496.242018361765	21.657960199005	0.441826215022091	Wild Type
PD44706p	25.6282683093771	24.9	SDS7	434.311584623573	12.4586788280818	0.438320885912954	Wild Type
PD44706w	25.6282683093771	24.9	SDS7	417.600636752196	18.6025428413488	0.498095517140346	Wild Type
PD44706aq	25.6282683093771	24.9	SDS7	457.492600940283	22.1869817578773	0.486266294227188	TP53
PD44706f	25.6282683093771	24.9	SDS7	496.640765501883	19.3432835820896	0.484727443609023	Wild Type
PD44706v	25.6282683093771	24.9	SDS7	522.877758653224	27.8456329463792	0.4794163626889	Wild Type
PD42191b	25.7282683093771	25	SDS8	885.072148565534	10.5871951219512	0.504683283060803	NA
PD42191d	25.7282683093771	25	SDS8	857.262528217529	5.2	0.478761061946903	NA
PD42191e	25.7282683093771	25	SDS8	918.189896642989	16.1646341463415	0.494901182203772	NA
PD42191g	25.7282683093771	25	SDS8	912.822791043113	6.13170731707317	0.498732343353857	NA
PD42191l	25.7282683093771	25	SDS8	933.034329712558	23.4780487804878	0.490776233828462	NA
PD42191h	25.7282683093771	25	SDS8	913.452993006157	7.46280487804878	0.477884317970925	NA
PD42191i	25.7282683093771	25	SDS8	910.351816963353	18.1932926829268	0.499704716105627	NA
PD42191k	25.7282683093771	25	SDS8	927.878573853797	12.9530487804878	0.501022262607905	NA
PD42191f	25.7282683093771	25	SDS8	904.076979245712	19.4018292682927	0.497098646034816	NA
PD42191j	25.7282683093771	25	SDS8	891.853512031459	21.2835365853659	0.491183542612877	NA
PD45889b_lo0002	26.9282683093771	26.2	SDS9	546.492218544084	15.5651356836804	0.50633764832794	Wild Type
PD45889b_lo0001	26.9282683093771	26.2	SDS9	605.75216377606	24.3653311283169	0.491623758068025	Wild Type
PD45889b_lo0017	26.9282683093771	26.2	SDS9	479.990760258011	13.0859956400812	0.526942355889724	Wild Type
PD45889b_lo0013	26.9282683093771	26.2	SDS9	540.852486068227	18.188679245283	0.501505184524473	Wild Type
PD45889b_lo0018	26.9282683093771	26.2	SDS9	509.091501234241	17.2367135232654	0.495713565305093	Wild Type
PD45889b_lo0008	26.9282683093771	26.2	SDS9	603.39384948925	21.6354957528377	0.490077869881939	Wild Type
PD45889b_lo0028	26.9282683093771	26.2	SDS9	531.389143235589	17.1122303239871	0.494641987335606	Wild Type
PD45889b_lo0023	26.9282683093771	26.2	SDS9	552.471513328442	14.8779222731715	0.516260162601626	Wild Type
PD45889b_lo0006	26.9282683093771	26.2	SDS9	519.486542040136	20.9015259715854	0.491928295533327	Wild Type
PD45889b_lo0014	26.9282683093771	26.2	SDS9	488.364474319607	15.9824099827107	0.525216879870607	Wild Type
PD45889b_lo0026	26.9282683093771	26.2	SDS9	497.415152400409	20.1494399759453	0.490644257703081	Wild Type
PD45889b_lo0009	26.9282683093771	26.2	SDS9	596.326483871831	22.8394347139743	0.491645294163364	Wild Type
PD45889b_lo0029	26.9282683093771	26.2	SDS9	622.260741918343	21.1511689092686	0.485524099767423	Wild Type
PD45889b_lo0027	26.9282683093771	26.2	SDS9	533.061523050662	17.2979778997219	0.506937682570594	Wild Type
PD45889b_lo0007	26.9282683093771	26.2	SDS9	552.261138688555	25.5513042170939	0.488440394608028	Wild Type
PD45889b_lo0020	26.9282683093771	26.2	SDS9	522.710343603272	29.2611441028339	0.494644595910419	Wild Type
PD45889b_lo0012	26.9282683093771	26.2	SDS9	544.923784025528	16.6673682627979	0.520245242048793	Wild Type
PD45889b_lo0003	26.9282683093771	26.2	SDS9	626.450011428735	15.9712846726302	0.513946044810242	Wild Type
PD45889b_lo0005	26.9282683093771	26.2	SDS9	484.384832519418	26.3004585431857	0.489317309297279	Wild Type
PD45889b_lo0025	26.9282683093771	26.2	SDS9	647.532245719074	18.9545215364955	0.41660447761194	Wild Type
PD45889b_lo0016	26.9282683093771	26.2	SDS9	575.423901067512	17.2381417725325	0.50781070526074	Wild Type
PD45889b_lo0030	26.9282683093771	26.2	SDS9	597.295820748548	19.3066977373525	0.445418249099231	Wild Type
PD45889b_lo0004	26.9282683093771	26.2	SDS9	579.928022350646	13.0478087649402	0.52573225219262	Wild Type
PD45889b_lo0015	26.9282683093771	26.2	SDS9	563.442252744798	14.0741186198602	0.511685883452789	Wild Type
PD45889b_lo0011	26.9282683093771	26.2	SDS9	541.847016463731	17.489438472525	0.505786332074552	Wild Type
PD45889b_lo0021	26.9282683093771	26.2	SDS9	510.738299367588	17.9073141396677	0.498975039189678	Wild Type
PD45889b_lo0010	26.9282683093771	26.2	SDS9	572.174897635653	41.20048109449	0.485672267035073	Wild Type
PD45886b_lo0017	33.5282683093771	32.8	SDS10	515.095393268738	12.6618374876271	0.530637765735723	Wild Type
PD45886b_lo0020	33.5282683093771	32.8	SDS10	573.501011304809	17.1137406640871	0.509354802131761	Wild Type
PD45886b_lo0002	33.5282683093771	32.8	SDS10	499.029547487059	11.4064609016467	0.542168674698795	Wild Type
PD45886b_lo0007	33.5282683093771	32.8	SDS10	418.890014136487	16.2156933321335	0.5	Wild Type
PD45886b_lo0011	33.5282683093771	32.8	SDS10	512.98921847649	15.1827589309817	0.508958396598846	Wild Type
PD45886b_lo0024	33.5282683093771	32.8	SDS10	553.261236450108	17.5935390983533	0.475297724324962	Wild Type
PD45886b_lo0025	33.5282683093771	32.8	SDS10	534.039443086958	14.5072437685593	0.511166640637201	Wild Type
PD45886b_lo0009	33.5282683093771	32.8	SDS10	558.06074495766	11.3728066228741	0.532332563510393	Wild Type
PD45886b_lo0022	33.5282683093771	32.8	SDS10	534.757294218321	13.3593989021866	0.51460185017232	Wild Type
PD45886b_lo0018	33.5282683093771	32.8	SDS10	539.479378802035	21.8750112480878	0.492468239564428	Wild Type
PD45886b_lo0026	33.5282683093771	32.8	SDS10	595.305625429969	14.7909655358589	0.486520116134384	Wild Type
PD45886b_lo0005	33.5282683093771	32.8	SDS10	518.479179036284	12.3614685503464	0.52679307502061	Wild Type
PD45886b_lo0028	33.5282683093771	32.8	SDS10	571.963192704973	17.3162062449384	0.512444754594092	Wild Type
PD45886b_lo0006	33.5282683093771	32.8	SDS10	546.2414224758	13.5991181499145	0.520772280641269	Wild Type
PD45886b_lo0021	33.5282683093771	32.8	SDS10	544.964237669226	14.5779717448034	0.51997560231778	Wild Type
PD45886b_lo0029	33.5282683093771	32.8	SDS10	574.199170504436	22.7407540718078	0.499749624436655	Wild Type
PD45886b_lo0014	33.5282683093771	32.8	SDS10	629.141715168863	16.2450283451813	0.50690402830081	Wild Type
PD45886b_lo0004	33.5282683093771	32.8	SDS10	625.118878617038	11.1092414289571	0.529145211122554	Wild Type
PD45886b_lo0001	33.5282683093771	32.8	SDS10	565.242634536084	11.6544587420139	0.535879143936215	SBDS
PD45886b_lo0012	33.5282683093771	32.8	SDS10	573.974160081447	12.9178439665257	0.530548398969452	EIF6
PD45886b_lo0016	33.5282683093771	32.8	SDS10	580.854701272498	18.5887699091154	0.474210690840888	PRPF8
PD45886b_lo0003	33.5282683093771	32.8	SDS10	587.511249206813	12.6799244128498	0.520973154362416	PRPF8
PD45886b_lo0013	33.5282683093771	32.8	SDS10	592.538828443401	11.4743093674075	0.514639418353311	PRPF8
PD45886b_lo0027	33.5282683093771	32.8	SDS10	502.212957554407	17.2808422568163	0.495555841813732	PRPF8
PD45886b_lo0019	33.5282683093771	32.8	SDS10	508.422782708359	15.8690722577162	0.51471203458374	TP53
PD45886b_lo0010	33.5282683093771	32.8	SDS10	530.162830124646	17.3007288760911	0.503399792555031	TP53
PD45886b_lo0023	33.5282683093771	32.8	SDS10	524.452841891103	14.2781427157383	0.509765625	TP53
