# Supplementary material for: Convergent somatic evolution commences in utero in a germline ribosomopathy
Source: Nat Commun. 2023 Aug 22;14:5092. doi: 10.1038/s41467-023-40896-5 (PMC10444798; doi:10.1038/s41467-023-40896-5)
Supplement: Supplementary file 5 — Source Data [file 41467_2023_40896_MOESM5_ESM.zip › Source Data 2/Source data Fig 5 Raw Drosophila genetic data.xlsx]

## Sheet: Figure 5g
Figure 5g
	Control	EIF6/+	EIF6-I58T/+	EIF6-R96W/+	EIF6-N106S/+
	0.966667	0	0.981818	0.9846	0.957143
	0.946429	0	0.985714	0.9919	1
	0.987179	0	0.976378	0.9922	1
	0.941176	0	0.985714	1	0.987179
	0.976744	0	0.974359	0.9881	1
			0.981651	0.9767	1
			0.981982	0.98182	0.971429
			1	0.9865	0.988764
Mean	0.963639	0	0.983452	0.987728	0.988064
S.D	0.0195948	0	0.00779075	0.007131	0.0160535

## Sheet: Figure 5h
Figure 5h
		WT	SbdsP	SbdsP, EIF6/+	SbdsP, EIF6-I58T/+	SbdsP, EIF6-R96W/+	SbdsP, EIF6-N106S/+
		1	0.0227273	0	0.474227	0.69697	0.972477
		1	0.0416667	0	0.567568	0.849056	0.6875
		1	0	0	0.384	0.75	0.881356
		0.986486	0.0606061	0	0.380952	0.6595	0.942529
		0.947368	0.038835	0	0.101695	0.3226	0.518519
		1	0.111111		0.153846		0.716418
		0.978261	0.08		0.215385		0.870588
		0.980392	0.0444444		0.0930233		0.95
		0.9625	0.04				0.78481
		0.988764	0.0779221				0.683544
		0.979592					0.860465
		1					0.91358
		0.970588
		0.980952
	Mean	0.983922	0.0517313	0	0.296337	0.655625	0.815149
	S.D	0.0160946	0.0317376	0	0.179736	0.199344	0.138378
	p t-test				0.00060711	2.56426e-07	2.3141e-13
