# Supplementary material for: Convergent somatic evolution commences in utero in a germline ribosomopathy
Source: Nat Commun. 2023 Aug 22;14:5092. doi: 10.1038/s41467-023-40896-5 (PMC10444798; doi:10.1038/s41467-023-40896-5)
Supplement: Supplementary file 5 — Source Data [file 41467_2023_40896_MOESM5_ESM.zip › Source Data 2/Source Data Fig 3c.xlsx]

## Sheet: Figure_3c_MRCA_timings
donor	node	start	end	ncolony_in_clade	ncolony	driver_long	driver_short	driver_group	t_lower_lb95	t_lower_ub95	t_lower_median	t_upper_lb95	t_upper_median	t_upper_ub95
SDS2	67	13.2313	29.6594	7	38	15q24-26Tetra	15q24-26Tetra	chr15_cnv	0.0412717	0.107019	0.0697156	0.179586	0.275842	0.654433
SDS2	64	26.7111	70.1512	2	38	EIF6:p.R96W	EIF6	EIF6	0.0897221	0.178571	0.129079	0.483927	0.921193	1.37256
SDS4	22	0	34.007	7	18	7q+,7p-	7q+,7p-	chr7_cnv	0.00123116	0.0148117	0.00280264	0.143762	0.228474	0.595203
SDS5	171	16.0346	37.7042	6	100	EIF6:p.M1T	EIF6	EIF6	0.065184	0.150156	0.103683	0.150202	0.214443	0.512508
SDS5	150	20.3989	89.3361	3	100	RPL22:p.Q17*	RPL22	RPL22	0.087251	0.220343	0.137035	1.85725	2.65552	3.52156
SDS5	139	6.40535	60.1276	3	100	TP53:p.R248W	TP53	TP53	0.0239383	0.0999124	0.0507609	0.493785	1.19863	1.98612
SDS5	136	19.4712	97.1691	2	100	RPL5:p.L103V	RPL5	RPL5	0.0716912	0.162561	0.110227	2.10201	2.92769	3.82084
SDS5	134	18.3453	230.9	2	100	RPL5:p.Y240C	RPL5	RPL5	0.0660145	0.152159	0.102632	8.50555	9.60458	10.6959
SDS5	146	19.648	228.844	2	100	TP53:p.A159V	TP53	TP53	0.088415	0.267371	0.140333	10.0415	11.2518	12.4201
SDS5	128	8.6452	287.292	2	100	TP53:p.P151S	TP53	TP53	0.0262877	0.0864856	0.0496795	11.6027	12.6504	13.6691
SDS6	38	22.41	209.21	4	27	RPL22:p.M1V	RPL22	RPL22	0.0854836	0.19156	0.128953	8.14225	9.0463	9.93785
SDS6	48	13.3125	246.368	2	27	EIF6_del:20:30.9Mb-46.7Mb	EIF6_del	EIF6	0.0464336	0.121725	0.0780635	7.78643	8.74461	9.71614
SDS10	41	7.09417	97.2974	4	27	PRPF8:p.C1594R	PRPF8	PRPF8	0.0237973	0.0887292	0.0489477	2.93789	3.97449	5.08437
SDS10	44	7.09417	195.041	3	27	TP53:p.H179Q	TP53	TP53	0.0237973	0.0887292	0.0489477	10.0837	11.4783	12.895
Note: 95% credibility intervals for MRCA shown in Figure 3c correspond to "t_upper_lb95" and "t_upper_ub95". The central estimate for the MRCA is t_upper_median.
start	Estimated number of SNVs acquired by start of branch containing driver.
end	Estimated number of SNVs acquired by end of branch containing driver.
t_lower_lb95	Lower bound of 95 %CI of timing of start of branch containing driver
t_lower_ub95	Upper bound of 95 %CI of timing of start of branch containing driver
t_lower_median	Posterior median of timing of start of branch containing driver
t_upper_lb95	Lower bound of 95 %CI of timing of end of branch containing driver
t_upper_median	Upper bound of 95 %CI of timing of end of branch containing driver
t_upper_ub95	Posterior median of timing of end of branch containing driver
