# Supplementary material for: Convergent somatic evolution commences in utero in a germline ribosomopathy
Source: Nat Commun. 2023 Aug 22;14:5092. doi: 10.1038/s41467-023-40896-5 (PMC10444798; doi:10.1038/s41467-023-40896-5)
Supplement: Supplementary file 5 — Source Data [file 41467_2023_40896_MOESM5_ESM.zip › Source Data 2/Fig. 4c sig_prop_type2_stack2.txt]

colony	Donor	Age	Nmut_adj_as	signature	Nmut_signature	Donor_Age
PD43294b	SDS1	4.2	133.067139516465	X0	0.517483320341808	SDS1: 4.2
PD43294v	SDS1	4.2	136.493656388976	X0	0.0496340568687185	SDS1: 4.2
PD43294n	SDS1	4.2	138.258713393191	X0	0.269176256163735	SDS1: 4.2
PD43294m	SDS1	4.2	138.317718634195	X0	0.150345346341516	SDS1: 4.2
PD43294u	SDS1	4.2	138.963617911346	X0	0.0318237292926747	SDS1: 4.2
PD43294t	SDS1	4.2	139.653407168229	X0	0.381527349480213	SDS1: 4.2
PD43294d	SDS1	4.2	141.653620838387	X0	0.346599285030096	SDS1: 4.2
PD43294f	SDS1	4.2	143.861335710639	X0	0.0983667252722318	SDS1: 4.2
PD43294w	SDS1	4.2	146.808894393944	X0	0.0740212912910642	SDS1: 4.2
PD43294g	SDS1	4.2	152.423667545825	X0	0.345835212078763	SDS1: 4.2
PD43294c	SDS1	4.2	158.643123607082	X0	0.440675343353006	SDS1: 4.2
PD43294j	SDS1	4.2	159.166236259195	X0	0.0760720982121152	SDS1: 4.2
PD43294q	SDS1	4.2	160.128743071905	X0	0.126768588265258	SDS1: 4.2
PD43294p	SDS1	4.2	163.159216806872	X0	1.04144180940557	SDS1: 4.2
PD43294h	SDS1	4.2	163.165998329251	X0	0.200819690251386	SDS1: 4.2
PD43294i	SDS1	4.2	171.885818287307	X0	0.397077997942197	SDS1: 4.2
PD43294r	SDS1	4.2	175.759574646217	X0	0.266474193818458	SDS1: 4.2
PD43294l	SDS1	4.2	191.509861237915	X0	3.37922239023031	SDS1: 4.2
PD43975r	SDS2	5.8	148.127556090522	X0	0.104869066258777	SDS2: 5.8
PD43975m	SDS2	5.8	155.083404264424	X0	0.0497062193155205	SDS2: 5.8
PD43975av	SDS2	5.8	162.57722893356	X0	0.100771009669562	SDS2: 5.8
PD43975q	SDS2	5.8	168.09872219095	X0	0.094894439946504	SDS2: 5.8
PD43975h	SDS2	5.8	169.308614696722	X0	0.169308614696722	SDS2: 5.8
PD43975ao	SDS2	5.8	170.936037738597	X0	0.199425377361697	SDS2: 5.8
PD43975ah	SDS2	5.8	171.266448550638	X0	0.303663915869926	SDS2: 5.8
PD43975ag	SDS2	5.8	172.103235622764	X0	0.0890189149772917	SDS2: 5.8
PD43975f	SDS2	5.8	172.864762752832	X0	0.0725306696865029	SDS2: 5.8
PD43975ak	SDS2	5.8	172.984165618031	X0	0.0879580503142531	SDS2: 5.8
PD43975u	SDS2	5.8	173.37649810783	X0	0.151047706684852	SDS2: 5.8
PD43975ax	SDS2	5.8	174.264501570997	X0	0.0622373219896418	SDS2: 5.8
PD43975c	SDS2	5.8	176.825527002298	X0	0.0237349700674225	SDS2: 5.8
PD43975l	SDS2	5.8	176.951051054767	X0	0.0856214763168227	SDS2: 5.8
PD43975ay	SDS2	5.8	177.44025306001	X0	0.0582832948007332	SDS2: 5.8
PD43975ai	SDS2	5.8	181.365977759999	X0	0.0406910847538459	SDS2: 5.8
PD43975af	SDS2	5.8	181.891774030787	X0	0.163075383613809	SDS2: 5.8
PD43975p	SDS2	5.8	185.03192742964	X0	0.685782668095869	SDS2: 5.8
PD43975y	SDS2	5.8	192.14144415126	X0	0.0371886666099213	SDS2: 5.8
PD43975az	SDS2	5.8	192.880107462671	X0	0.0588049108117899	SDS2: 5.8
PD43975at	SDS2	5.8	195.194082662533	X0	0.25009241841137	SDS2: 5.8
PD43975z	SDS2	5.8	196.334541094292	X0	0.125053847830759	SDS2: 5.8
PD43975n	SDS2	5.8	197.048612067874	X0	0.0194455867172244	SDS2: 5.8
PD43975i	SDS2	5.8	197.99777703522	X0	0.527136938860001	SDS2: 5.8
PD43975w	SDS2	5.8	199.92539021453	X0	0.221436349921157	SDS2: 5.8
PD43975e	SDS2	5.8	200.738117769871	X0	0.879947913511763	SDS2: 5.8
PD43975aq	SDS2	5.8	202.296764036976	X0	0.050574191009244	SDS2: 5.8
PD43975ae	SDS2	5.8	202.522640992976	X0	0.481303807298122	SDS2: 5.8
PD43975al	SDS2	5.8	207.981973072018	X0	0.0570682243185415	SDS2: 5.8
PD43975s	SDS2	5.8	208.027432811768	X0	0.0292996384241927	SDS2: 5.8
PD43975k	SDS2	5.8	209.141385485843	X0	0.0904395180479321	SDS2: 5.8
PD43975o	SDS2	5.8	209.683085883223	X0	0.0304771927155847	SDS2: 5.8
PD43975au	SDS2	5.8	209.705721375425	X0	0.0112745011492164	SDS2: 5.8
PD43975ab	SDS2	5.8	212.821056643133	X0	0.00669248605796016	SDS2: 5.8
PD43975b	SDS2	5.8	219.867951837108	X0	0.475390166134288	SDS2: 5.8
PD43975d	SDS2	5.8	222.00229220456	X0	0.152699989347052	SDS2: 5.8
PD43975j	SDS2	5.8	236.607158111006	X0	0.133470704575439	SDS2: 5.8
PD43975ac	SDS2	5.8	249.03036518662	X0	0.0370580900575327	SDS2: 5.8
PD43295v	SDS3	8.3	188.198394840213	X0	0.0825431556316724	SDS3: 8.3
PD43295i	SDS3	8.3	211.918654433445	X0	0.188778111707954	SDS3: 8.3
PD43295ad	SDS3	8.3	211.982520148929	X0	0.0551399618884497	SDS3: 8.3
PD43295k	SDS3	8.3	222.588534799685	X0	0.0986845720786781	SDS3: 8.3
PD43295g	SDS3	8.3	223.558581614309	X0	0.0638738804612311	SDS3: 8.3
PD43295o	SDS3	8.3	228.619232182766	X0	0.0243211949130602	SDS3: 8.3
PD43295ac	SDS3	8.3	230.137954472381	X0	0.246167463739114	SDS3: 8.3
PD43295m	SDS3	8.3	233.852704854297	X0	0.641595882548969	SDS3: 8.3
PD43295j	SDS3	8.3	235.270584609628	X0	0.214409153461976	SDS3: 8.3
PD43295b	SDS3	8.3	255.093860883234	X0	0.249548342168381	SDS3: 8.3
PD43295e	SDS3	8.3	257.629894393793	X0	0.153216016489701	SDS3: 8.3
PD43295x	SDS3	8.3	260.175756198378	X0	0.315364552967731	SDS3: 8.3
PD43295r	SDS3	8.3	267.906369747836	X0	0.0913317169594895	SDS3: 8.3
PD43295d	SDS3	8.3	268.257657140932	X0	0.0404699051721234	SDS3: 8.3
PD43295f	SDS3	8.3	270.669454903523	X0	0.258366297862454	SDS3: 8.3
PD43295l	SDS3	8.3	274.411791672001	X0	0.144427258774737	SDS3: 8.3
PD43295ab	SDS3	8.3	275.530554149921	X0	5.72937997792432	SDS3: 8.3
PD43295n	SDS3	8.3	289.564491703182	X0	3.23588319478306	SDS3: 8.3
PD43295c	SDS3	8.3	291.877999640536	X0	0.1736077321282	SDS3: 8.3
PD43295p	SDS3	8.3	299.605187322082	X0	0.169008054386815	SDS3: 8.3
PD43295t	SDS3	8.3	304.297887640414	X0	3.43105108128969	SDS3: 8.3
PD43295h	SDS3	8.3	308.087849610677	X0	1.35558653828698	SDS3: 8.3
PD43295q	SDS3	8.3	346.415747307096	X0	0.117248406780863	SDS3: 8.3
PD43293d	SDS4	11.1	218.489162166816	X0	0.277313167365574	SDS4: 11.1
PD43293g	SDS4	11.1	237.623081230732	X0	0.380196929969171	SDS4: 11.1
PD43293n	SDS4	11.1	253.727049766612	X0	0.054481268354794	SDS4: 11.1
PD43293c	SDS4	11.1	262.58463260095	X0	0.00702097948130882	SDS4: 11.1
PD43293h	SDS4	11.1	268.602443613352	X0	0.217582985049922	SDS4: 11.1
PD43293s	SDS4	11.1	272.588175846695	X0	0.295069674885598	SDS4: 11.1
PD43293q	SDS4	11.1	283.037085888999	X0	0.0786214127469442	SDS4: 11.1
PD43293e	SDS4	11.1	283.68645683937	X0	0.822561187639269	SDS4: 11.1
PD43293p	SDS4	11.1	289.021705715569	X0	0.217855557072037	SDS4: 11.1
PD43293u	SDS4	11.1	289.2785842933	X0	0.157216621898533	SDS4: 11.1
PD43293l	SDS4	11.1	292.744527056262	X0	0.0565143874625988	SDS4: 11.1
PD43293b	SDS4	11.1	294.737230987807	X0	0.12079394712615	SDS4: 11.1
PD43293o	SDS4	11.1	307.936324604111	X0	1.55199907600472	SDS4: 11.1
PD43293i	SDS4	11.1	308.495640492902	X0	0.293805371898002	SDS4: 11.1
PD43293w	SDS4	11.1	315.398283372605	X0	0.151999172709689	SDS4: 11.1
PD43293m	SDS4	11.1	317.658207027911	X0	0.189751583844106	SDS4: 11.1
PD43293j	SDS4	11.1	355.294729291573	X0	0.0792478950092728	SDS4: 11.1
PD43293r	SDS4	11.1	357.388496399666	X0	0.518213319779516	SDS4: 11.1
PD42190bk	SDS5	22.2	368.072369240008	X0	0.621743866959473	SDS5: 22.2
PD42190an	SDS5	22.2	390.358640667103	X0	1.3370081882176	SDS5: 22.2
PD42190al	SDS5	22.2	398.344130161175	X0	0.175004743376248	SDS5: 22.2
PD42190bi	SDS5	22.2	408.111932892157	X0	0.0791858974268364	SDS5: 22.2
PD42190bp	SDS5	22.2	409.623026564281	X0	0.116859421992813	SDS5: 22.2
PD42190y	SDS5	22.2	410.346636971675	X0	0.284458583151456	SDS5: 22.2
PD42190h	SDS5	22.2	420.471178087078	X0	0.0724950307046686	SDS5: 22.2
PD42190ai	SDS5	22.2	425.779552201438	X0	0.0589722371470136	SDS5: 22.2
PD42190bz	SDS5	22.2	445.739082194903	X0	0.140759710166811	SDS5: 22.2
PD42190bl	SDS5	22.2	449.826640875603	X0	1.51785765432068	SDS5: 22.2
PD42190ce	SDS5	22.2	453.954611514984	X0	0.0872989637528815	SDS5: 22.2
PD42190az	SDS5	22.2	461.193739565952	X0	0.132804479979724	SDS5: 22.2
PD42190ag	SDS5	22.2	461.787455106094	X0	0.0435648542552919	SDS5: 22.2
PD42190bw	SDS5	22.2	469.515454962415	X0	0.271096147214171	SDS5: 22.2
PD42190q	SDS5	22.2	473.75698470898	X0	0.13535913848828	SDS5: 22.2
PD42190d	SDS5	22.2	476.443328840715	X0	0.142932998652214	SDS5: 22.2
PD42190l	SDS5	22.2	477.800285245447	X0	0.222093097413085	SDS5: 22.2
PD42190av	SDS5	22.2	482.540983257661	X0	1.01120720756201	SDS5: 22.2
PD42190v	SDS5	22.2	482.728764004762	X0	0.113232673038154	SDS5: 22.2
PD42190z	SDS5	22.2	482.83418721755	X0	0.357654953494481	SDS5: 22.2
PD42190aj	SDS5	22.2	483.05855503965	X0	0.177595056999871	SDS5: 22.2
PD42190cd	SDS5	22.2	489.12809438661	X0	0.0983878350777664	SDS5: 22.2
PD42190e	SDS5	22.2	490.896313327017	X0	0.166809426858695	SDS5: 22.2
PD42190f	SDS5	22.2	493.387648792474	X0	0.130822482634368	SDS5: 22.2
PD42190aw	SDS5	22.2	493.506188965115	X0	0.070838208942361	SDS5: 22.2
PD42190be	SDS5	22.2	494.626420427847	X0	0.631665775005259	SDS5: 22.2
PD42190am	SDS5	22.2	496.256675416084	X0	0.0236312702579088	SDS5: 22.2
PD42190au	SDS5	22.2	496.642553463241	X0	0.0355591327061986	SDS5: 22.2
PD42190aq	SDS5	22.2	498.636923540849	X0	0.058663167475394	SDS5: 22.2
PD42190bj	SDS5	22.2	504.519056897429	X0	0.0606393097232487	SDS5: 22.2
PD42190ad	SDS5	22.2	505.982970845647	X0	0.0527065594630882	SDS5: 22.2
PD42190bd	SDS5	22.2	510.439636648932	X0	0.144805570680548	SDS5: 22.2
PD42190c	SDS5	22.2	514.254618124417	X0	0.573494733447573	SDS5: 22.2
PD42190x	SDS5	22.2	518.864787705661	X0	0.0919973027846917	SDS5: 22.2
PD42190bh	SDS5	22.2	520.876044775017	X0	0.31252562686501	SDS5: 22.2
PD42190cg	SDS5	22.2	523.812656902825	X0	0.556808729778593	SDS5: 22.2
PD42190bu	SDS5	22.2	525.78547935289	X0	0.186860035554336	SDS5: 22.2
PD42190ah	SDS5	22.2	526.207160116425	X0	0.382696116448309	SDS5: 22.2
PD42190bo	SDS5	22.2	529.7851866993	X0	0.0962079636863136	SDS5: 22.2
PD42190bc	SDS5	22.2	530.759956522994	X0	0.113146502359553	SDS5: 22.2
PD42190af	SDS5	22.2	531.881339818502	X0	0.183407358558104	SDS5: 22.2
PD42190b	SDS5	22.2	533.700959641765	X0	0.347553605064726	SDS5: 22.2
PD42190g	SDS5	22.2	534.432346572502	X0	0.253045618642283	SDS5: 22.2
PD42190s	SDS5	22.2	546.528240146656	X0	0.258017624103571	SDS5: 22.2
PD42190cf	SDS5	22.2	551.333851591974	X0	0.0473654511676954	SDS5: 22.2
PD42190k	SDS5	22.2	551.91766698972	X0	0.270918489504086	SDS5: 22.2
PD42190by	SDS5	22.2	569.210942836138	X0	0.030935377328051	SDS5: 22.2
PD42190w	SDS5	22.2	569.807672892746	X0	0.161076373962614	SDS5: 22.2
PD45887b_lo0012	SDS6	23.3	387.310053551742	X0	0.049939691718706	SDS6: 23.3
PD45887b_lo0001	SDS6	23.3	423.13877434192	X0	0.210566688653562	SDS6: 23.3
PD45887b_lo0004	SDS6	23.3	448.4362827956	X0	0.570310951987436	SDS6: 23.3
PD45887b_lo0014	SDS6	23.3	450.820925490995	X0	0.454227632736519	SDS6: 23.3
PD45887b_lo0029	SDS6	23.3	456.09083266325	X0	0.352533976937778	SDS6: 23.3
PD45887b_lo0018	SDS6	23.3	470.600074449565	X0	0.123842124855149	SDS6: 23.3
PD45887b_lo0011	SDS6	23.3	473.750886157256	X0	0.637333030704829	SDS6: 23.3
PD45887b_lo0008	SDS6	23.3	477.909297614779	X0	0.493558720458588	SDS6: 23.3
PD45887b_lo0016	SDS6	23.3	478.482082220227	X0	5.00083982094729	SDS6: 23.3
PD45887b_lo0009	SDS6	23.3	481.324794837099	X0	0	SDS6: 23.3
PD45887b_lo0020	SDS6	23.3	482.06971356161	X0	0.788639393153786	SDS6: 23.3
PD45887b_lo0006	SDS6	23.3	488.784210238148	X0	0.0402528173137298	SDS6: 23.3
PD45887b_lo0024	SDS6	23.3	489.947981870782	X0	0.365027469936841	SDS6: 23.3
PD45887b_lo0017	SDS6	23.3	490.797335655038	X0	0.999441847152078	SDS6: 23.3
PD45887b_lo0030	SDS6	23.3	491.604450439133	X0	0.393062116905163	SDS6: 23.3
PD45887b_lo0022	SDS6	23.3	491.625895268109	X0	0.140464541505174	SDS6: 23.3
PD45887b_lo0010	SDS6	23.3	496.296427226182	X0	0.0348278194544689	SDS6: 23.3
PD45887b_lo0003	SDS6	23.3	510.179022374853	X0	0.525957755025622	SDS6: 23.3
PD45887b_lo0015	SDS6	23.3	512.088266989871	X0	0.176262265811731	SDS6: 23.3
PD45887b_lo0021	SDS6	23.3	517.14404270773	X0	0.0962128451549265	SDS6: 23.3
PD45887b_lo0007	SDS6	23.3	523.365815364968	X0	0.21756546597158	SDS6: 23.3
PD45887b_lo0027	SDS6	23.3	549.349537882712	X0	0.088604764174631	SDS6: 23.3
PD45887b_lo0025	SDS6	23.3	549.411300104542	X0	0.237097138437972	SDS6: 23.3
PD45887b_lo0026	SDS6	23.3	553.668833150217	X0	0.0437682872055507	SDS6: 23.3
PD45887b_lo0002	SDS6	23.3	563.237765121571	X0	0.124084948254752	SDS6: 23.3
PD45887b_lo0013	SDS6	23.3	569.301457929	X0	0.289186995561544	SDS6: 23.3
PD45887b_lo0023	SDS6	23.3	612.455455210496	X0	0.803764751415076	SDS6: 23.3
PD45888b_lo0019	SDS5	24.1	392.08317041459	X0	0.0321379647880811	SDS5: 24.1
PD45888b_lo0048	SDS5	24.1	435.07354846904	X0	0.514879939016615	SDS5: 24.1
PD45888b_lo0051	SDS5	24.1	436.096300151623	X0	0.0365852600798341	SDS5: 24.1
PD45888b_lo0016	SDS5	24.1	437.567595217573	X0	0.137487085929019	SDS5: 24.1
PD45888b_lo0020	SDS5	24.1	440.165748173631	X0	0.166284838198927	SDS5: 24.1
PD45888b_lo0033	SDS5	24.1	449.689659910988	X0	0.168958542741123	SDS5: 24.1
PD45888b_lo0039	SDS5	24.1	452.552553413474	X0	0.0421259025783819	SDS5: 24.1
PD45888b_lo0027	SDS5	24.1	458.942588912285	X0	0.115457255072273	SDS5: 24.1
PD45888b_lo0035	SDS5	24.1	465.621330415827	X0	0.26918733164665	SDS5: 24.1
PD45888b_lo0042	SDS5	24.1	468.346000758	X0	0.164910563647183	SDS5: 24.1
PD45888b_lo0015	SDS5	24.1	473.409757460771	X0	0.291542665884932	SDS5: 24.1
PD45888b_lo0024	SDS5	24.1	480.692876538909	X0	0.0627536392348445	SDS5: 24.1
PD45888b_lo0010	SDS5	24.1	484.704405623457	X0	0.0414783721193667	SDS5: 24.1
PD45888b_lo0022	SDS5	24.1	493.154554846816	X0	0.20745684398604	SDS5: 24.1
PD45888b_lo0006	SDS5	24.1	493.575819069899	X0	0.136073534079421	SDS5: 24.1
PD45888b_lo0058	SDS5	24.1	494.214582571678	X0	0.169251569373862	SDS5: 24.1
PD45888b_lo0030	SDS5	24.1	497.958388593751	X0	0.187908825884434	SDS5: 24.1
PD45888b_lo0018	SDS5	24.1	499.123569860466	X0	0.0298518881495494	SDS5: 24.1
PD45888b_lo0012	SDS5	24.1	503.979724710532	X0	0.395011135583931	SDS5: 24.1
PD45888b_lo0047	SDS5	24.1	506.185942998407	X0	0.104940988182597	SDS5: 24.1
PD45888b_lo0025	SDS5	24.1	506.948218424924	X0	0.0252213043992499	SDS5: 24.1
PD45888b_lo0005	SDS5	24.1	510.694642721422	X0	0.421601496327654	SDS5: 24.1
PD45888b_lo0011	SDS5	24.1	511.249055801281	X0	0.143340856766714	SDS5: 24.1
PD45888b_lo0008	SDS5	24.1	513.695150928349	X0	1.05619563742277	SDS5: 24.1
PD45888b_lo0049	SDS5	24.1	514.300458154276	X0	0.283154184826512	SDS5: 24.1
PD45888b_lo0009	SDS5	24.1	517.704272262967	X0	0.0570473027287016	SDS5: 24.1
PD45888b_lo0044	SDS5	24.1	519.435427047857	X0	0.0895578322496305	SDS5: 24.1
PD45888b_lo0045	SDS5	24.1	520.710203418697	X0	0.324500561550782	SDS5: 24.1
PD45888b_lo0032	SDS5	24.1	522.659404341152	X0	0.141058646057981	SDS5: 24.1
PD45888b_lo0002	SDS5	24.1	524.368832388178	X0	0.261139856767021	SDS5: 24.1
PD45888b_lo0041	SDS5	24.1	524.665343098288	X0	0.303921997526447	SDS5: 24.1
PD45888b_lo0050	SDS5	24.1	528.851631088294	X0	0.133164079770434	SDS5: 24.1
PD45888b_lo0021	SDS5	24.1	531.956396218277	X0	0.146242308238702	SDS5: 24.1
PD45888b_lo0017	SDS5	24.1	538.352574534238	X0	0.161045641954687	SDS5: 24.1
PD45888b_lo0036	SDS5	24.1	538.933163655863	X0	0.242098882111032	SDS5: 24.1
PD45888b_lo0057	SDS5	24.1	543.511897331343	X0	0.334828246206988	SDS5: 24.1
PD45888b_lo0026	SDS5	24.1	546.856096308593	X0	0.235922430929592	SDS5: 24.1
PD45888b_lo0028	SDS5	24.1	546.893360377545	X0	1.07000874856476	SDS5: 24.1
PD45888b_lo0052	SDS5	24.1	551.114872176181	X0	0.271217948905601	SDS5: 24.1
PD45888b_lo0007	SDS5	24.1	553.246654086756	X0	0.634057963110664	SDS5: 24.1
PD45888b_lo0004	SDS5	24.1	553.707770452604	X0	0.160031147529654	SDS5: 24.1
PD45888b_lo0055	SDS5	24.1	555.946065498645	X0	0.0205905950184683	SDS5: 24.1
PD45888b_lo0023	SDS5	24.1	556.272057625673	X0	0.190390734008787	SDS5: 24.1
PD45888b_lo0037	SDS5	24.1	557.260412086301	X0	0.0762420961809616	SDS5: 24.1
PD45888b_lo0003	SDS5	24.1	557.589425279669	X0	0.180396578766952	SDS5: 24.1
PD45888b_lo0040	SDS5	24.1	558.846469443339	X0	0.129063849755967	SDS5: 24.1
PD45888b_lo0043	SDS5	24.1	562.10541057297	X0	0.0567146714703669	SDS5: 24.1
PD45888b_lo0001	SDS5	24.1	572.750073033276	X0	0.106979180307939	SDS5: 24.1
PD45888b_lo0029	SDS5	24.1	575.337725186724	X0	0.189440470488312	SDS5: 24.1
PD45888b_lo0031	SDS5	24.1	581.798726419522	X0	0.598016112521808	SDS5: 24.1
PD45888b_lo0013	SDS5	24.1	586.353702732708	X0	0.414783969778765	SDS5: 24.1
PD45888b_lo0014	SDS5	24.1	593.777722570016	X0	0.0424126944692869	SDS5: 24.1
PD44706h	SDS7	24.9	374.461766902063	X0	0.319804304031265	SDS7: 24.9
PD44706an	SDS7	24.9	388.272286056158	X0	0.664454060959199	SDS7: 24.9
PD44706w	SDS7	24.9	417.600636752196	X0	0.641531412981634	SDS7: 24.9
PD44706ag	SDS7	24.9	424.096494860185	X0	0.192225040163257	SDS7: 24.9
PD44706r	SDS7	24.9	425.972037577585	X0	0.117637626656601	SDS7: 24.9
PD44706p	SDS7	24.9	434.311584623573	X0	0.141986479588476	SDS7: 24.9
PD44706au	SDS7	24.9	435.802993631713	X0	0.686209133618996	SDS7: 24.9
PD44706ah	SDS7	24.9	437.626202367931	X0	1.51530997878735	SDS7: 24.9
PD44706ae	SDS7	24.9	456.032356121735	X0	0.578350072632521	SDS7: 24.9
PD44706av	SDS7	24.9	456.357192833634	X0	1.73322360961112	SDS7: 24.9
PD44706aq	SDS7	24.9	457.492600940283	X0	0.1795224130272	SDS7: 24.9
PD44706l	SDS7	24.9	470.085114575654	X0	1.24703134561042	SDS7: 24.9
PD44706aj	SDS7	24.9	474.843424950653	X0	0.161747152051317	SDS7: 24.9
PD44706ad	SDS7	24.9	490.056674569535	X0	1.23114728292592	SDS7: 24.9
PD44706ar	SDS7	24.9	492.338510788966	X0	0.722256984042493	SDS7: 24.9
PD44706ao	SDS7	24.9	493.343962229677	X0	2.46671981114839	SDS7: 24.9
PD44706ak	SDS7	24.9	494.281355099295	X0	1.51881602375525	SDS7: 24.9
PD44706ax	SDS7	24.9	496.242018361765	X0	0.495063296227889	SDS7: 24.9
PD44706f	SDS7	24.9	496.640765501883	X0	0.309540643318348	SDS7: 24.9
PD44706y	SDS7	24.9	498.351878543848	X0	0.154306200925274	SDS7: 24.9
PD44706ap	SDS7	24.9	505.950695340296	X0	0.615674942522529	SDS7: 24.9
PD44706c	SDS7	24.9	508.563541284549	X0	0.262354207805521	SDS7: 24.9
PD44706am	SDS7	24.9	510.993485503726	X0	0.0989395131385346	SDS7: 24.9
PD44706af	SDS7	24.9	513.39787798957	X0	0.160436836871741	SDS7: 24.9
PD44706i	SDS7	24.9	514.459970148697	X0	0.125332475326249	SDS7: 24.9
PD44706ay	SDS7	24.9	516.43371123853	X0	3.90233130902087	SDS7: 24.9
PD44706z	SDS7	24.9	520.403793733719	X0	0.82349611316105	SDS7: 24.9
PD44706k	SDS7	24.9	521.643543213135	X0	0.869405905355225	SDS7: 24.9
PD44706v	SDS7	24.9	522.877758653224	X0	0.23707303918786	SDS7: 24.9
PD44706x	SDS7	24.9	535.96246766391	X0	0.155872753459303	SDS7: 24.9
PD44706at	SDS7	24.9	537.195149147747	X0	0.907623672323803	SDS7: 24.9
PD44706s	SDS7	24.9	541.714473604504	X0	0.149810418585316	SDS7: 24.9
PD44706ai	SDS7	24.9	545.999804585632	X0	0.152974083181319	SDS7: 24.9
PD44706al	SDS7	24.9	558.609701179859	X0	0.346888251268007	SDS7: 24.9
PD44706q	SDS7	24.9	564.301726645209	X0	0.541440889105211	SDS7: 24.9
PD42191d	SDS8	25	857.262528217529	X0	0.171452505643506	SDS8: 25
PD42191b	SDS8	25	885.072148565534	X0	0.990290515877521	SDS8: 25
PD42191j	SDS8	25	891.853512031459	X0	8.52964550751017	SDS8: 25
PD42191f	SDS8	25	904.076979245712	X0	1.70529490097245	SDS8: 25
PD42191i	SDS8	25	910.351816963353	X0	0.72528029373454	SDS8: 25
PD42191g	SDS8	25	912.822791043113	X0	0.346641566218904	SDS8: 25
PD42191h	SDS8	25	913.452993006157	X0	1.08991550301871	SDS8: 25
PD42191e	SDS8	25	918.189896642989	X0	4.98001299874164	SDS8: 25
PD42191k	SDS8	25	927.878573853797	X0	2.35772424503834	SDS8: 25
PD42191l	SDS8	25	933.034329712558	X0	1.17280851500182	SDS8: 25
PD45889b_lo0017	SDS9	26.2	479.990760258011	X0	1.79996535096754	SDS9: 26.2
PD45889b_lo0005	SDS9	26.2	484.384832519418	X0	0.053820536946602	SDS9: 26.2
PD45889b_lo0014	SDS9	26.2	488.364474319607	X0	0.527629959692038	SDS9: 26.2
PD45889b_lo0026	SDS9	26.2	497.415152400409	X0	1.01769996698015	SDS9: 26.2
PD45889b_lo0018	SDS9	26.2	509.091501234241	X0	0.788569979132765	SDS9: 26.2
PD45889b_lo0021	SDS9	26.2	510.738299367588	X0	1.38324956078722	SDS9: 26.2
PD45889b_lo0006	SDS9	26.2	519.486542040136	X0	0.742933810122902	SDS9: 26.2
PD45889b_lo0020	SDS9	26.2	522.710343603272	X0	0.181719342356966	SDS9: 26.2
PD45889b_lo0028	SDS9	26.2	531.389143235589	X0	0.14502978800098	SDS9: 26.2
PD45889b_lo0027	SDS9	26.2	533.061523050662	X0	1.9246203786293	SDS9: 26.2
PD45889b_lo0013	SDS9	26.2	540.852486068227	X0	0.846153995117311	SDS9: 26.2
PD45889b_lo0011	SDS9	26.2	541.847016463731	X0	0.0709843253009255	SDS9: 26.2
PD45889b_lo0012	SDS9	26.2	544.923784025528	X0	0.457110459005962	SDS9: 26.2
PD45889b_lo0002	SDS9	26.2	546.492218544084	X0	0.8763349606943	SDS9: 26.2
PD45889b_lo0007	SDS9	26.2	552.261138688555	X0	0.754542834836107	SDS9: 26.2
PD45889b_lo0023	SDS9	26.2	552.471513328442	X0	4.10534707484845	SDS9: 26.2
PD45889b_lo0015	SDS9	26.2	563.442252744798	X0	0.228059959444323	SDS9: 26.2
PD45889b_lo0010	SDS9	26.2	572.174897635653	X0	0.112296007947184	SDS9: 26.2
PD45889b_lo0016	SDS9	26.2	575.423901067512	X0	0.332889860121701	SDS9: 26.2
PD45889b_lo0004	SDS9	26.2	579.928022350646	X0	0.197393340940948	SDS9: 26.2
PD45889b_lo0009	SDS9	26.2	596.326483871831	X0	0.199144280328255	SDS9: 26.2
PD45889b_lo0030	SDS9	26.2	597.295820748548	X0	0.392163922713693	SDS9: 26.2
PD45889b_lo0008	SDS9	26.2	603.39384948925	X0	1.03374737715104	SDS9: 26.2
PD45889b_lo0001	SDS9	26.2	605.75216377606	X0	0.397661042766658	SDS9: 26.2
PD45889b_lo0029	SDS9	26.2	622.260741918343	X0	0.300555277849647	SDS9: 26.2
PD45889b_lo0003	SDS9	26.2	626.450011428735	X0	1.04208701709943	SDS9: 26.2
PD45889b_lo0025	SDS9	26.2	647.532245719074	X0	0.566741444111666	SDS9: 26.2
PD45886b_lo0007	SDS10	32.8	418.890014136487	X0	0.539104012276248	SDS10: 32.8
PD45886b_lo0002	SDS10	32.8	499.029547487059	X0	0.42237610602353	SDS10: 32.8
PD45886b_lo0027	SDS10	32.8	502.212957554407	X0	6.63689361753912	SDS10: 32.8
PD45886b_lo0019	SDS10	32.8	508.422782708359	X0	0.209658879467365	SDS10: 32.8
PD45886b_lo0011	SDS10	32.8	512.98921847649	X0	0.565796932143187	SDS10: 32.8
PD45886b_lo0017	SDS10	32.8	515.095393268738	X0	0.62547297754061	SDS10: 32.8
PD45886b_lo0005	SDS10	32.8	518.479179036284	X0	3.31040642008589	SDS10: 32.8
PD45886b_lo0023	SDS10	32.8	524.452841891103	X0	2.31715799640566	SDS10: 32.8
PD45886b_lo0010	SDS10	32.8	530.162830124646	X0	3.77323095313937	SDS10: 32.8
PD45886b_lo0025	SDS10	32.8	534.039443086958	X0	15.8918759214012	SDS10: 32.8
PD45886b_lo0022	SDS10	32.8	534.757294218321	X0	1.06951458843664	SDS10: 32.8
PD45886b_lo0018	SDS10	32.8	539.479378802035	X0	0.447700729296295	SDS10: 32.8
PD45886b_lo0021	SDS10	32.8	544.964237669226	X0	0.34967438978776	SDS10: 32.8
PD45886b_lo0006	SDS10	32.8	546.2414224758	X0	4.98772079716568	SDS10: 32.8
PD45886b_lo0024	SDS10	32.8	553.261236450108	X0	0.311438444359332	SDS10: 32.8
PD45886b_lo0009	SDS10	32.8	558.06074495766	X0	0.0987718132668425	SDS10: 32.8
PD45886b_lo0001	SDS10	32.8	565.242634536084	X0	0.708478506502993	SDS10: 32.8
PD45886b_lo0028	SDS10	32.8	571.963192704973	X0	0.268871586314304	SDS10: 32.8
PD45886b_lo0020	SDS10	32.8	573.501011304809	X0	2.2952088792766	SDS10: 32.8
PD45886b_lo0012	SDS10	32.8	573.974160081447	X0	0.914106995685267	SDS10: 32.8
PD45886b_lo0029	SDS10	32.8	574.199170504436	X0	0.837839256572621	SDS10: 32.8
PD45886b_lo0016	SDS10	32.8	580.854701272498	X0	2.85158827268698	SDS10: 32.8
PD45886b_lo0003	SDS10	32.8	587.511249206813	X0	6.24124269084919	SDS10: 32.8
PD45886b_lo0013	SDS10	32.8	592.538828443401	X0	2.03462127838999	SDS10: 32.8
PD45886b_lo0026	SDS10	32.8	595.305625429969	X0	0.611075310871822	SDS10: 32.8
PD45886b_lo0004	SDS10	32.8	625.118878617038	X0	1.22159349594974	SDS10: 32.8
PD45886b_lo0014	SDS10	32.8	629.141715168863	X0	0.296648352928344	SDS10: 32.8
PD43294b	SDS1	4.2	133.067139516465	SBSblood	74.1294856389641	SDS1: 4.2
PD43294v	SDS1	4.2	136.493656388976	SBSblood	98.1265304294566	SDS1: 4.2
PD43294n	SDS1	4.2	138.258713393191	SBSblood	76.8008799972619	SDS1: 4.2
PD43294m	SDS1	4.2	138.317718634195	SBSblood	74.8058305256849	SDS1: 4.2
PD43294u	SDS1	4.2	138.963617911346	SBSblood	100.881221857779	SDS1: 4.2
PD43294t	SDS1	4.2	139.653407168229	SBSblood	117.258471616664	SDS1: 4.2
PD43294d	SDS1	4.2	141.653620838387	SBSblood	105.773060070706	SDS1: 4.2
PD43294f	SDS1	4.2	143.861335710639	SBSblood	97.3154308958848	SDS1: 4.2
PD43294w	SDS1	4.2	146.808894393944	SBSblood	105.048549223902	SDS1: 4.2
PD43294g	SDS1	4.2	152.423667545825	SBSblood	82.4816980807849	SDS1: 4.2
PD43294c	SDS1	4.2	158.643123607082	SBSblood	85.5674003366643	SDS1: 4.2
PD43294j	SDS1	4.2	159.166236259195	SBSblood	100.754568232015	SDS1: 4.2
PD43294q	SDS1	4.2	160.128743071905	SBSblood	89.8388968943	SDS1: 4.2
PD43294p	SDS1	4.2	163.159216806872	SBSblood	96.7962303964173	SDS1: 4.2
PD43294h	SDS1	4.2	163.165998329251	SBSblood	96.0420168627253	SDS1: 4.2
PD43294i	SDS1	4.2	171.885818287307	SBSblood	116.95850838018	SDS1: 4.2
PD43294r	SDS1	4.2	175.759574646217	SBSblood	141.197304741593	SDS1: 4.2
PD43294l	SDS1	4.2	191.509861237915	SBSblood	131.931761180546	SDS1: 4.2
PD43975r	SDS2	5.8	148.127556090522	SBSblood	91.1312185788769	SDS2: 5.8
PD43975m	SDS2	5.8	155.083404264424	SBSblood	125.697087405088	SDS2: 5.8
PD43975av	SDS2	5.8	162.57722893356	SBSblood	86.8713284024737	SDS2: 5.8
PD43975q	SDS2	5.8	168.09872219095	SBSblood	108.491457555982	SDS2: 5.8
PD43975h	SDS2	5.8	169.308614696722	SBSblood	129.535199294217	SDS2: 5.8
PD43975ao	SDS2	5.8	170.936037738597	SBSblood	108.615607313067	SDS2: 5.8
PD43975ah	SDS2	5.8	171.266448550638	SBSblood	110.770523231031	SDS2: 5.8
PD43975ag	SDS2	5.8	172.103235622764	SBSblood	115.487205697206	SDS2: 5.8
PD43975f	SDS2	5.8	172.864762752832	SBSblood	96.7256922494255	SDS2: 5.8
PD43975ak	SDS2	5.8	172.984165618031	SBSblood	154.263760576147	SDS2: 5.8
PD43975u	SDS2	5.8	173.37649810783	SBSblood	133.04019313138	SDS2: 5.8
PD43975ax	SDS2	5.8	174.264501570997	SBSblood	154.348558534312	SDS2: 5.8
PD43975c	SDS2	5.8	176.825527002298	SBSblood	120.68045530781	SDS2: 5.8
PD43975l	SDS2	5.8	176.951051054767	SBSblood	114.497319204671	SDS2: 5.8
PD43975ay	SDS2	5.8	177.44025306001	SBSblood	98.6282866461297	SDS2: 5.8
PD43975ai	SDS2	5.8	181.365977759999	SBSblood	111.726092709846	SDS2: 5.8
PD43975af	SDS2	5.8	181.891774030787	SBSblood	126.759750109042	SDS2: 5.8
PD43975p	SDS2	5.8	185.03192742964	SBSblood	126.248707407762	SDS2: 5.8
PD43975y	SDS2	5.8	192.14144415126	SBSblood	146.572931331903	SDS2: 5.8
PD43975az	SDS2	5.8	192.880107462671	SBSblood	94.846440648336	SDS2: 5.8
PD43975at	SDS2	5.8	195.194082662533	SBSblood	139.899258933287	SDS2: 5.8
PD43975z	SDS2	5.8	196.334541094292	SBSblood	133.182347939759	SDS2: 5.8
PD43975n	SDS2	5.8	197.048612067874	SBSblood	115.286401784184	SDS2: 5.8
PD43975i	SDS2	5.8	197.99777703522	SBSblood	136.110614713205	SDS2: 5.8
PD43975w	SDS2	5.8	199.92539021453	SBSblood	93.623288746665	SDS2: 5.8
PD43975e	SDS2	5.8	200.738117769871	SBSblood	164.983359190381	SDS2: 5.8
PD43975aq	SDS2	5.8	202.296764036976	SBSblood	134.3124077728	SDS2: 5.8
PD43975ae	SDS2	5.8	202.522640992976	SBSblood	170.350294289555	SDS2: 5.8
PD43975al	SDS2	5.8	207.981973072018	SBSblood	121.846999833899	SDS2: 5.8
PD43975s	SDS2	5.8	208.027432811768	SBSblood	169.593632108833	SDS2: 5.8
PD43975k	SDS2	5.8	209.141385485843	SBSblood	105.458130513767	SDS2: 5.8
PD43975o	SDS2	5.8	209.683085883223	SBSblood	104.676966100947	SDS2: 5.8
PD43975au	SDS2	5.8	209.705721375425	SBSblood	138.862393404324	SDS2: 5.8
PD43975ab	SDS2	5.8	212.821056643133	SBSblood	136.821184968937	SDS2: 5.8
PD43975b	SDS2	5.8	219.867951837108	SBSblood	145.297061901868	SDS2: 5.8
PD43975d	SDS2	5.8	222.00229220456	SBSblood	132.33215999876	SDS2: 5.8
PD43975j	SDS2	5.8	236.607158111006	SBSblood	157.901910362953	SDS2: 5.8
PD43975ac	SDS2	5.8	249.03036518662	SBSblood	158.697564862378	SDS2: 5.8
PD43295v	SDS3	8.3	188.198394840213	SBSblood	134.586615257442	SDS3: 8.3
PD43295i	SDS3	8.3	211.918654433445	SBSblood	154.134283401291	SDS3: 8.3
PD43295ad	SDS3	8.3	211.982520148929	SBSblood	173.488700088359	SDS3: 8.3
PD43295k	SDS3	8.3	222.588534799685	SBSblood	188.767138957831	SDS3: 8.3
PD43295g	SDS3	8.3	223.558581614309	SBSblood	191.46195668254	SDS3: 8.3
PD43295o	SDS3	8.3	228.619232182766	SBSblood	147.167550418927	SDS3: 8.3
PD43295ac	SDS3	8.3	230.137954472381	SBSblood	168.750658805532	SDS3: 8.3
PD43295m	SDS3	8.3	233.852704854297	SBSblood	212.464176694931	SDS3: 8.3
PD43295j	SDS3	8.3	235.270584609628	SBSblood	183.227108738222	SDS3: 8.3
PD43295b	SDS3	8.3	255.093860883234	SBSblood	198.008291232538	SDS3: 8.3
PD43295e	SDS3	8.3	257.629894393793	SBSblood	206.359275542517	SDS3: 8.3
PD43295x	SDS3	8.3	260.175756198378	SBSblood	203.398873644438	SDS3: 8.3
PD43295r	SDS3	8.3	267.906369747836	SBSblood	233.498667578631	SDS3: 8.3
PD43295d	SDS3	8.3	268.257657140932	SBSblood	223.83326409199	SDS3: 8.3
PD43295f	SDS3	8.3	270.669454903523	SBSblood	244.955856687688	SDS3: 8.3
PD43295l	SDS3	8.3	274.411791672001	SBSblood	200.73722501318	SDS3: 8.3
PD43295ab	SDS3	8.3	275.530554149921	SBSblood	237.240084865052	SDS3: 8.3
PD43295n	SDS3	8.3	289.564491703182	SBSblood	217.564280841186	SDS3: 8.3
PD43295c	SDS3	8.3	291.877999640536	SBSblood	244.645846018408	SDS3: 8.3
PD43295p	SDS3	8.3	299.605187322082	SBSblood	267.608889752942	SDS3: 8.3
PD43295t	SDS3	8.3	304.297887640414	SBSblood	252.431729463647	SDS3: 8.3
PD43295h	SDS3	8.3	308.087849610677	SBSblood	232.74188510989	SDS3: 8.3
PD43295q	SDS3	8.3	346.415747307096	SBSblood	225.89504408244	SDS3: 8.3
PD43293d	SDS4	11.1	218.489162166816	SBSblood	152.67350377872	SDS4: 11.1
PD43293g	SDS4	11.1	237.623081230732	SBSblood	176.173752424465	SDS4: 11.1
PD43293n	SDS4	11.1	253.727049766612	SBSblood	185.882304588221	SDS4: 11.1
PD43293c	SDS4	11.1	262.58463260095	SBSblood	198.686698341558	SDS4: 11.1
PD43293h	SDS4	11.1	268.602443613352	SBSblood	176.969995461121	SDS4: 11.1
PD43293s	SDS4	11.1	272.588175846695	SBSblood	157.237009371775	SDS4: 11.1
PD43293q	SDS4	11.1	283.037085888999	SBSblood	145.630442831165	SDS4: 11.1
PD43293e	SDS4	11.1	283.68645683937	SBSblood	231.405244976187	SDS4: 11.1
PD43293p	SDS4	11.1	289.021705715569	SBSblood	218.16781670384	SDS4: 11.1
PD43293u	SDS4	11.1	289.2785842933	SBSblood	206.857770262994	SDS4: 11.1
PD43293l	SDS4	11.1	292.744527056262	SBSblood	249.166282883852	SDS4: 11.1
PD43293b	SDS4	11.1	294.737230987807	SBSblood	188.800939358173	SDS4: 11.1
PD43293o	SDS4	11.1	307.936324604111	SBSblood	252.766452688038	SDS4: 11.1
PD43293i	SDS4	11.1	308.495640492902	SBSblood	211.692891397758	SDS4: 11.1
PD43293w	SDS4	11.1	315.398283372605	SBSblood	194.634940654757	SDS4: 11.1
PD43293m	SDS4	11.1	317.658207027911	SBSblood	221.679044784987	SDS4: 11.1
PD43293j	SDS4	11.1	355.294729291573	SBSblood	254.055543417227	SDS4: 11.1
PD43293r	SDS4	11.1	357.388496399666	SBSblood	229.389806414126	SDS4: 11.1
PD42190bk	SDS5	22.2	368.072369240008	SBSblood	360.511963817781	SDS5: 22.2
PD42190an	SDS5	22.2	390.358640667103	SBSblood	369.300761702676	SDS5: 22.2
PD42190al	SDS5	22.2	398.344130161175	SBSblood	379.435284317332	SDS5: 22.2
PD42190bi	SDS5	22.2	408.111932892157	SBSblood	373.733070963152	SDS5: 22.2
PD42190bp	SDS5	22.2	409.623026564281	SBSblood	389.806128792658	SDS5: 22.2
PD42190y	SDS5	22.2	410.346636971675	SBSblood	370.716109259425	SDS5: 22.2
PD42190h	SDS5	22.2	420.471178087078	SBSblood	401.157293656843	SDS5: 22.2
PD42190ai	SDS5	22.2	425.779552201438	SBSblood	408.754267337095	SDS5: 22.2
PD42190bz	SDS5	22.2	445.739082194903	SBSblood	421.035753060628	SDS5: 22.2
PD42190bl	SDS5	22.2	449.826640875603	SBSblood	388.159832935894	SDS5: 22.2
PD42190ce	SDS5	22.2	453.954611514984	SBSblood	335.687795353497	SDS5: 22.2
PD42190az	SDS5	22.2	461.193739565952	SBSblood	327.06121478643	SDS5: 22.2
PD42190ag	SDS5	22.2	461.787455106094	SBSblood	411.470048441232	SDS5: 22.2
PD42190bw	SDS5	22.2	469.515454962415	SBSblood	396.884759521546	SDS5: 22.2
PD42190q	SDS5	22.2	473.75698470898	SBSblood	443.614965642885	SDS5: 22.2
PD42190d	SDS5	22.2	476.443328840715	SBSblood	459.53554620848	SDS5: 22.2
PD42190l	SDS5	22.2	477.800285245447	SBSblood	382.396293616161	SDS5: 22.2
PD42190av	SDS5	22.2	482.540983257661	SBSblood	458.526290451174	SDS5: 22.2
PD42190v	SDS5	22.2	482.728764004762	SBSblood	444.962687739352	SDS5: 22.2
PD42190z	SDS5	22.2	482.83418721755	SBSblood	456.176119791015	SDS5: 22.2
PD42190aj	SDS5	22.2	483.05855503965	SBSblood	411.156236295635	SDS5: 22.2
PD42190cd	SDS5	22.2	489.12809438661	SBSblood	390.915951871482	SDS5: 22.2
PD42190e	SDS5	22.2	490.896313327017	SBSblood	469.377897262245	SDS5: 22.2
PD42190f	SDS5	22.2	493.387648792474	SBSblood	450.066718114408	SDS5: 22.2
PD42190aw	SDS5	22.2	493.506188965115	SBSblood	429.598318130948	SDS5: 22.2
PD42190be	SDS5	22.2	494.626420427847	SBSblood	455.998452356339	SDS5: 22.2
PD42190am	SDS5	22.2	496.256675416084	SBSblood	428.95481772156	SDS5: 22.2
PD42190au	SDS5	22.2	496.642553463241	SBSblood	436.565398756118	SDS5: 22.2
PD42190aq	SDS5	22.2	498.636923540849	SBSblood	459.643516119955	SDS5: 22.2
PD42190bj	SDS5	22.2	504.519056897429	SBSblood	436.942610141841	SDS5: 22.2
PD42190ad	SDS5	22.2	505.982970845647	SBSblood	437.651844643946	SDS5: 22.2
PD42190bd	SDS5	22.2	510.439636648932	SBSblood	485.231400219627	SDS5: 22.2
PD42190c	SDS5	22.2	514.254618124417	SBSblood	468.375039448611	SDS5: 22.2
PD42190x	SDS5	22.2	518.864787705661	SBSblood	487.337312041347	SDS5: 22.2
PD42190bh	SDS5	22.2	520.876044775017	SBSblood	444.713549508014	SDS5: 22.2
PD42190cg	SDS5	22.2	523.812656902825	SBSblood	433.496218678182	SDS5: 22.2
PD42190bu	SDS5	22.2	525.78547935289	SBSblood	448.515632926421	SDS5: 22.2
PD42190ah	SDS5	22.2	526.207160116425	SBSblood	491.97379657476	SDS5: 22.2
PD42190bo	SDS5	22.2	529.7851866993	SBSblood	476.197350926023	SDS5: 22.2
PD42190bc	SDS5	22.2	530.759956522994	SBSblood	406.699959708579	SDS5: 22.2
PD42190af	SDS5	22.2	531.881339818502	SBSblood	462.789167744542	SDS5: 22.2
PD42190b	SDS5	22.2	533.700959641765	SBSblood	470.251809130711	SDS5: 22.2
PD42190g	SDS5	22.2	534.432346572502	SBSblood	506.941470563204	SDS5: 22.2
PD42190s	SDS5	22.2	546.528240146656	SBSblood	454.486316784618	SDS5: 22.2
PD42190cf	SDS5	22.2	551.333851591974	SBSblood	448.228737490135	SDS5: 22.2
PD42190k	SDS5	22.2	551.91766698972	SBSblood	444.192915046909	SDS5: 22.2
PD42190by	SDS5	22.2	569.210942836138	SBSblood	532.416405042154	SDS5: 22.2
PD42190w	SDS5	22.2	569.807672892746	SBSblood	478.769319783751	SDS5: 22.2
PD45887b_lo0012	SDS6	23.3	387.310053551742	SBSblood	346.331762069226	SDS6: 23.3
PD45887b_lo0001	SDS6	23.3	423.13877434192	SBSblood	376.262618653568	SDS6: 23.3
PD45887b_lo0004	SDS6	23.3	448.4362827956	SBSblood	412.600442565924	SDS6: 23.3
PD45887b_lo0014	SDS6	23.3	450.820925490995	SBSblood	388.551994888228	SDS6: 23.3
PD45887b_lo0029	SDS6	23.3	456.09083266325	SBSblood	422.545021420265	SDS6: 23.3
PD45887b_lo0018	SDS6	23.3	470.600074449565	SBSblood	383.452909633018	SDS6: 23.3
PD45887b_lo0011	SDS6	23.3	473.750886157256	SBSblood	357.230474818646	SDS6: 23.3
PD45887b_lo0008	SDS6	23.3	477.909297614779	SBSblood	451.293240762732	SDS6: 23.3
PD45887b_lo0016	SDS6	23.3	478.482082220227	SBSblood	462.63708866228	SDS6: 23.3
PD45887b_lo0009	SDS6	23.3	481.324794837099	SBSblood	370.52560563297	SDS6: 23.3
PD45887b_lo0020	SDS6	23.3	482.06971356161	SBSblood	445.359105190156	SDS6: 23.3
PD45887b_lo0006	SDS6	23.3	488.784210238148	SBSblood	460.664742143271	SDS6: 23.3
PD45887b_lo0024	SDS6	23.3	489.947981870782	SBSblood	425.110991488445	SDS6: 23.3
PD45887b_lo0017	SDS6	23.3	490.797335655038	SBSblood	391.513496445984	SDS6: 23.3
PD45887b_lo0030	SDS6	23.3	491.604450439133	SBSblood	447.769720274977	SDS6: 23.3
PD45887b_lo0022	SDS6	23.3	491.625895268109	SBSblood	399.393365702274	SDS6: 23.3
PD45887b_lo0010	SDS6	23.3	496.296427226182	SBSblood	430.376071953736	SDS6: 23.3
PD45887b_lo0003	SDS6	23.3	510.179022374853	SBSblood	419.872075836954	SDS6: 23.3
PD45887b_lo0015	SDS6	23.3	512.088266989871	SBSblood	449.218299863234	SDS6: 23.3
PD45887b_lo0021	SDS6	23.3	517.14404270773	SBSblood	450.456514409722	SDS6: 23.3
PD45887b_lo0007	SDS6	23.3	523.365815364968	SBSblood	435.844063192734	SDS6: 23.3
PD45887b_lo0027	SDS6	23.3	549.349537882712	SBSblood	449.890690096689	SDS6: 23.3
PD45887b_lo0025	SDS6	23.3	549.411300104542	SBSblood	526.936126533301	SDS6: 23.3
PD45887b_lo0026	SDS6	23.3	553.668833150217	SBSblood	493.257654734756	SDS6: 23.3
PD45887b_lo0002	SDS6	23.3	563.237765121571	SBSblood	504.038454808554	SDS6: 23.3
PD45887b_lo0013	SDS6	23.3	569.301457929	SBSblood	492.808662436349	SDS6: 23.3
PD45887b_lo0023	SDS6	23.3	612.455455210496	SBSblood	547.450150604315	SDS6: 23.3
PD45888b_lo0019	SDS5	24.1	392.08317041459	SBSblood	298.955382949928	SDS5: 24.1
PD45888b_lo0048	SDS5	24.1	435.07354846904	SBSblood	406.54919984752	SDS5: 24.1
PD45888b_lo0051	SDS5	24.1	436.096300151623	SBSblood	403.037859143485	SDS5: 24.1
PD45888b_lo0016	SDS5	24.1	437.567595217573	SBSblood	379.022007409364	SDS5: 24.1
PD45888b_lo0020	SDS5	24.1	440.165748173631	SBSblood	412.02448467373	SDS5: 24.1
PD45888b_lo0033	SDS5	24.1	449.689659910988	SBSblood	402.134328534852	SDS5: 24.1
PD45888b_lo0039	SDS5	24.1	452.552553413474	SBSblood	412.85189922639	SDS5: 24.1
PD45888b_lo0027	SDS5	24.1	458.942588912285	SBSblood	414.931726494423	SDS5: 24.1
PD45888b_lo0035	SDS5	24.1	465.621330415827	SBSblood	382.886240267565	SDS5: 24.1
PD45888b_lo0042	SDS5	24.1	468.346000758	SBSblood	434.341442533951	SDS5: 24.1
PD45888b_lo0015	SDS5	24.1	473.409757460771	SBSblood	449.649030191149	SDS5: 24.1
PD45888b_lo0024	SDS5	24.1	480.692876538909	SBSblood	460.605436619835	SDS5: 24.1
PD45888b_lo0010	SDS5	24.1	484.704405623457	SBSblood	432.732005357891	SDS5: 24.1
PD45888b_lo0022	SDS5	24.1	493.154554846816	SBSblood	467.696636420529	SDS5: 24.1
PD45888b_lo0006	SDS5	24.1	493.575819069899	SBSblood	462.217054625232	SDS5: 24.1
PD45888b_lo0058	SDS5	24.1	494.214582571678	SBSblood	451.048662318568	SDS5: 24.1
PD45888b_lo0030	SDS5	24.1	497.958388593751	SBSblood	471.027027226814	SDS5: 24.1
PD45888b_lo0018	SDS5	24.1	499.123569860466	SBSblood	468.561206772957	SDS5: 24.1
PD45888b_lo0012	SDS5	24.1	503.979724710532	SBSblood	471.970201654593	SDS5: 24.1
PD45888b_lo0047	SDS5	24.1	506.185942998407	SBSblood	466.518249465386	SDS5: 24.1
PD45888b_lo0025	SDS5	24.1	506.948218424924	SBSblood	465.408730079359	SDS5: 24.1
PD45888b_lo0005	SDS5	24.1	510.694642721422	SBSblood	413.837664999054	SDS5: 24.1
PD45888b_lo0011	SDS5	24.1	511.249055801281	SBSblood	429.60449280124	SDS5: 24.1
PD45888b_lo0008	SDS5	24.1	513.695150928349	SBSblood	402.638580097975	SDS5: 24.1
PD45888b_lo0049	SDS5	24.1	514.300458154276	SBSblood	496.132361070714	SDS5: 24.1
PD45888b_lo0009	SDS5	24.1	517.704272262967	SBSblood	446.872915012443	SDS5: 24.1
PD45888b_lo0044	SDS5	24.1	519.435427047857	SBSblood	474.704734371176	SDS5: 24.1
PD45888b_lo0045	SDS5	24.1	520.710203418697	SBSblood	445.720387601717	SDS5: 24.1
PD45888b_lo0032	SDS5	24.1	522.659404341152	SBSblood	481.64845903461	SDS5: 24.1
PD45888b_lo0002	SDS5	24.1	524.368832388178	SBSblood	429.188577393734	SDS5: 24.1
PD45888b_lo0041	SDS5	24.1	524.665343098288	SBSblood	455.099197453945	SDS5: 24.1
PD45888b_lo0050	SDS5	24.1	528.851631088294	SBSblood	492.814894643752	SDS5: 24.1
PD45888b_lo0021	SDS5	24.1	531.956396218277	SBSblood	509.096895411715	SDS5: 24.1
PD45888b_lo0017	SDS5	24.1	538.352574534238	SBSblood	464.875500392412	SDS5: 24.1
PD45888b_lo0036	SDS5	24.1	538.933163655863	SBSblood	507.018215370617	SDS5: 24.1
PD45888b_lo0057	SDS5	24.1	543.511897331343	SBSblood	476.374940615142	SDS5: 24.1
PD45888b_lo0026	SDS5	24.1	546.856096308593	SBSblood	489.992741161461	SDS5: 24.1
PD45888b_lo0028	SDS5	24.1	546.893360377545	SBSblood	482.261077547572	SDS5: 24.1
PD45888b_lo0052	SDS5	24.1	551.114872176181	SBSblood	502.545161886166	SDS5: 24.1
PD45888b_lo0007	SDS5	24.1	553.246654086756	SBSblood	506.251769762083	SDS5: 24.1
PD45888b_lo0004	SDS5	24.1	553.707770452604	SBSblood	515.628358897923	SDS5: 24.1
PD45888b_lo0055	SDS5	24.1	555.946065498645	SBSblood	418.421481370295	SDS5: 24.1
PD45888b_lo0023	SDS5	24.1	556.272057625673	SBSblood	459.379729731201	SDS5: 24.1
PD45888b_lo0037	SDS5	24.1	557.260412086301	SBSblood	543.481385976505	SDS5: 24.1
PD45888b_lo0003	SDS5	24.1	557.589425279669	SBSblood	518.057974996238	SDS5: 24.1
PD45888b_lo0040	SDS5	24.1	558.846469443339	SBSblood	489.907014096189	SDS5: 24.1
PD45888b_lo0043	SDS5	24.1	562.10541057297	SBSblood	493.883962424282	SDS5: 24.1
PD45888b_lo0001	SDS5	24.1	572.750073033276	SBSblood	485.882978623229	SDS5: 24.1
PD45888b_lo0029	SDS5	24.1	575.337725186724	SBSblood	555.87447092248	SDS5: 24.1
PD45888b_lo0031	SDS5	24.1	581.798726419522	SBSblood	551.451942675619	SDS5: 24.1
PD45888b_lo0013	SDS5	24.1	586.353702732708	SBSblood	467.829183368426	SDS5: 24.1
PD45888b_lo0014	SDS5	24.1	593.777722570016	SBSblood	541.881549617397	SDS5: 24.1
PD44706h	SDS7	24.9	374.461766902063	SBSblood	328.94489250285	SDS7: 24.9
PD44706an	SDS7	24.9	388.272286056158	SBSblood	355.846927881349	SDS7: 24.9
PD44706w	SDS7	24.9	417.600636752196	SBSblood	400.99344621237	SDS7: 24.9
PD44706ag	SDS7	24.9	424.096494860185	SBSblood	399.822076507069	SDS7: 24.9
PD44706r	SDS7	24.9	425.972037577585	SBSblood	405.862194873341	SDS7: 24.9
PD44706p	SDS7	24.9	434.311584623573	SBSblood	391.030764786662	SDS7: 24.9
PD44706au	SDS7	24.9	435.802993631713	SBSblood	415.884870621667	SDS7: 24.9
PD44706ah	SDS7	24.9	437.626202367931	SBSblood	421.864638341471	SDS7: 24.9
PD44706ae	SDS7	24.9	456.032356121735	SBSblood	434.36749535496	SDS7: 24.9
PD44706av	SDS7	24.9	456.357192833634	SBSblood	430.580597939182	SDS7: 24.9
PD44706aq	SDS7	24.9	457.492600940283	SBSblood	414.27402776538	SDS7: 24.9
PD44706l	SDS7	24.9	470.085114575654	SBSblood	443.205386565821	SDS7: 24.9
PD44706aj	SDS7	24.9	474.843424950653	SBSblood	446.531896657671	SDS7: 24.9
PD44706ad	SDS7	24.9	490.056674569535	SBSblood	433.916358468113	SDS7: 24.9
PD44706ar	SDS7	24.9	492.338510788966	SBSblood	457.327103487506	SDS7: 24.9
PD44706ao	SDS7	24.9	493.343962229677	SBSblood	463.563821411048	SDS7: 24.9
PD44706ak	SDS7	24.9	494.281355099295	SBSblood	453.906162467801	SDS7: 24.9
PD44706ax	SDS7	24.9	496.242018361765	SBSblood	474.700871365182	SDS7: 24.9
PD44706f	SDS7	24.9	496.640765501883	SBSblood	420.67949163156	SDS7: 24.9
PD44706y	SDS7	24.9	498.351878543848	SBSblood	487.584734745951	SDS7: 24.9
PD44706ap	SDS7	24.9	505.950695340296	SBSblood	486.913538454179	SDS7: 24.9
PD44706c	SDS7	24.9	508.563541284549	SBSblood	451.955575677281	SDS7: 24.9
PD44706am	SDS7	24.9	510.993485503726	SBSblood	497.112853807526	SDS7: 24.9
PD44706af	SDS7	24.9	513.39787798957	SBSblood	490.756229386046	SDS7: 24.9
PD44706i	SDS7	24.9	514.459970148697	SBSblood	454.55104694275	SDS7: 24.9
PD44706ay	SDS7	24.9	516.43371123853	SBSblood	485.273217715827	SDS7: 24.9
PD44706z	SDS7	24.9	520.403793733719	SBSblood	498.432459936742	SDS7: 24.9
PD44706k	SDS7	24.9	521.643543213135	SBSblood	479.474358852009	SDS7: 24.9
PD44706v	SDS7	24.9	522.877758653224	SBSblood	506.690938366453	SDS7: 24.9
PD44706x	SDS7	24.9	535.96246766391	SBSblood	489.734206051422	SDS7: 24.9
PD44706at	SDS7	24.9	537.195149147747	SBSblood	517.419283767033	SDS7: 24.9
PD44706s	SDS7	24.9	541.714473604504	SBSblood	483.378296607382	SDS7: 24.9
PD44706ai	SDS7	24.9	545.999804585632	SBSblood	425.57389941043	SDS7: 24.9
PD44706al	SDS7	24.9	558.609701179859	SBSblood	506.863543421742	SDS7: 24.9
PD44706q	SDS7	24.9	564.301726645209	SBSblood	524.764509720771	SDS7: 24.9
PD42191d	SDS8	25	857.262528217529	SBSblood	527.84511404114	SDS8: 25
PD42191b	SDS8	25	885.072148565534	SBSblood	339.298288002536	SDS8: 25
PD42191j	SDS8	25	891.853512031459	SBSblood	459.045298954332	SDS8: 25
PD42191f	SDS8	25	904.076979245712	SBSblood	414.711479012681	SDS8: 25
PD42191i	SDS8	25	910.351816963353	SBSblood	426.439803050608	SDS8: 25
PD42191g	SDS8	25	912.822791043113	SBSblood	488.533513991175	SDS8: 25
PD42191h	SDS8	25	913.452993006157	SBSblood	582.897191162054	SDS8: 25
PD42191e	SDS8	25	918.189896642989	SBSblood	334.049934431216	SDS8: 25
PD42191k	SDS8	25	927.878573853797	SBSblood	433.364927362208	SDS8: 25
PD42191l	SDS8	25	933.034329712558	SBSblood	508.112773521677	SDS8: 25
PD45889b_lo0017	SDS9	26.2	479.990760258011	SBSblood	462.342824115766	SDS9: 26.2
PD45889b_lo0005	SDS9	26.2	484.384832519418	SBSblood	461.801735216624	SDS9: 26.2
PD45889b_lo0014	SDS9	26.2	488.364474319607	SBSblood	425.742160382669	SDS9: 26.2
PD45889b_lo0026	SDS9	26.2	497.415152400409	SBSblood	484.356575296012	SDS9: 26.2
PD45889b_lo0018	SDS9	26.2	509.091501234241	SBSblood	442.96179085182	SDS9: 26.2
PD45889b_lo0021	SDS9	26.2	510.738299367588	SBSblood	473.591546205251	SDS9: 26.2
PD45889b_lo0006	SDS9	26.2	519.486542040136	SBSblood	486.037506833229	SDS9: 26.2
PD45889b_lo0020	SDS9	26.2	522.710343603272	SBSblood	510.310670830679	SDS9: 26.2
PD45889b_lo0028	SDS9	26.2	531.389143235589	SBSblood	518.319058740941	SDS9: 26.2
PD45889b_lo0027	SDS9	26.2	533.061523050662	SBSblood	517.058012993211	SDS9: 26.2
PD45889b_lo0013	SDS9	26.2	540.852486068227	SBSblood	508.841565671863	SDS9: 26.2
PD45889b_lo0011	SDS9	26.2	541.847016463731	SBSblood	516.132944623471	SDS9: 26.2
PD45889b_lo0012	SDS9	26.2	544.923784025528	SBSblood	525.268034288272	SDS9: 26.2
PD45889b_lo0002	SDS9	26.2	546.492218544084	SBSblood	520.135227469313	SDS9: 26.2
PD45889b_lo0007	SDS9	26.2	552.261138688555	SBSblood	515.325999354946	SDS9: 26.2
PD45889b_lo0023	SDS9	26.2	552.471513328442	SBSblood	518.247557946333	SDS9: 26.2
PD45889b_lo0015	SDS9	26.2	563.442252744798	SBSblood	551.797779521406	SDS9: 26.2
PD45889b_lo0010	SDS9	26.2	572.174897635653	SBSblood	547.533945034671	SDS9: 26.2
PD45889b_lo0016	SDS9	26.2	575.423901067512	SBSblood	511.390158688388	SDS9: 26.2
PD45889b_lo0004	SDS9	26.2	579.928022350646	SBSblood	544.199827640334	SDS9: 26.2
PD45889b_lo0009	SDS9	26.2	596.326483871831	SBSblood	531.012691709728	SDS9: 26.2
PD45889b_lo0030	SDS9	26.2	597.295820748548	SBSblood	554.012990263194	SDS9: 26.2
PD45889b_lo0008	SDS9	26.2	603.39384948925	SBSblood	542.762318542435	SDS9: 26.2
PD45889b_lo0001	SDS9	26.2	605.75216377606	SBSblood	579.680852122892	SDS9: 26.2
PD45889b_lo0029	SDS9	26.2	622.260741918343	SBSblood	589.650494271656	SDS9: 26.2
PD45889b_lo0003	SDS9	26.2	626.450011428735	SBSblood	568.949566307059	SDS9: 26.2
PD45889b_lo0025	SDS9	26.2	647.532245719074	SBSblood	572.577675153157	SDS9: 26.2
PD45886b_lo0007	SDS10	32.8	418.890014136487	SBSblood	391.891437337779	SDS10: 32.8
PD45886b_lo0002	SDS10	32.8	499.029547487059	SBSblood	472.63886264033	SDS10: 32.8
PD45886b_lo0027	SDS10	32.8	502.212957554407	SBSblood	468.317139668476	SDS10: 32.8
PD45886b_lo0019	SDS10	32.8	508.422782708359	SBSblood	461.039875948735	SDS10: 32.8
PD45886b_lo0011	SDS10	32.8	512.98921847649	SBSblood	499.491818328585	SDS10: 32.8
PD45886b_lo0017	SDS10	32.8	515.095393268738	SBSblood	504.410843111221	SDS10: 32.8
PD45886b_lo0005	SDS10	32.8	518.479179036284	SBSblood	506.764270472053	SDS10: 32.8
PD45886b_lo0023	SDS10	32.8	524.452841891103	SBSblood	476.006922927106	SDS10: 32.8
PD45886b_lo0010	SDS10	32.8	530.162830124646	SBSblood	393.180217800548	SDS10: 32.8
PD45886b_lo0025	SDS10	32.8	534.039443086958	SBSblood	500.852706266554	SDS10: 32.8
PD45886b_lo0022	SDS10	32.8	534.757294218321	SBSblood	512.568431556889	SDS10: 32.8
PD45886b_lo0018	SDS10	32.8	539.479378802035	SBSblood	519.400001093096	SDS10: 32.8
PD45886b_lo0021	SDS10	32.8	544.964237669226	SBSblood	526.589838130379	SDS10: 32.8
PD45886b_lo0006	SDS10	32.8	546.2414224758	SBSblood	529.482680597323	SDS10: 32.8
PD45886b_lo0024	SDS10	32.8	553.261236450108	SBSblood	486.39357045531	SDS10: 32.8
PD45886b_lo0009	SDS10	32.8	558.06074495766	SBSblood	523.186063890026	SDS10: 32.8
PD45886b_lo0001	SDS10	32.8	565.242634536084	SBSblood	482.597076581843	SDS10: 32.8
PD45886b_lo0028	SDS10	32.8	571.963192704973	SBSblood	553.722699860696	SDS10: 32.8
PD45886b_lo0020	SDS10	32.8	573.501011304809	SBSblood	557.036953910943	SDS10: 32.8
PD45886b_lo0012	SDS10	32.8	573.974160081447	SBSblood	544.602272506909	SDS10: 32.8
PD45886b_lo0029	SDS10	32.8	574.199170504436	SBSblood	547.617323690909	SDS10: 32.8
PD45886b_lo0016	SDS10	32.8	580.854701272498	SBSblood	567.367281451567	SDS10: 32.8
PD45886b_lo0003	SDS10	32.8	587.511249206813	SBSblood	535.656995472473	SDS10: 32.8
PD45886b_lo0013	SDS10	32.8	592.538828443401	SBSblood	556.763404298377	SDS10: 32.8
PD45886b_lo0026	SDS10	32.8	595.305625429969	SBSblood	563.273451876204	SDS10: 32.8
PD45886b_lo0004	SDS10	32.8	625.118878617038	SBSblood	602.456213071488	SDS10: 32.8
PD45886b_lo0014	SDS10	32.8	629.141715168863	SBSblood	611.781606348536	SDS10: 32.8
PD43294b	SDS1	4.2	133.067139516465	SBS1	58.4201705571592	SDS1: 4.2
PD43294v	SDS1	4.2	136.493656388976	SBS1	38.3174919026507	SDS1: 4.2
PD43294n	SDS1	4.2	138.258713393191	SBS1	61.1886571397653	SDS1: 4.2
PD43294m	SDS1	4.2	138.317718634195	SBS1	63.3615427621686	SDS1: 4.2
PD43294u	SDS1	4.2	138.963617911346	SBS1	38.0505723242747	SDS1: 4.2
PD43294t	SDS1	4.2	139.653407168229	SBS1	22.0134082020848	SDS1: 4.2
PD43294d	SDS1	4.2	141.653620838387	SBS1	35.5339614826507	SDS1: 4.2
PD43294f	SDS1	4.2	143.861335710639	SBS1	46.447538089482	SDS1: 4.2
PD43294w	SDS1	4.2	146.808894393944	SBS1	41.686323878751	SDS1: 4.2
PD43294g	SDS1	4.2	152.423667545825	SBS1	69.5961342529613	SDS1: 4.2
PD43294c	SDS1	4.2	158.643123607082	SBS1	72.6350479270647	SDS1: 4.2
PD43294j	SDS1	4.2	159.166236259195	SBS1	58.3355959289675	SDS1: 4.2
PD43294q	SDS1	4.2	160.128743071905	SBS1	70.1630775893397	SDS1: 4.2
PD43294p	SDS1	4.2	163.159216806872	SBS1	65.3215446010491	SDS1: 4.2
PD43294h	SDS1	4.2	163.165998329251	SBS1	66.9231617762743	SDS1: 4.2
PD43294i	SDS1	4.2	171.885818287307	SBS1	54.5302319091852	SDS1: 4.2
PD43294r	SDS1	4.2	175.759574646217	SBS1	34.2957957108054	SDS1: 4.2
PD43294l	SDS1	4.2	191.509861237915	SBS1	56.1988776671391	SDS1: 4.2
PD43975r	SDS2	5.8	148.127556090522	SBS1	56.8914684453863	SDS2: 5.8
PD43975m	SDS2	5.8	155.083404264424	SBS1	29.3366106400202	SDS2: 5.8
PD43975av	SDS2	5.8	162.57722893356	SBS1	75.6051295214167	SDS2: 5.8
PD43975q	SDS2	5.8	168.09872219095	SBS1	59.5123701950218	SDS2: 5.8
PD43975h	SDS2	5.8	169.308614696722	SBS1	39.6041067878082	SDS2: 5.8
PD43975ao	SDS2	5.8	170.936037738597	SBS1	62.1210050481685	SDS2: 5.8
PD43975ah	SDS2	5.8	171.266448550638	SBS1	60.1922614037366	SDS2: 5.8
PD43975ag	SDS2	5.8	172.103235622764	SBS1	56.5270110105802	SDS2: 5.8
PD43975f	SDS2	5.8	172.864762752832	SBS1	76.06653983372	SDS2: 5.8
PD43975ak	SDS2	5.8	172.984165618031	SBS1	18.6324469915693	SDS2: 5.8
PD43975u	SDS2	5.8	173.37649810783	SBS1	40.1852572697656	SDS2: 5.8
PD43975ax	SDS2	5.8	174.264501570997	SBS1	19.8537057146957	SDS2: 5.8
PD43975c	SDS2	5.8	176.825527002298	SBS1	56.1213367244206	SDS2: 5.8
PD43975l	SDS2	5.8	176.951051054767	SBS1	62.368110373779	SDS2: 5.8
PD43975ay	SDS2	5.8	177.44025306001	SBS1	78.7536831190796	SDS2: 5.8
PD43975ai	SDS2	5.8	181.365977759999	SBS1	69.5991939653996	SDS2: 5.8
PD43975af	SDS2	5.8	181.891774030787	SBS1	54.9689485381316	SDS2: 5.8
PD43975p	SDS2	5.8	185.03192742964	SBS1	58.0974373537821	SDS2: 5.8
PD43975y	SDS2	5.8	192.14144415126	SBS1	45.531324152747	SDS2: 5.8
PD43975az	SDS2	5.8	192.880107462671	SBS1	97.9748619035232	SDS2: 5.8
PD43975at	SDS2	5.8	195.194082662533	SBS1	55.0447313108343	SDS2: 5.8
PD43975z	SDS2	5.8	196.334541094292	SBS1	63.0271393067027	SDS2: 5.8
PD43975n	SDS2	5.8	197.048612067874	SBS1	81.7427646969723	SDS2: 5.8
PD43975i	SDS2	5.8	197.99777703522	SBS1	61.360025383155	SDS2: 5.8
PD43975w	SDS2	5.8	199.92539021453	SBS1	106.080665117944	SDS2: 5.8
PD43975e	SDS2	5.8	200.738117769871	SBS1	34.8748106659779	SDS2: 5.8
PD43975aq	SDS2	5.8	202.296764036976	SBS1	67.933782073167	SDS2: 5.8
PD43975ae	SDS2	5.8	202.522640992976	SBS1	31.6910428961231	SDS2: 5.8
PD43975al	SDS2	5.8	207.981973072018	SBS1	86.0779050138001	SDS2: 5.8
PD43975s	SDS2	5.8	208.027432811768	SBS1	38.4045010645105	SDS2: 5.8
PD43975k	SDS2	5.8	209.141385485843	SBS1	103.592815454028	SDS2: 5.8
PD43975o	SDS2	5.8	209.683085883223	SBS1	104.97564258956	SDS2: 5.8
PD43975au	SDS2	5.8	209.705721375425	SBS1	70.832053469952	SDS2: 5.8
PD43975ab	SDS2	5.8	212.821056643133	SBS1	75.9931791881376	SDS2: 5.8
PD43975b	SDS2	5.8	219.867951837108	SBS1	74.0954997691054	SDS2: 5.8
PD43975d	SDS2	5.8	222.00229220456	SBS1	89.5174322164525	SDS2: 5.8
PD43975j	SDS2	5.8	236.607158111006	SBS1	78.5717770434779	SDS2: 5.8
PD43975ac	SDS2	5.8	249.03036518662	SBS1	90.2957422341843	SDS2: 5.8
PD43295v	SDS3	8.3	188.198394840213	SBS1	53.5292364271395	SDS3: 8.3
PD43295i	SDS3	8.3	211.918654433445	SBS1	57.5955929204461	SDS3: 8.3
PD43295ad	SDS3	8.3	211.982520148929	SBS1	38.4386800986815	SDS3: 8.3
PD43295k	SDS3	8.3	222.588534799685	SBS1	33.7227112697749	SDS3: 8.3
PD43295g	SDS3	8.3	223.558581614309	SBS1	32.0327510513074	SDS3: 8.3
PD43295o	SDS3	8.3	228.619232182766	SBS1	81.4273605689256	SDS3: 8.3
PD43295ac	SDS3	8.3	230.137954472381	SBS1	61.1411282031102	SDS3: 8.3
PD43295m	SDS3	8.3	233.852704854297	SBS1	20.7469322768171	SDS3: 8.3
PD43295j	SDS3	8.3	235.270584609628	SBS1	51.8290667179437	SDS3: 8.3
PD43295b	SDS3	8.3	255.093860883234	SBS1	56.8360213085275	SDS3: 8.3
PD43295e	SDS3	8.3	257.629894393793	SBS1	51.1174028347861	SDS3: 8.3
PD43295x	SDS3	8.3	260.175756198378	SBS1	56.4615180009727	SDS3: 8.3
PD43295r	SDS3	8.3	267.906369747836	SBS1	34.3163704522455	SDS3: 8.3
PD43295d	SDS3	8.3	268.257657140932	SBS1	44.3839231437701	SDS3: 8.3
PD43295f	SDS3	8.3	270.669454903523	SBS1	25.4552319179722	SDS3: 8.3
PD43295l	SDS3	8.3	274.411791672001	SBS1	73.5301394000461	SDS3: 8.3
PD43295ab	SDS3	8.3	275.530554149921	SBS1	32.5610893069445	SDS3: 8.3
PD43295n	SDS3	8.3	289.564491703182	SBS1	68.7643276672131	SDS3: 8.3
PD43295c	SDS3	8.3	291.877999640536	SBS1	47.0585458900002	SDS3: 8.3
PD43295p	SDS3	8.3	299.605187322082	SBS1	31.8272895147535	SDS3: 8.3
PD43295t	SDS3	8.3	304.297887640414	SBS1	48.4351070954772	SDS3: 8.3
PD43295h	SDS3	8.3	308.087849610677	SBS1	73.9903779625002	SDS3: 8.3
PD43295q	SDS3	8.3	346.415747307096	SBS1	120.403454817876	SDS3: 8.3
PD43293d	SDS4	11.1	218.489162166816	SBS1	65.5383452207307	SDS4: 11.1
PD43293g	SDS4	11.1	237.623081230732	SBS1	61.0691318762981	SDS4: 11.1
PD43293n	SDS4	11.1	253.727049766612	SBS1	67.7902639100365	SDS4: 11.1
PD43293c	SDS4	11.1	262.58463260095	SBS1	63.8909132799103	SDS4: 11.1
PD43293h	SDS4	11.1	268.602443613352	SBS1	91.414865167181	SDS4: 11.1
PD43293s	SDS4	11.1	272.588175846695	SBS1	115.056096800034	SDS4: 11.1
PD43293q	SDS4	11.1	283.037085888999	SBS1	137.328021645087	SDS4: 11.1
PD43293e	SDS4	11.1	283.68645683937	SBS1	51.4586506755433	SDS4: 11.1
PD43293p	SDS4	11.1	289.021705715569	SBS1	70.6360334546568	SDS4: 11.1
PD43293u	SDS4	11.1	289.2785842933	SBS1	82.2635974084072	SDS4: 11.1
PD43293l	SDS4	11.1	292.744527056262	SBS1	43.5217297849474	SDS4: 11.1
PD43293b	SDS4	11.1	294.737230987807	SBS1	105.815497682508	SDS4: 11.1
PD43293o	SDS4	11.1	307.936324604111	SBS1	53.6178728400678	SDS4: 11.1
PD43293i	SDS4	11.1	308.495640492902	SBS1	96.5089437232457	SDS4: 11.1
PD43293w	SDS4	11.1	315.398283372605	SBS1	120.611343545138	SDS4: 11.1
PD43293m	SDS4	11.1	317.658207027911	SBS1	95.7894106590802	SDS4: 11.1
PD43293j	SDS4	11.1	355.294729291573	SBS1	101.159937979337	SDS4: 11.1
PD43293r	SDS4	11.1	357.388496399666	SBS1	127.480476665761	SDS4: 11.1
PD42190bk	SDS5	22.2	368.072369240008	SBS1	6.93866155526772	SDS5: 22.2
PD42190an	SDS5	22.2	390.358640667103	SBS1	19.7208707762096	SDS5: 22.2
PD42190al	SDS5	22.2	398.344130161175	SBS1	18.733841100467	SDS5: 22.2
PD42190bi	SDS5	22.2	408.111932892157	SBS1	34.2996760315782	SDS5: 22.2
PD42190bp	SDS5	22.2	409.623026564281	SBS1	19.7000383496305	SDS5: 22.2
PD42190y	SDS5	22.2	410.346636971675	SBS1	39.3460691290982	SDS5: 22.2
PD42190h	SDS5	22.2	420.471178087078	SBS1	19.2413893995308	SDS5: 22.2
PD42190ai	SDS5	22.2	425.779552201438	SBS1	16.9663126271958	SDS5: 22.2
PD42190bz	SDS5	22.2	445.739082194903	SBS1	24.5625694241086	SDS5: 22.2
PD42190bl	SDS5	22.2	449.826640875603	SBS1	60.148950285388	SDS5: 22.2
PD42190ce	SDS5	22.2	453.954611514984	SBS1	118.179517197734	SDS5: 22.2
PD42190az	SDS5	22.2	461.193739565952	SBS1	133.999720299542	SDS5: 22.2
PD42190ag	SDS5	22.2	461.787455106094	SBS1	50.2738418106068	SDS5: 22.2
PD42190bw	SDS5	22.2	469.515454962415	SBS1	72.3595992936548	SDS5: 22.2
PD42190q	SDS5	22.2	473.75698470898	SBS1	30.0066599276064	SDS5: 22.2
PD42190d	SDS5	22.2	476.443328840715	SBS1	16.7648496335827	SDS5: 22.2
PD42190l	SDS5	22.2	477.800285245447	SBS1	95.1818985318725	SDS5: 22.2
PD42190av	SDS5	22.2	482.540983257661	SBS1	23.0034855989253	SDS5: 22.2
PD42190v	SDS5	22.2	482.728764004762	SBS1	37.6528435923714	SDS5: 22.2
PD42190z	SDS5	22.2	482.83418721755	SBS1	26.3004124730406	SDS5: 22.2
PD42190aj	SDS5	22.2	483.05855503965	SBS1	71.7247236870147	SDS5: 22.2
PD42190cd	SDS5	22.2	489.12809438661	SBS1	98.1137546800497	SDS5: 22.2
PD42190e	SDS5	22.2	490.896313327017	SBS1	21.351606637913	SDS5: 22.2
PD42190f	SDS5	22.2	493.387648792474	SBS1	43.1901081954321	SDS5: 22.2
PD42190aw	SDS5	22.2	493.506188965115	SBS1	63.8370326252243	SDS5: 22.2
PD42190be	SDS5	22.2	494.626420427847	SBS1	37.9963022965028	SDS5: 22.2
PD42190am	SDS5	22.2	496.256675416084	SBS1	67.2782264242663	SDS5: 22.2
PD42190au	SDS5	22.2	496.642553463241	SBS1	60.0415955744164	SDS5: 22.2
PD42190aq	SDS5	22.2	498.636923540849	SBS1	38.934744253419	SDS5: 22.2
PD42190bj	SDS5	22.2	504.519056897429	SBS1	67.5158074458651	SDS5: 22.2
PD42190ad	SDS5	22.2	505.982970845647	SBS1	68.2784196422384	SDS5: 22.2
PD42190bd	SDS5	22.2	510.439636648932	SBS1	25.0634308586249	SDS5: 22.2
PD42190c	SDS5	22.2	514.254618124417	SBS1	45.3060839423583	SDS5: 22.2
PD42190x	SDS5	22.2	518.864787705661	SBS1	31.4354783615291	SDS5: 22.2
PD42190bh	SDS5	22.2	520.876044775017	SBS1	75.849969640138	SDS5: 22.2
PD42190cg	SDS5	22.2	523.812656902825	SBS1	89.759629494864	SDS5: 22.2
PD42190bu	SDS5	22.2	525.78547935289	SBS1	77.0829863909145	SDS5: 22.2
PD42190ah	SDS5	22.2	526.207160116425	SBS1	33.8506674252168	SDS5: 22.2
PD42190bo	SDS5	22.2	529.7851866993	SBS1	53.4916278095903	SDS5: 22.2
PD42190bc	SDS5	22.2	530.759956522994	SBS1	123.946850312056	SDS5: 22.2
PD42190af	SDS5	22.2	531.881339818502	SBS1	68.908764715402	SDS5: 22.2
PD42190b	SDS5	22.2	533.700959641765	SBS1	63.1015969059888	SDS5: 22.2
PD42190g	SDS5	22.2	534.432346572502	SBS1	27.2378303906554	SDS5: 22.2
PD42190s	SDS5	22.2	546.528240146656	SBS1	91.7839057379341	SDS5: 22.2
PD42190cf	SDS5	22.2	551.333851591974	SBS1	103.057748650672	SDS5: 22.2
PD42190k	SDS5	22.2	551.91766698972	SBS1	107.453833453307	SDS5: 22.2
PD42190by	SDS5	22.2	569.210942836138	SBS1	36.7636024166558	SDS5: 22.2
PD42190w	SDS5	22.2	569.807672892746	SBS1	90.8772767350321	SDS5: 22.2
PD45887b_lo0012	SDS6	23.3	387.310053551742	SBS1	40.9283517907973	SDS6: 23.3
PD45887b_lo0001	SDS6	23.3	423.13877434192	SBS1	46.665588999699	SDS6: 23.3
PD45887b_lo0004	SDS6	23.3	448.4362827956	SBS1	35.2655292776888	SDS6: 23.3
PD45887b_lo0014	SDS6	23.3	450.820925490995	SBS1	61.814702970031	SDS6: 23.3
PD45887b_lo0029	SDS6	23.3	456.09083266325	SBS1	33.1932772660476	SDS6: 23.3
PD45887b_lo0018	SDS6	23.3	470.600074449565	SBS1	87.0233226916919	SDS6: 23.3
PD45887b_lo0011	SDS6	23.3	473.750886157256	SBS1	115.883078307905	SDS6: 23.3
PD45887b_lo0008	SDS6	23.3	477.909297614779	SBS1	26.1224981315887	SDS6: 23.3
PD45887b_lo0016	SDS6	23.3	478.482082220227	SBS1	10.8441537370002	SDS6: 23.3
PD45887b_lo0009	SDS6	23.3	481.324794837099	SBS1	110.799189204129	SDS6: 23.3
PD45887b_lo0020	SDS6	23.3	482.06971356161	SBS1	35.9219689783006	SDS6: 23.3
PD45887b_lo0006	SDS6	23.3	488.784210238148	SBS1	28.0792152775633	SDS6: 23.3
PD45887b_lo0024	SDS6	23.3	489.947981870782	SBS1	64.4719629124002	SDS6: 23.3
PD45887b_lo0017	SDS6	23.3	490.797335655038	SBS1	98.2843973619016	SDS6: 23.3
PD45887b_lo0030	SDS6	23.3	491.604450439133	SBS1	43.4416680472509	SDS6: 23.3
PD45887b_lo0022	SDS6	23.3	491.625895268109	SBS1	92.0920650243297	SDS6: 23.3
PD45887b_lo0010	SDS6	23.3	496.296427226182	SBS1	65.8855274529916	SDS6: 23.3
PD45887b_lo0003	SDS6	23.3	510.179022374853	SBS1	89.7809887828736	SDS6: 23.3
PD45887b_lo0015	SDS6	23.3	512.088266989871	SBS1	62.6937048608252	SDS6: 23.3
PD45887b_lo0021	SDS6	23.3	517.14404270773	SBS1	66.5913154528535	SDS6: 23.3
PD45887b_lo0007	SDS6	23.3	523.365815364968	SBS1	87.3041867062624	SDS6: 23.3
PD45887b_lo0027	SDS6	23.3	549.349537882712	SBS1	99.3702430218486	SDS6: 23.3
PD45887b_lo0025	SDS6	23.3	549.411300104542	SBS1	22.2380764328029	SDS6: 23.3
PD45887b_lo0026	SDS6	23.3	553.668833150217	SBS1	60.3674101282559	SDS6: 23.3
PD45887b_lo0002	SDS6	23.3	563.237765121571	SBS1	59.0752253647625	SDS6: 23.3
PD45887b_lo0013	SDS6	23.3	569.301457929	SBS1	76.2036084970899	SDS6: 23.3
PD45887b_lo0023	SDS6	23.3	612.455455210496	SBS1	64.2015398547662	SDS6: 23.3
PD45888b_lo0019	SDS5	24.1	392.08317041459	SBS1	93.0956494998741	SDS5: 24.1
PD45888b_lo0048	SDS5	24.1	435.07354846904	SBS1	28.0094686825039	SDS5: 24.1
PD45888b_lo0051	SDS5	24.1	436.096300151623	SBS1	33.0218557480583	SDS5: 24.1
PD45888b_lo0016	SDS5	24.1	437.567595217573	SBS1	58.4081007222801	SDS5: 24.1
PD45888b_lo0020	SDS5	24.1	440.165748173631	SBS1	27.9749786617019	SDS5: 24.1
PD45888b_lo0033	SDS5	24.1	449.689659910988	SBS1	47.3863728333949	SDS5: 24.1
PD45888b_lo0039	SDS5	24.1	452.552553413474	SBS1	39.6585282845052	SDS5: 24.1
PD45888b_lo0027	SDS5	24.1	458.942588912285	SBS1	43.8954051627898	SDS5: 24.1
PD45888b_lo0035	SDS5	24.1	465.621330415827	SBS1	82.4659028166156	SDS5: 24.1
PD45888b_lo0042	SDS5	24.1	468.346000758	SBS1	33.839647660402	SDS5: 24.1
PD45888b_lo0015	SDS5	24.1	473.409757460771	SBS1	23.469184603737	SDS5: 24.1
PD45888b_lo0024	SDS5	24.1	480.692876538909	SBS1	20.0246862798389	SDS5: 24.1
PD45888b_lo0010	SDS5	24.1	484.704405623457	SBS1	51.9309218934471	SDS5: 24.1
PD45888b_lo0022	SDS5	24.1	493.154554846816	SBS1	25.2504615823009	SDS5: 24.1
PD45888b_lo0006	SDS5	24.1	493.575819069899	SBS1	31.2226909105871	SDS5: 24.1
PD45888b_lo0058	SDS5	24.1	494.214582571678	SBS1	42.996668683736	SDS5: 24.1
PD45888b_lo0030	SDS5	24.1	497.958388593751	SBS1	26.7434525410525	SDS5: 24.1
PD45888b_lo0018	SDS5	24.1	499.123569860466	SBS1	30.5325111993591	SDS5: 24.1
PD45888b_lo0012	SDS5	24.1	503.979724710532	SBS1	31.6145119203553	SDS5: 24.1
PD45888b_lo0047	SDS5	24.1	506.185942998407	SBS1	39.5627525448389	SDS5: 24.1
PD45888b_lo0025	SDS5	24.1	506.948218424924	SBS1	41.5142670411654	SDS5: 24.1
PD45888b_lo0005	SDS5	24.1	510.694642721422	SBS1	96.4353762260405	SDS5: 24.1
PD45888b_lo0011	SDS5	24.1	511.249055801281	SBS1	81.5012221432743	SDS5: 24.1
PD45888b_lo0008	SDS5	24.1	513.695150928349	SBS1	110.000375192951	SDS5: 24.1
PD45888b_lo0049	SDS5	24.1	514.300458154276	SBS1	17.8849428987358	SDS5: 24.1
PD45888b_lo0009	SDS5	24.1	517.704272262967	SBS1	70.7743099477954	SDS5: 24.1
PD45888b_lo0044	SDS5	24.1	519.435427047857	SBS1	44.6411348444312	SDS5: 24.1
PD45888b_lo0045	SDS5	24.1	520.710203418697	SBS1	74.6653152554288	SDS5: 24.1
PD45888b_lo0032	SDS5	24.1	522.659404341152	SBS1	40.8698866604836	SDS5: 24.1
PD45888b_lo0002	SDS5	24.1	524.368832388178	SBS1	94.9191151376768	SDS5: 24.1
PD45888b_lo0041	SDS5	24.1	524.665343098288	SBS1	69.2622236468167	SDS5: 24.1
PD45888b_lo0050	SDS5	24.1	528.851631088294	SBS1	35.9035723647712	SDS5: 24.1
PD45888b_lo0021	SDS5	24.1	531.956396218277	SBS1	22.7132584983233	SDS5: 24.1
PD45888b_lo0017	SDS5	24.1	538.352574534238	SBS1	73.3160284998711	SDS5: 24.1
PD45888b_lo0036	SDS5	24.1	538.933163655863	SBS1	31.6728494031346	SDS5: 24.1
PD45888b_lo0057	SDS5	24.1	543.511897331343	SBS1	66.8021284699941	SDS5: 24.1
PD45888b_lo0026	SDS5	24.1	546.856096308593	SBS1	56.6274327162029	SDS5: 24.1
PD45888b_lo0028	SDS5	24.1	546.893360377545	SBS1	63.5622740814085	SDS5: 24.1
PD45888b_lo0052	SDS5	24.1	551.114872176181	SBS1	48.2984923411094	SDS5: 24.1
PD45888b_lo0007	SDS5	24.1	553.246654086756	SBS1	46.3608263615621	SDS5: 24.1
PD45888b_lo0004	SDS5	24.1	553.707770452604	SBS1	37.9193804071516	SDS5: 24.1
PD45888b_lo0055	SDS5	24.1	555.946065498645	SBS1	137.503993533332	SDS5: 24.1
PD45888b_lo0023	SDS5	24.1	556.272057625673	SBS1	96.701937160463	SDS5: 24.1
PD45888b_lo0037	SDS5	24.1	557.260412086301	SBS1	13.7027840136146	SDS5: 24.1
PD45888b_lo0003	SDS5	24.1	557.589425279669	SBS1	39.3510537046637	SDS5: 24.1
PD45888b_lo0040	SDS5	24.1	558.846469443339	SBS1	68.810391497394	SDS5: 24.1
PD45888b_lo0043	SDS5	24.1	562.10541057297	SBS1	68.1647334772177	SDS5: 24.1
PD45888b_lo0001	SDS5	24.1	572.750073033276	SBS1	86.7601152297389	SDS5: 24.1
PD45888b_lo0029	SDS5	24.1	575.337725186724	SBS1	19.2738137937553	SDS5: 24.1
PD45888b_lo0031	SDS5	24.1	581.798726419522	SBS1	29.7487676313815	SDS5: 24.1
PD45888b_lo0013	SDS5	24.1	586.353702732708	SBS1	118.109735394503	SDS5: 24.1
PD45888b_lo0014	SDS5	24.1	593.777722570016	SBS1	51.8537602581501	SDS5: 24.1
PD44706h	SDS7	24.9	374.461766902063	SBS1	45.1970700951822	SDS7: 24.9
PD44706an	SDS7	24.9	388.272286056158	SBS1	31.7609041138497	SDS7: 24.9
PD44706w	SDS7	24.9	417.600636752196	SBS1	15.9656591268448	SDS7: 24.9
PD44706ag	SDS7	24.9	424.096494860185	SBS1	24.082193312953	SDS7: 24.9
PD44706r	SDS7	24.9	425.972037577585	SBS1	19.9922050775875	SDS7: 24.9
PD44706p	SDS7	24.9	434.311584623573	SBS1	43.1388333573222	SDS7: 24.9
PD44706au	SDS7	24.9	435.802993631713	SBS1	19.2319138764271	SDS7: 24.9
PD44706ah	SDS7	24.9	437.626202367931	SBS1	14.2462540476726	SDS7: 24.9
PD44706ae	SDS7	24.9	456.032356121735	SBS1	21.086510694142	SDS7: 24.9
PD44706av	SDS7	24.9	456.357192833634	SBS1	24.0433712848411	SDS7: 24.9
PD44706aq	SDS7	24.9	457.492600940283	SBS1	43.0390507618757	SDS7: 24.9
PD44706l	SDS7	24.9	470.085114575654	SBS1	25.6326966642225	SDS7: 24.9
PD44706aj	SDS7	24.9	474.843424950653	SBS1	28.149781140931	SDS7: 24.9
PD44706ad	SDS7	24.9	490.056674569535	SBS1	54.9091688184958	SDS7: 24.9
PD44706ar	SDS7	24.9	492.338510788966	SBS1	34.2891503174174	SDS7: 24.9
PD44706ao	SDS7	24.9	493.343962229677	SBS1	27.3134210074811	SDS7: 24.9
PD44706ak	SDS7	24.9	494.281355099295	SBS1	38.8563766077384	SDS7: 24.9
PD44706ax	SDS7	24.9	496.242018361765	SBS1	21.0460837003547	SDS7: 24.9
PD44706f	SDS7	24.9	496.640765501883	SBS1	75.6517332270043	SDS7: 24.9
PD44706y	SDS7	24.9	498.351878543848	SBS1	10.6128375969716	SDS7: 24.9
PD44706ap	SDS7	24.9	505.950695340296	SBS1	18.4214819435949	SDS7: 24.9
PD44706c	SDS7	24.9	508.563541284549	SBS1	56.3456113994627	SDS7: 24.9
PD44706am	SDS7	24.9	510.993485503726	SBS1	13.7816921830618	SDS7: 24.9
PD44706af	SDS7	24.9	513.39787798957	SBS1	22.4812117666527	SDS7: 24.9
PD44706i	SDS7	24.9	514.459970148697	SBS1	59.7835907306206	SDS7: 24.9
PD44706ay	SDS7	24.9	516.43371123853	SBS1	27.2581622136823	SDS7: 24.9
PD44706z	SDS7	24.9	520.403793733719	SBS1	21.1478376838164	SDS7: 24.9
PD44706k	SDS7	24.9	521.643543213135	SBS1	41.299778455771	SDS7: 24.9
PD44706v	SDS7	24.9	522.877758653224	SBS1	15.9497472475832	SDS7: 24.9
PD44706x	SDS7	24.9	535.96246766391	SBS1	46.0723888590285	SDS7: 24.9
PD44706at	SDS7	24.9	537.195149147747	SBS1	18.86824170839	SDS7: 24.9
PD44706s	SDS7	24.9	541.714473604504	SBS1	58.1863665785369	SDS7: 24.9
PD44706ai	SDS7	24.9	545.999804585632	SBS1	120.27293109202	SDS7: 24.9
PD44706al	SDS7	24.9	558.609701179859	SBS1	51.3992695068491	SDS7: 24.9
PD44706q	SDS7	24.9	564.301726645209	SBS1	38.9957760353331	SDS7: 24.9
PD42191d	SDS8	25	857.262528217529	SBS1	329.245961670746	SDS8: 25
PD42191b	SDS8	25	885.072148565534	SBS1	544.783570047121	SDS8: 25
PD42191j	SDS8	25	891.853512031459	SBS1	424.278567569617	SDS8: 25
PD42191f	SDS8	25	904.076979245712	SBS1	487.660205332058	SDS8: 25
PD42191i	SDS8	25	910.351816963353	SBS1	483.18673361901	SDS8: 25
PD42191g	SDS8	25	912.822791043113	SBS1	423.942635485719	SDS8: 25
PD42191h	SDS8	25	913.452993006157	SBS1	329.465886341084	SDS8: 25
PD42191e	SDS8	25	918.189896642989	SBS1	579.159949213031	SDS8: 25
PD42191k	SDS8	25	927.878573853797	SBS1	492.155922246551	SDS8: 25
PD42191l	SDS8	25	933.034329712558	SBS1	423.748747675879	SDS8: 25
PD45889b_lo0017	SDS9	26.2	479.990760258011	SBS1	15.8479707912774	SDS9: 26.2
PD45889b_lo0005	SDS9	26.2	484.384832519418	SBS1	22.5292767658476	SDS9: 26.2
PD45889b_lo0014	SDS9	26.2	488.364474319607	SBS1	62.0946839772455	SDS9: 26.2
PD45889b_lo0026	SDS9	26.2	497.415152400409	SBS1	12.0408771374168	SDS9: 26.2
PD45889b_lo0018	SDS9	26.2	509.091501234241	SBS1	65.3411404032877	SDS9: 26.2
PD45889b_lo0021	SDS9	26.2	510.738299367588	SBS1	35.7635036015499	SDS9: 26.2
PD45889b_lo0006	SDS9	26.2	519.486542040136	SBS1	32.7061013967845	SDS9: 26.2
PD45889b_lo0020	SDS9	26.2	522.710343603272	SBS1	12.217953430236	SDS9: 26.2
PD45889b_lo0028	SDS9	26.2	531.389143235589	SBS1	12.9250547066473	SDS9: 26.2
PD45889b_lo0027	SDS9	26.2	533.061523050662	SBS1	14.0788896788216	SDS9: 26.2
PD45889b_lo0013	SDS9	26.2	540.852486068227	SBS1	31.1647664012464	SDS9: 26.2
PD45889b_lo0011	SDS9	26.2	541.847016463731	SBS1	25.6430875149593	SDS9: 26.2
PD45889b_lo0012	SDS9	26.2	544.923784025528	SBS1	19.1986392782504	SDS9: 26.2
PD45889b_lo0002	SDS9	26.2	546.492218544084	SBS1	25.4806561140766	SDS9: 26.2
PD45889b_lo0007	SDS9	26.2	552.261138688555	SBS1	36.1805964987725	SDS9: 26.2
PD45889b_lo0023	SDS9	26.2	552.471513328442	SBS1	30.1186083072602	SDS9: 26.2
PD45889b_lo0015	SDS9	26.2	563.442252744798	SBS1	11.4164132639482	SDS9: 26.2
PD45889b_lo0010	SDS9	26.2	572.174897635653	SBS1	24.528656593035	SDS9: 26.2
PD45889b_lo0016	SDS9	26.2	575.423901067512	SBS1	63.7008525190027	SDS9: 26.2
PD45889b_lo0004	SDS9	26.2	579.928022350646	SBS1	35.5308013693706	SDS9: 26.2
PD45889b_lo0009	SDS9	26.2	596.326483871831	SBS1	65.1146478817748	SDS9: 26.2
PD45889b_lo0030	SDS9	26.2	597.295820748548	SBS1	42.8906665626407	SDS9: 26.2
PD45889b_lo0008	SDS9	26.2	603.39384948925	SBS1	59.5977835696645	SDS9: 26.2
PD45889b_lo0001	SDS9	26.2	605.75216377606	SBS1	25.6736506104008	SDS9: 26.2
PD45889b_lo0029	SDS9	26.2	622.260741918343	SBS1	32.309692368837	SDS9: 26.2
PD45889b_lo0003	SDS9	26.2	626.450011428735	SBS1	56.4583581045763	SDS9: 26.2
PD45889b_lo0025	SDS9	26.2	647.532245719074	SBS1	74.3878291218057	SDS9: 26.2
PD45886b_lo0007	SDS10	32.8	418.890014136487	SBS1	26.4594727864319	SDS10: 32.8
PD45886b_lo0002	SDS10	32.8	499.029547487059	SBS1	25.9683087407059	SDS10: 32.8
PD45886b_lo0027	SDS10	32.8	502.212957554407	SBS1	27.2589242683922	SDS10: 32.8
PD45886b_lo0019	SDS10	32.8	508.422782708359	SBS1	47.173247880157	SDS10: 32.8
PD45886b_lo0011	SDS10	32.8	512.98921847649	SBS1	12.9316032157615	SDS10: 32.8
PD45886b_lo0017	SDS10	32.8	515.095393268738	SBS1	10.0590771799766	SDS10: 32.8
PD45886b_lo0005	SDS10	32.8	518.479179036284	SBS1	8.40450214414501	SDS10: 32.8
PD45886b_lo0023	SDS10	32.8	524.452841891103	SBS1	46.1287609675917	SDS10: 32.8
PD45886b_lo0010	SDS10	32.8	530.162830124646	SBS1	133.209381370958	SDS10: 32.8
PD45886b_lo0025	SDS10	32.8	534.039443086958	SBS1	17.2948608990026	SDS10: 32.8
PD45886b_lo0022	SDS10	32.8	534.757294218321	SBS1	21.1193480729956	SDS10: 32.8
PD45886b_lo0018	SDS10	32.8	539.479378802035	SBS1	19.6316769796425	SDS10: 32.8
PD45886b_lo0021	SDS10	32.8	544.964237669226	SBS1	18.0247251490596	SDS10: 32.8
PD45886b_lo0006	SDS10	32.8	546.2414224758	SBS1	11.771021081311	SDS10: 32.8
PD45886b_lo0024	SDS10	32.8	553.261236450108	SBS1	66.5562275504385	SDS10: 32.8
PD45886b_lo0009	SDS10	32.8	558.06074495766	SBS1	34.7759092543674	SDS10: 32.8
PD45886b_lo0001	SDS10	32.8	565.242634536084	SBS1	81.9370794477375	SDS10: 32.8
PD45886b_lo0028	SDS10	32.8	571.963192704973	SBS1	17.9716212579629	SDS10: 32.8
PD45886b_lo0020	SDS10	32.8	573.501011304809	SBS1	14.1688485145894	SDS10: 32.8
PD45886b_lo0012	SDS10	32.8	573.974160081447	SBS1	28.457780578853	SDS10: 32.8
PD45886b_lo0029	SDS10	32.8	574.199170504436	SBS1	25.7440075569547	SDS10: 32.8
PD45886b_lo0016	SDS10	32.8	580.854701272498	SBS1	10.6358315482436	SDS10: 32.8
PD45886b_lo0003	SDS10	32.8	587.511249206813	SBS1	45.6130110434913	SDS10: 32.8
PD45886b_lo0013	SDS10	32.8	592.538828443401	SBS1	33.740802866634	SDS10: 32.8
PD45886b_lo0026	SDS10	32.8	595.305625429969	SBS1	31.4210982428931	SDS10: 32.8
PD45886b_lo0004	SDS10	32.8	625.118878617038	SBS1	21.4410720496006	SDS10: 32.8
PD45886b_lo0014	SDS10	32.8	629.141715168863	SBS1	17.0634604673991	SDS10: 32.8
