# Supplementary material for: Convergent somatic evolution commences in utero in a germline ribosomopathy
Source: Nat Commun. 2023 Aug 22;14:5092. doi: 10.1038/s41467-023-40896-5 (PMC10444798; doi:10.1038/s41467-023-40896-5)
Supplement: Supplementary file 5 — Source Data [file 41467_2023_40896_MOESM5_ESM.zip › Source Data 2/Figure1_CD34pctlive.txt]

Patient_Donor	Patient.ID	Sample.type	CD34_pct_of_live	Count
normal	N1	BM	8.914499807	74887
normal	N2	BM	2.768404227	85000
normal	N3	BM	7.542132488	78350
SDS	SDS10	BM	0.283002725	139122
SDS	SDS2	BM	0.012512643	227421
SDS	SDS7	BM	0.706823739	109339
SDS	SDS9	BM	0.032472128	364419
